# Supplementary material for: Identification and validation of shared gene signature of kidney renal clear cell carcinoma and COVID-19
Source: PeerJ. 2024 Mar 4;12:e16927. doi: 10.7717/peerj.16927 (PMC10921934; doi:10.7717/peerj.16927)
Supplement: Supplemental Information 1 [file peerj-12-16927-s001.xlsx]

## Sheet: Annotations
1 Results of GO terms enrichment analysis for the shared genes.
2 Results of KEGG pathways enrichment analysis for the shared genes.
3 Results of GO terms enrichment analysis for the hub genes.
4 Results of KEGG pathways enrichment analysis for the hub genes.
5 qRT-PCR.results: Relative expression of hub genes in renal cell carcinoma cell lines.
6 qRT-PCR.results: Relative expression of KCNMA1 in renal cell carcinoma cell lines.(R

## Sheet: 1 Sharedgenes.GO
ONTOLOGY	ID	Description	GeneRatio	BgRatio	pvalue	p.adjust	qvalue	geneID	Count
BP	GO:0099024	plasma membrane invagination	22/146	136/18903	4.05774e-23	8.15201e-20	7.5773e-20	FCGR1A/ABCA1/AURKB/IGHA1/IGHV3-11/IGHV6-1/IGHV1-69/IGHG3/IGHV4-4/IGLL5/IGHV4-61/IGHV3-23/IGHV2-26/IGHV4-34/IGHV1-24/IGHV3-20/IGHV3-72/IGHV1-18/IGHV3-66/IGHV2-70/IGHV3-15/IGHA2	22
BP	GO:0006910	phagocytosis, recognition	20/146	103/18903	8.95434e-23	8.60494e-20	7.9983e-20	FCGR1A/IGHA1/IGHV3-11/IGHV6-1/IGHV1-69/IGHG3/IGHV4-4/IGLL5/IGHV4-61/IGHV3-23/IGHV2-26/IGHV4-34/IGHV1-24/IGHV3-20/IGHV3-72/IGHV1-18/IGHV3-66/IGHV2-70/IGHV3-15/IGHA2	20
BP	GO:0010324	membrane invagination	22/146	143/18903	1.28496e-22	8.60494e-20	7.9983e-20	FCGR1A/ABCA1/AURKB/IGHA1/IGHV3-11/IGHV6-1/IGHV1-69/IGHG3/IGHV4-4/IGLL5/IGHV4-61/IGHV3-23/IGHV2-26/IGHV4-34/IGHV1-24/IGHV3-20/IGHV3-72/IGHV1-18/IGHV3-66/IGHV2-70/IGHV3-15/IGHA2	22
BP	GO:0006911	phagocytosis, engulfment	21/146	127/18903	2.58141e-22	1.29652e-19	1.20511e-19	FCGR1A/ABCA1/IGHA1/IGHV3-11/IGHV6-1/IGHV1-69/IGHG3/IGHV4-4/IGLL5/IGHV4-61/IGHV3-23/IGHV2-26/IGHV4-34/IGHV1-24/IGHV3-20/IGHV3-72/IGHV1-18/IGHV3-66/IGHV2-70/IGHV3-15/IGHA2	21
BP	GO:0006958	complement activation, classical pathway	19/146	106/18903	5.60762e-21	2.25314e-18	2.0943e-18	IGHA1/IGHV3-11/IGHV6-1/IGHV1-69/IGHG3/IGHV4-4/IGLL5/IGHV4-61/IGHV3-23/IGHV2-26/IGHV4-34/IGHV1-24/IGHV3-20/IGHV3-72/IGHV1-18/IGHV3-66/IGHV2-70/IGHV3-15/IGHA2	19
BP	GO:0006956	complement activation	20/146	132/18903	1.67836e-20	5.6197e-18	5.22352e-18	VSIG4/IGHA1/IGHV3-11/IGHV6-1/IGHV1-69/IGHG3/IGHV4-4/IGLL5/IGHV4-61/IGHV3-23/IGHV2-26/IGHV4-34/IGHV1-24/IGHV3-20/IGHV3-72/IGHV1-18/IGHV3-66/IGHV2-70/IGHV3-15/IGHA2	20
BP	GO:0002455	humoral immune response mediated by circulating immunoglobulin	19/146	119/18903	5.66521e-20	1.62591e-17	1.51129e-17	IGHA1/IGHV3-11/IGHV6-1/IGHV1-69/IGHG3/IGHV4-4/IGLL5/IGHV4-61/IGHV3-23/IGHV2-26/IGHV4-34/IGHV1-24/IGHV3-20/IGHV3-72/IGHV1-18/IGHV3-66/IGHV2-70/IGHV3-15/IGHA2	19
BP	GO:0050853	B cell receptor signaling pathway	19/146	130/18903	3.24138e-19	7.34292e-17	6.82526e-17	IGHA1/IGHV3-11/IGHV6-1/IGHV1-69/IGHG3/IGHV4-4/IGLL5/IGHV4-61/IGHV3-23/IGHV2-26/IGHV4-34/IGHV1-24/IGHV3-20/IGHV3-72/IGHV1-18/IGHV3-66/IGHV2-70/IGHV3-15/IGHA2	19
BP	GO:0140014	mitotic nuclear division	26/146	325/18903	3.28951e-19	7.34292e-17	6.82526e-17	UBE2C/CDC6/SPC25/HECW2/PLK1/KIFC1/BUB1/TPX2/AURKB/TGFA/TRIP13/CDC20/NDC80/KIF18B/KIF4A/CDT1/ANLN/CDCA2/MYBL2/MKI67/CENPF/CDCA5/NCAPG/DLGAP5/BIRC5/SPC24	26
BP	GO:0000280	nuclear division	29/146	481/18903	5.38349e-18	1.08154e-15	1.0053e-15	UBE2C/CDC6/SPC25/HECW2/PLK1/KIFC1/BUB1/TPX2/AURKB/TGFA/TRIP13/CCNB2/CDC20/NDC80/KIF18B/KIF4A/CDT1/ANLN/CDCA2/MYBL2/MKI67/CENPF/CDCA5/NCAPG/DLGAP5/BIRC5/SPC24/TOP2A/ASPM	29
BP	GO:0050871	positive regulation of B cell activation	19/146	155/18903	9.84664e-18	1.7819e-15	1.65628e-15	IGHA1/IGHV3-11/IGHV6-1/IGHV1-69/IGHG3/IGHV4-4/IGLL5/IGHV4-61/IGHV3-23/IGHV2-26/IGHV4-34/IGHV1-24/IGHV3-20/IGHV3-72/IGHV1-18/IGHV3-66/IGHV2-70/IGHV3-15/IGHA2	19
BP	GO:0051983	regulation of chromosome segregation	18/146	132/18903	1.06435e-17	1.7819e-15	1.65628e-15	UBE2C/CDC6/SPC25/HECW2/PLK1/BUB1/AURKB/TRIP13/CDC20/NDC80/CDT1/CDCA2/MKI67/CENPF/NCAPG/DLGAP5/BIRC5/SPC24	18
BP	GO:0016064	immunoglobulin mediated immune response	21/146	215/18903	1.95628e-17	3.02321e-15	2.81008e-15	FCGR1A/HLA-DQB1/IGHA1/IGHV3-11/IGHV6-1/IGHV1-69/IGHG3/IGHV4-4/IGLL5/IGHV4-61/IGHV3-23/IGHV2-26/IGHV4-34/IGHV1-24/IGHV3-20/IGHV3-72/IGHV1-18/IGHV3-66/IGHV2-70/IGHV3-15/IGHA2	21
BP	GO:0019724	B cell mediated immunity	21/146	218/18903	2.60451e-17	3.73747e-15	3.47398e-15	FCGR1A/HLA-DQB1/IGHA1/IGHV3-11/IGHV6-1/IGHV1-69/IGHG3/IGHV4-4/IGLL5/IGHV4-61/IGHV3-23/IGHV2-26/IGHV4-34/IGHV1-24/IGHV3-20/IGHV3-72/IGHV1-18/IGHV3-66/IGHV2-70/IGHV3-15/IGHA2	21
BP	GO:0000070	mitotic sister chromatid segregation	20/146	204/18903	1.11169e-16	1.39586e-14	1.29746e-14	UBE2C/CDC6/SPC25/HECW2/PLK1/KIFC1/BUB1/AURKB/TRIP13/CDC20/NDC80/KIF18B/KIF4A/CDT1/CENPF/CDCA5/NCAPG/DLGAP5/BIRC5/SPC24	20
BP	GO:0050864	regulation of B cell activation	20/146	204/18903	1.11169e-16	1.39586e-14	1.29746e-14	IGHA1/IGHV3-11/IGHV6-1/MZB1/IGHV1-69/IGHG3/IGHV4-4/IGLL5/IGHV4-61/IGHV3-23/IGHV2-26/IGHV4-34/IGHV1-24/IGHV3-20/IGHV3-72/IGHV1-18/IGHV3-66/IGHV2-70/IGHV3-15/IGHA2	20
BP	GO:0000819	sister chromatid segregation	21/146	239/18903	1.71934e-16	2.03185e-14	1.88861e-14	UBE2C/CDC6/SPC25/HECW2/PLK1/KIFC1/BUB1/AURKB/TRIP13/CDC20/NDC80/KIF18B/KIF4A/CDT1/CENPF/CDCA5/NCAPG/DLGAP5/BIRC5/SPC24/TOP2A	21
BP	GO:0007059	chromosome segregation	25/146	382/18903	2.00542e-16	2.23827e-14	2.08047e-14	UBE2C/SKA3/CDC6/SPC25/HECW2/PLK1/HJURP/KIFC1/BUB1/AURKB/TRIP13/CDC20/NDC80/KIF18B/KIF4A/CDT1/CDCA2/MKI67/CENPF/CDCA5/NCAPG/DLGAP5/BIRC5/SPC24/TOP2A	25
BP	GO:1905818	regulation of chromosome separation	16/146	111/18903	3.02445e-16	3.12879e-14	2.90822e-14	UBE2C/CDC6/SPC25/HECW2/PLK1/BUB1/AURKB/TRIP13/CDC20/NDC80/CDT1/CENPF/NCAPG/DLGAP5/BIRC5/SPC24	16
BP	GO:0006909	phagocytosis	23/146	314/18903	3.11478e-16	3.12879e-14	2.90822e-14	CEACAM4/FCGR1A/ABCA1/TLR2/IGHA1/IGHV3-11/IGHV6-1/IGHV1-69/IGHG3/IGHV4-4/IGLL5/IGHV4-61/IGHV3-23/IGHV2-26/IGHV4-34/IGHV1-24/IGHV3-20/IGHV3-72/IGHV1-18/IGHV3-66/IGHV2-70/IGHV3-15/IGHA2	23
BP	GO:0051304	chromosome separation	17/146	135/18903	3.55833e-16	3.40414e-14	3.16415e-14	UBE2C/CDC6/SPC25/HECW2/PLK1/BUB1/AURKB/TRIP13/CDC20/NDC80/CDT1/CENPF/NCAPG/DLGAP5/BIRC5/SPC24/TOP2A	17
BP	GO:0030071	regulation of mitotic metaphase/anaphase transition	15/146	92/18903	3.93125e-16	3.58995e-14	3.33686e-14	UBE2C/CDC6/SPC25/HECW2/PLK1/BUB1/AURKB/TRIP13/CDC20/NDC80/CDT1/CENPF/DLGAP5/BIRC5/SPC24	15
BP	GO:0007091	metaphase/anaphase transition of mitotic cell cycle	15/146	95/18903	6.4944e-16	5.43635e-14	5.0531e-14	UBE2C/CDC6/SPC25/HECW2/PLK1/BUB1/AURKB/TRIP13/CDC20/NDC80/CDT1/CENPF/DLGAP5/BIRC5/SPC24	15
BP	GO:1902099	regulation of metaphase/anaphase transition of cell cycle	15/146	95/18903	6.4944e-16	5.43635e-14	5.0531e-14	UBE2C/CDC6/SPC25/HECW2/PLK1/BUB1/AURKB/TRIP13/CDC20/NDC80/CDT1/CENPF/DLGAP5/BIRC5/SPC24	15
BP	GO:0010965	regulation of mitotic sister chromatid separation	15/146	98/18903	1.05418e-15	8.14559e-14	7.57133e-14	UBE2C/CDC6/SPC25/HECW2/PLK1/BUB1/AURKB/TRIP13/CDC20/NDC80/CDT1/CENPF/DLGAP5/BIRC5/SPC24	15
BP	GO:0044784	metaphase/anaphase transition of cell cycle	15/146	98/18903	1.05418e-15	8.14559e-14	7.57133e-14	UBE2C/CDC6/SPC25/HECW2/PLK1/BUB1/AURKB/TRIP13/CDC20/NDC80/CDT1/CENPF/DLGAP5/BIRC5/SPC24	15
BP	GO:0008037	cell recognition	20/146	230/18903	1.15911e-15	8.62463e-14	8.01661e-14	FCGR1A/IGHA1/IGHV3-11/IGHV6-1/IGHV1-69/IGHG3/IGHV4-4/IGLL5/IGHV4-61/IGHV3-23/IGHV2-26/IGHV4-34/IGHV1-24/IGHV3-20/IGHV3-72/IGHV1-18/IGHV3-66/IGHV2-70/IGHV3-15/IGHA2	20
BP	GO:0051306	mitotic sister chromatid separation	15/146	101/18903	1.68329e-15	1.20776e-13	1.12262e-13	UBE2C/CDC6/SPC25/HECW2/PLK1/BUB1/AURKB/TRIP13/CDC20/NDC80/CDT1/CENPF/DLGAP5/BIRC5/SPC24	15
BP	GO:0033045	regulation of sister chromatid segregation	15/146	107/18903	4.10216e-15	2.84181e-13	2.64146e-13	UBE2C/CDC6/SPC25/HECW2/PLK1/BUB1/AURKB/TRIP13/CDC20/NDC80/CDT1/CENPF/DLGAP5/BIRC5/SPC24	15
BP	GO:0050851	antigen receptor-mediated signaling pathway	20/146	252/18903	6.7502e-15	4.52039e-13	4.20171e-13	HLA-DQB1/IGHA1/IGHV3-11/IGHV6-1/IGHV1-69/IGHG3/IGHV4-4/IGLL5/IGHV4-61/IGHV3-23/IGHV2-26/IGHV4-34/IGHV1-24/IGHV3-20/IGHV3-72/IGHV1-18/IGHV3-66/IGHV2-70/IGHV3-15/IGHA2	20
BP	GO:0007088	regulation of mitotic nuclear division	15/146	118/18903	1.83135e-14	1.18683e-12	1.10316e-12	SPC25/PLK1/BUB1/AURKB/TGFA/TRIP13/CDC20/NDC80/CDT1/CDCA2/MKI67/CENPF/DLGAP5/BIRC5/SPC24	15
BP	GO:0002768	immune response-regulating cell surface receptor signaling pathway	22/146	341/18903	2.01688e-14	1.26622e-12	1.17695e-12	FCGR1A/HLA-DQB1/IGHA1/CD200R1/IGHV3-11/IGHV6-1/IGHV1-69/IGHG3/IGHV4-4/IGLL5/IGHV4-61/IGHV3-23/IGHV2-26/IGHV4-34/IGHV1-24/IGHV3-20/IGHV3-72/IGHV1-18/IGHV3-66/IGHV2-70/IGHV3-15/IGHA2	22
BP	GO:0007094	mitotic spindle assembly checkpoint signaling	11/146	46/18903	4.21615e-14	2.42007e-12	2.24946e-12	SPC25/PLK1/BUB1/AURKB/TRIP13/CDC20/NDC80/CDT1/CENPF/BIRC5/SPC24	11
BP	GO:0071173	spindle assembly checkpoint signaling	11/146	46/18903	4.21615e-14	2.42007e-12	2.24946e-12	SPC25/PLK1/BUB1/AURKB/TRIP13/CDC20/NDC80/CDT1/CENPF/BIRC5/SPC24	11
BP	GO:0071174	mitotic spindle checkpoint signaling	11/146	46/18903	4.21615e-14	2.42007e-12	2.24946e-12	SPC25/PLK1/BUB1/AURKB/TRIP13/CDC20/NDC80/CDT1/CENPF/BIRC5/SPC24	11
BP	GO:0031577	spindle checkpoint signaling	11/146	47/18903	5.46836e-14	3.05165e-12	2.83651e-12	SPC25/PLK1/BUB1/AURKB/TRIP13/CDC20/NDC80/CDT1/CENPF/BIRC5/SPC24	11
BP	GO:0006959	humoral immune response	21/146	320/18903	5.93943e-14	3.22495e-12	2.99759e-12	VSIG4/HLA-DQB1/IGHA1/IGHV3-11/IGHV6-1/IGHV1-69/IGHG3/IGHV4-4/IGLL5/IGHV4-61/IGHV3-23/IGHV2-26/IGHV4-34/IGHV1-24/IGHV3-20/IGHV3-72/IGHV1-18/IGHV3-66/IGHV2-70/IGHV3-15/IGHA2	21
BP	GO:0098813	nuclear chromosome segregation	21/146	321/18903	6.31459e-14	3.33842e-12	3.10307e-12	UBE2C/CDC6/SPC25/HECW2/PLK1/KIFC1/BUB1/AURKB/TRIP13/CDC20/NDC80/KIF18B/KIF4A/CDT1/CENPF/CDCA5/NCAPG/DLGAP5/BIRC5/SPC24/TOP2A	21
BP	GO:0045841	negative regulation of mitotic metaphase/anaphase transition	11/146	48/18903	7.04762e-14	3.63043e-12	3.37449e-12	SPC25/PLK1/BUB1/AURKB/TRIP13/CDC20/NDC80/CDT1/CENPF/BIRC5/SPC24	11
BP	GO:1902100	negative regulation of metaphase/anaphase transition of cell cycle	11/146	50/18903	1.14988e-13	5.77526e-12	5.36811e-12	SPC25/PLK1/BUB1/AURKB/TRIP13/CDC20/NDC80/CDT1/CENPF/BIRC5/SPC24	11
BP	GO:0002460	adaptive immune response based on somatic recombination of immune receptors built from immunoglobulin superfamily domains	22/146	375/18903	1.40064e-13	6.6502e-12	6.18137e-12	HLX/FCGR1A/HLA-DQB1/IGHA1/IGHV3-11/IGHV6-1/IGHV1-69/IGHG3/IGHV4-4/IGLL5/IGHV4-61/IGHV3-23/IGHV2-26/IGHV4-34/IGHV1-24/IGHV3-20/IGHV3-72/IGHV1-18/IGHV3-66/IGHV2-70/IGHV3-15/IGHA2	22
BP	GO:0033046	negative regulation of sister chromatid segregation	11/146	51/18903	1.45649e-13	6.6502e-12	6.18137e-12	SPC25/PLK1/BUB1/AURKB/TRIP13/CDC20/NDC80/CDT1/CENPF/BIRC5/SPC24	11
BP	GO:0033048	negative regulation of mitotic sister chromatid segregation	11/146	51/18903	1.45649e-13	6.6502e-12	6.18137e-12	SPC25/PLK1/BUB1/AURKB/TRIP13/CDC20/NDC80/CDT1/CENPF/BIRC5/SPC24	11
BP	GO:2000816	negative regulation of mitotic sister chromatid separation	11/146	51/18903	1.45649e-13	6.6502e-12	6.18137e-12	SPC25/PLK1/BUB1/AURKB/TRIP13/CDC20/NDC80/CDT1/CENPF/BIRC5/SPC24	11
BP	GO:0042742	defense response to bacterium	22/146	382/18903	2.03569e-13	9.08824e-12	8.44754e-12	FCGR1A/HP/TLR2/IGHA1/IGHV3-11/IGHV6-1/IGHV1-69/IGHG3/IGHV4-4/IGLL5/IGHV4-61/IGHV3-23/IGHV2-26/IGHV4-34/IGHV1-24/IGHV3-20/IGHV3-72/IGHV1-18/IGHV3-66/IGHV2-70/IGHV3-15/IGHA2	22
BP	GO:0051985	negative regulation of chromosome segregation	11/146	53/18903	2.30062e-13	9.83392e-12	9.14064e-12	SPC25/PLK1/BUB1/AURKB/TRIP13/CDC20/NDC80/CDT1/CENPF/BIRC5/SPC24	11
BP	GO:1905819	negative regulation of chromosome separation	11/146	53/18903	2.30062e-13	9.83392e-12	9.14064e-12	SPC25/PLK1/BUB1/AURKB/TRIP13/CDC20/NDC80/CDT1/CENPF/BIRC5/SPC24	11
BP	GO:0042113	B cell activation	21/146	350/18903	3.41161e-13	1.4279e-11	1.32724e-11	ITGA4/IGHA1/IGHV3-11/IGHV6-1/MZB1/IGHV1-69/IGHG3/IGHV4-4/IGLL5/IGHV4-61/IGHV3-23/IGHV2-26/IGHV4-34/IGHV1-24/IGHV3-20/IGHV3-72/IGHV1-18/IGHV3-66/IGHV2-70/IGHV3-15/IGHA2	21
BP	GO:0002429	immune response-activating cell surface receptor signaling pathway	20/146	312/18903	3.82666e-13	1.53755e-11	1.42916e-11	HLA-DQB1/IGHA1/IGHV3-11/IGHV6-1/IGHV1-69/IGHG3/IGHV4-4/IGLL5/IGHV4-61/IGHV3-23/IGHV2-26/IGHV4-34/IGHV1-24/IGHV3-20/IGHV3-72/IGHV1-18/IGHV3-66/IGHV2-70/IGHV3-15/IGHA2	20
BP	GO:0002757	immune response-activating signal transduction	20/146	312/18903	3.82666e-13	1.53755e-11	1.42916e-11	HLA-DQB1/IGHA1/IGHV3-11/IGHV6-1/IGHV1-69/IGHG3/IGHV4-4/IGLL5/IGHV4-61/IGHV3-23/IGHV2-26/IGHV4-34/IGHV1-24/IGHV3-20/IGHV3-72/IGHV1-18/IGHV3-66/IGHV2-70/IGHV3-15/IGHA2	20
BP	GO:0051783	regulation of nuclear division	15/146	145/18903	4.03796e-13	1.59064e-11	1.4785e-11	SPC25/PLK1/BUB1/AURKB/TGFA/TRIP13/CDC20/NDC80/CDT1/CDCA2/MKI67/CENPF/DLGAP5/BIRC5/SPC24	15
BP	GO:0033047	regulation of mitotic sister chromatid segregation	11/146	56/18903	4.40649e-13	1.64428e-11	1.52836e-11	SPC25/PLK1/BUB1/AURKB/TRIP13/CDC20/NDC80/CDT1/CENPF/BIRC5/SPC24	11
BP	GO:0045839	negative regulation of mitotic nuclear division	11/146	56/18903	4.40649e-13	1.64428e-11	1.52836e-11	SPC25/PLK1/BUB1/AURKB/TRIP13/CDC20/NDC80/CDT1/CENPF/BIRC5/SPC24	11
BP	GO:0002253	activation of immune response	22/146	397/18903	4.41967e-13	1.64428e-11	1.52836e-11	VSIG4/AIM2/HLA-DQB1/IGHA1/IGHV3-11/IGHV6-1/IGHV1-69/IGHG3/IGHV4-4/IGLL5/IGHV4-61/IGHV3-23/IGHV2-26/IGHV4-34/IGHV1-24/IGHV3-20/IGHV3-72/IGHV1-18/IGHV3-66/IGHV2-70/IGHV3-15/IGHA2	22
BP	GO:0002449	lymphocyte mediated immunity	21/146	367/18903	8.52494e-13	3.11393e-11	2.8944e-11	FCGR1A/HLA-DQB1/IGHA1/IGHV3-11/IGHV6-1/IGHV1-69/IGHG3/IGHV4-4/IGLL5/IGHV4-61/IGHV3-23/IGHV2-26/IGHV4-34/IGHV1-24/IGHV3-20/IGHV3-72/IGHV1-18/IGHV3-66/IGHV2-70/IGHV3-15/IGHA2	21
BP	GO:0033044	regulation of chromosome organization	18/146	252/18903	1.0038e-12	3.60113e-11	3.34726e-11	UBE2C/CDC6/SPC25/HECW2/PLK1/BUB1/AURKB/TRIP13/CDC20/NDC80/CDT1/CENPF/CDCA5/NCAPG/DLGAP5/BIRC5/SPC24/TOP2A	18
BP	GO:0051784	negative regulation of nuclear division	11/146	63/18903	1.74038e-12	6.13407e-11	5.70162e-11	SPC25/PLK1/BUB1/AURKB/TRIP13/CDC20/NDC80/CDT1/CENPF/BIRC5/SPC24	11
BP	GO:0044772	mitotic cell cycle phase transition	23/146	473/18903	1.86044e-12	6.44417e-11	5.98987e-11	UBE2C/CDC6/SPC25/HECW2/PLK1/BUB1/AURKB/FOXM1/TRIP13/CCNB2/RRM2/CDC20/NDC80/MELK/GTSE1/DTL/CDT1/ANLN/CENPF/CDCA5/DLGAP5/BIRC5/SPC24	23
BP	GO:1901990	regulation of mitotic cell cycle phase transition	20/146	354/18903	3.93464e-12	1.33978e-10	1.24533e-10	UBE2C/CDC6/SPC25/HECW2/PLK1/BUB1/AURKB/TRIP13/RRM2/CDC20/NDC80/GTSE1/DTL/CDT1/ANLN/CENPF/CDCA5/DLGAP5/BIRC5/SPC24	20
BP	GO:0051251	positive regulation of lymphocyte activation	21/146	400/18903	4.41752e-12	1.47035e-10	1.3667e-10	HLX/HLA-DQB1/IGHA1/IGHV3-11/IGHV6-1/IGHV1-69/IGHG3/IGHV4-4/IGLL5/IGHV4-61/IGHV3-23/IGHV2-26/IGHV4-34/IGHV1-24/IGHV3-20/IGHV3-72/IGHV1-18/IGHV3-66/IGHV2-70/IGHV3-15/IGHA2	21
BP	GO:0007093	mitotic cell cycle checkpoint signaling	14/146	141/18903	4.46449e-12	1.47035e-10	1.3667e-10	CDC6/SPC25/PLK1/BUB1/AURKB/TRIP13/CDC20/NDC80/GTSE1/DTL/CDT1/CENPF/BIRC5/SPC24	14
BP	GO:2001251	negative regulation of chromosome organization	12/146	97/18903	1.15904e-11	3.75567e-10	3.4909e-10	SPC25/PLK1/BUB1/AURKB/TRIP13/CDC20/NDC80/CDT1/CENPF/BIRC5/SPC24/TOP2A	12
BP	GO:0000075	cell cycle checkpoint signaling	15/146	186/18903	1.53292e-11	4.8883e-10	4.54368e-10	CDC6/SPC25/PLK1/BUB1/AURKB/TRIP13/CDC20/NDC80/GTSE1/DTL/CDT1/CENPF/BIRC5/SPC24/CDC45	15
BP	GO:0002696	positive regulation of leukocyte activation	21/146	450/18903	4.03549e-11	1.26677e-09	1.17746e-09	HLX/HLA-DQB1/IGHA1/IGHV3-11/IGHV6-1/IGHV1-69/IGHG3/IGHV4-4/IGLL5/IGHV4-61/IGHV3-23/IGHV2-26/IGHV4-34/IGHV1-24/IGHV3-20/IGHV3-72/IGHV1-18/IGHV3-66/IGHV2-70/IGHV3-15/IGHA2	21
BP	GO:1901987	regulation of cell cycle phase transition	21/146	453/18903	4.56554e-11	1.4111e-09	1.31162e-09	UBE2C/CDC6/SPC25/HECW2/PLK1/BUB1/AURKB/TRIP13/RRM2/CDC20/NDC80/GTSE1/DTL/CDT1/ANLN/CENPF/CDCA5/DLGAP5/BIRC5/SPC24/CDC45	21
BP	GO:0002443	leukocyte mediated immunity	21/146	463/18903	6.84146e-11	2.0825e-09	1.93569e-09	FCGR1A/HLA-DQB1/IGHA1/IGHV3-11/IGHV6-1/IGHV1-69/IGHG3/IGHV4-4/IGLL5/IGHV4-61/IGHV3-23/IGHV2-26/IGHV4-34/IGHV1-24/IGHV3-20/IGHV3-72/IGHV1-18/IGHV3-66/IGHV2-70/IGHV3-15/IGHA2	21
BP	GO:0050867	positive regulation of cell activation	21/146	467/18903	8.01959e-11	2.40468e-09	2.23515e-09	HLX/HLA-DQB1/IGHA1/IGHV3-11/IGHV6-1/IGHV1-69/IGHG3/IGHV4-4/IGLL5/IGHV4-61/IGHV3-23/IGHV2-26/IGHV4-34/IGHV1-24/IGHV3-20/IGHV3-72/IGHV1-18/IGHV3-66/IGHV2-70/IGHV3-15/IGHA2	21
BP	GO:0002377	immunoglobulin production	15/146	219/18903	1.56468e-10	4.62272e-09	4.29682e-09	HLA-DQB1/MZB1/IGLV9-49/IGLV3-19/IGKV1D-39/IGLV3-21/IGKV1-16/IGLV6-57/IGLV2-18/IGLV3-25/IGKV1-9/IGKV1D-8/IGLV3-1/IGLV3-27/IGKV1-6	15
BP	GO:1901991	negative regulation of mitotic cell cycle phase transition	14/146	194/18903	3.31102e-10	9.64035e-09	8.96072e-09	CDC6/SPC25/PLK1/BUB1/AURKB/TRIP13/CDC20/NDC80/GTSE1/DTL/CDT1/CENPF/BIRC5/SPC24	14
BP	GO:1901988	negative regulation of cell cycle phase transition	15/146	272/18903	3.1453e-09	9.02701e-08	8.39062e-08	CDC6/SPC25/PLK1/BUB1/AURKB/TRIP13/CDC20/NDC80/GTSE1/DTL/CDT1/CENPF/BIRC5/SPC24/CDC45	15
BP	GO:0007051	spindle organization	13/146	195/18903	3.83753e-09	1.08586e-07	1.00931e-07	SPC25/PLK1/KIFC1/TPX2/AURKB/CCNB2/CDC20/NDC80/KIF4A/MYBL2/DLGAP5/BIRC5/ASPM	13
BP	GO:0051225	spindle assembly	11/146	128/18903	4.48644e-09	1.25184e-07	1.16359e-07	PLK1/KIFC1/TPX2/AURKB/CCNB2/CDC20/NDC80/KIF4A/MYBL2/BIRC5/ASPM	11
BP	GO:1902850	microtubule cytoskeleton organization involved in mitosis	12/146	163/18903	5.10988e-09	1.40627e-07	1.30713e-07	SPC25/PLK1/CENPA/KIFC1/TPX2/AURKB/CDC20/NDC80/KIF4A/MYBL2/DLGAP5/BIRC5	12
BP	GO:0007052	mitotic spindle organization	11/146	133/18903	6.73141e-09	1.82749e-07	1.69865e-07	SPC25/PLK1/KIFC1/TPX2/AURKB/CDC20/NDC80/KIF4A/MYBL2/DLGAP5/BIRC5	11
BP	GO:0045930	negative regulation of mitotic cell cycle	14/146	246/18903	7.25191e-09	1.94255e-07	1.8056e-07	CDC6/SPC25/PLK1/BUB1/AURKB/TRIP13/CDC20/NDC80/GTSE1/DTL/CDT1/CENPF/BIRC5/SPC24	14
BP	GO:0010948	negative regulation of cell cycle process	15/146	318/18903	2.5676e-08	6.78725e-07	6.30876e-07	CDC6/SPC25/PLK1/BUB1/AURKB/TRIP13/CDC20/NDC80/GTSE1/DTL/CDT1/CENPF/BIRC5/SPC24/CDC45	15
BP	GO:0002440	production of molecular mediator of immune response	15/146	333/18903	4.71708e-08	1.23073e-06	1.14397e-06	HLA-DQB1/MZB1/IGLV9-49/IGLV3-19/IGKV1D-39/IGLV3-21/IGKV1-16/IGLV6-57/IGLV2-18/IGLV3-25/IGKV1-9/IGKV1D-8/IGLV3-1/IGLV3-27/IGKV1-6	15
BP	GO:0140694	non-membrane-bounded organelle assembly	16/146	386/18903	5.20377e-08	1.3403e-06	1.24582e-06	TNNT3/PLK1/CENPA/KIFC1/TPX2/AURKB/CCNB2/CDC20/NDC80/KIF4A/ANLN/MYBL2/CENPF/DLGAP5/BIRC5/ASPM	16
BP	GO:0045786	negative regulation of cell cycle	16/146	405/18903	1.00599e-07	2.55827e-06	2.37791e-06	ALOX15B/CDC6/SPC25/PLK1/BUB1/AURKB/TRIP13/CDC20/NDC80/GTSE1/DTL/CDT1/CENPF/BIRC5/SPC24/CDC45	16
BP	GO:0090307	mitotic spindle assembly	8/146	74/18903	1.02366e-07	2.57065e-06	2.38943e-06	PLK1/KIFC1/TPX2/AURKB/CDC20/KIF4A/MYBL2/BIRC5	8
BP	GO:0050000	chromosome localization	8/146	89/18903	4.35157e-07	1.0793e-05	1.00321e-05	KIFC1/AURKB/NDC80/CDT1/CENPF/CDCA5/DLGAP5/BIRC5	8
BP	GO:0051383	kinetochore organization	5/146	23/18903	7.7189e-07	1.89113e-05	1.75781e-05	CENPA/NDC80/CDT1/CENPF/DLGAP5	5
BP	GO:0090068	positive regulation of cell cycle process	12/146	260/18903	8.57068e-07	2.07452e-05	1.92827e-05	UBE2C/CDC6/AURKB/TGFA/RRM2/NDC80/DTL/CDT1/CDCA5/NCAPG/DLGAP5/BIRC5	12
BP	GO:0008608	attachment of spindle microtubules to kinetochore	6/146	43/18903	9.22492e-07	2.20629e-05	2.05075e-05	SPC25/AURKB/NDC80/CDT1/BIRC5/SPC24	6
BP	GO:0010639	negative regulation of organelle organization	14/146	366/18903	9.72293e-07	2.29804e-05	2.13603e-05	SPC25/PLK1/BUB1/TPX2/AURKB/TRIP13/CDC20/NDC80/CDT1/CENPF/BIRC5/SPC24/TACSTD2/TOP2A	14
BP	GO:0051984	positive regulation of chromosome segregation	5/146	25/18903	1.2037e-06	2.81191e-05	2.61367e-05	CDC6/AURKB/CDT1/NCAPG/BIRC5	5
BP	GO:0051310	metaphase plate congression	7/146	71/18903	1.24879e-06	2.8837e-05	2.68041e-05	KIFC1/AURKB/NDC80/CDT1/CENPF/CDCA5/BIRC5	7
BP	GO:1905820	positive regulation of chromosome separation	5/146	27/18903	1.80639e-06	4.12391e-05	3.83318e-05	AURKB/CDT1/NCAPG/DLGAP5/BIRC5	5
BP	GO:0051303	establishment of chromosome localization	7/146	82/18903	3.32613e-06	7.50809e-05	6.97878e-05	KIFC1/AURKB/NDC80/CDT1/CENPF/CDCA5/BIRC5	7
BP	GO:0044839	cell cycle G2/M phase transition	9/146	157/18903	3.66238e-06	8.17524e-05	7.5989e-05	CDC6/PLK1/AURKB/FOXM1/CCNB2/NDC80/MELK/DTL/CENPF	9
BP	GO:0000281	mitotic cytokinesis	7/146	85/18903	4.23587e-06	9.3515e-05	8.69224e-05	PLK1/CENPA/AURKB/KIF20A/KIF4A/ANLN/BIRC5	7
BP	GO:0007080	mitotic metaphase plate congression	6/146	57/18903	5.02426e-06	0.000109715	0.00010198	KIFC1/AURKB/NDC80/CDT1/CDCA5/BIRC5	6
BP	GO:0007143	female meiotic nuclear division	5/146	33/18903	5.11615e-06	0.00011052	0.000102728	PLK1/TRIP13/CCNB2/NDC80/TOP2A	5
BP	GO:1901970	positive regulation of mitotic sister chromatid separation	4/146	18/18903	9.60613e-06	0.000205306	0.000190832	AURKB/CDT1/DLGAP5/BIRC5	4
BP	GO:1901992	positive regulation of mitotic cell cycle phase transition	7/146	100/18903	1.24756e-05	0.000263827	0.000245227	UBE2C/CDC6/RRM2/DTL/CDT1/CDCA5/DLGAP5	7
BP	GO:0051315	attachment of mitotic spindle microtubules to kinetochore	4/146	21/18903	1.84527e-05	0.00037446	0.000348061	AURKB/NDC80/CDT1/BIRC5	4
BP	GO:0090231	regulation of spindle checkpoint	4/146	21/18903	1.84527e-05	0.00037446	0.000348061	AURKB/NDC80/CDT1/BIRC5	4
BP	GO:0090266	regulation of mitotic cell cycle spindle assembly checkpoint	4/146	21/18903	1.84527e-05	0.00037446	0.000348061	AURKB/NDC80/CDT1/BIRC5	4
BP	GO:1903504	regulation of mitotic spindle checkpoint	4/146	21/18903	1.84527e-05	0.00037446	0.000348061	AURKB/NDC80/CDT1/BIRC5	4
BP	GO:0045787	positive regulation of cell cycle	12/146	362/18903	2.50271e-05	0.000502795	0.000467349	UBE2C/CDC6/AURKB/TGFA/RRM2/NDC80/DTL/CDT1/CDCA5/NCAPG/DLGAP5/BIRC5	12
BP	GO:0061640	cytoskeleton-dependent cytokinesis	7/146	113/18903	2.769e-05	0.000550784	0.000511955	PLK1/CENPA/AURKB/KIF20A/KIF4A/ANLN/BIRC5	7
BP	GO:0007292	female gamete generation	8/146	159/18903	3.31554e-05	0.000653032	0.000606994	INHBB/PLK1/TNFAIP6/TRIP13/CCNB2/NDC80/TOP2A/ASPM	8
BP	GO:1901989	positive regulation of cell cycle phase transition	7/146	122/18903	4.53329e-05	0.000884212	0.000821876	UBE2C/CDC6/RRM2/DTL/CDT1/CDCA5/DLGAP5	7
BP	GO:0045931	positive regulation of mitotic cell cycle	7/146	129/18903	6.46761e-05	0.00124937	0.00116129	UBE2C/CDC6/RRM2/DTL/CDT1/CDCA5/DLGAP5	7
BP	GO:0051256	mitotic spindle midzone assembly	3/146	11/18903	7.11698e-05	0.00134887	0.00125378	AURKB/KIF4A/BIRC5	3
BP	GO:1904668	positive regulation of ubiquitin protein ligase activity	3/146	11/18903	7.11698e-05	0.00134887	0.00125378	UBE2C/PLK1/CDC20	3
BP	GO:0000022	mitotic spindle elongation	3/146	12/18903	9.43561e-05	0.00173909	0.00161649	AURKB/KIF4A/BIRC5	3
BP	GO:0090232	positive regulation of spindle checkpoint	3/146	12/18903	9.43561e-05	0.00173909	0.00161649	AURKB/NDC80/BIRC5	3
BP	GO:0090267	positive regulation of mitotic cell cycle spindle assembly checkpoint	3/146	12/18903	9.43561e-05	0.00173909	0.00161649	AURKB/NDC80/BIRC5	3
BP	GO:0034508	centromere complex assembly	4/146	32/18903	0.000103788	0.00188332	0.00175055	CENPA/HJURP/CENPF/DLGAP5	4
BP	GO:0000910	cytokinesis	8/146	187/18903	0.000104056	0.00188332	0.00175055	CDC6/PLK1/CENPA/AURKB/KIF20A/KIF4A/ANLN/BIRC5	8
BP	GO:0051302	regulation of cell division	8/146	190/18903	0.000116198	0.00208431	0.00193737	CDC6/PLK1/AURKB/TGFA/KIF20A/KIF18B/BIRC5/ASPM	8
BP	GO:0000086	G2/M transition of mitotic cell cycle	7/146	142/18903	0.00011835	0.00210412	0.00195578	CDC6/PLK1/AURKB/FOXM1/MELK/DTL/CENPF	7
BP	GO:0007144	female meiosis I	3/146	13/18903	0.000121969	0.00214944	0.0019979	TRIP13/CCNB2/NDC80	3
BP	GO:0140013	meiotic nuclear division	8/146	194/18903	0.000134189	0.00234423	0.00217896	PLK1/BUB1/TRIP13/CCNB2/CDC20/NDC80/TOP2A/ASPM	8
BP	GO:0051231	spindle elongation	3/146	14/18903	0.000154355	0.00265043	0.00246358	AURKB/KIF4A/BIRC5	3
BP	GO:0051255	spindle midzone assembly	3/146	14/18903	0.000154355	0.00265043	0.00246358	AURKB/KIF4A/BIRC5	3
BP	GO:0000212	meiotic spindle organization	3/146	15/18903	0.000191853	0.00326639	0.00303611	CCNB2/NDC80/ASPM	3
BP	GO:1903046	meiotic cell cycle process	8/146	212/18903	0.000246024	0.00415347	0.00386065	PLK1/BUB1/TRIP13/CCNB2/CDC20/NDC80/TOP2A/ASPM	8
BP	GO:0034502	protein localization to chromosome	6/146	115/18903	0.000269983	0.00451996	0.00420131	PLK1/CENPA/AURKB/NDC80/CDT1/CDCA5	6
BP	GO:0000076	DNA replication checkpoint signaling	3/146	17/18903	0.000283495	0.00466837	0.00433926	CDC6/CDT1/CDC45	3
BP	GO:0007096	regulation of exit from mitosis	3/146	17/18903	0.000283495	0.00466837	0.00433926	UBE2C/ANLN/CDCA5	3
BP	GO:0071459	protein localization to chromosome, centromeric region	4/146	43/18903	0.000333489	0.00539357	0.00501333	CENPA/AURKB/NDC80/CDT1	4
BP	GO:0034501	protein localization to kinetochore	3/146	18/18903	0.000338273	0.00539357	0.00501333	AURKB/NDC80/CDT1	3
BP	GO:0051382	kinetochore assembly	3/146	18/18903	0.000338273	0.00539357	0.00501333	CENPA/CENPF/DLGAP5	3
BP	GO:1903083	protein localization to condensed chromosome	3/146	18/18903	0.000338273	0.00539357	0.00501333	AURKB/NDC80/CDT1	3
BP	GO:0007076	mitotic chromosome condensation	3/146	19/18903	0.000399431	0.00626919	0.00582722	PLK1/CDCA5/NCAPG	3
BP	GO:1901978	positive regulation of cell cycle checkpoint	3/146	19/18903	0.000399431	0.00626919	0.00582722	AURKB/NDC80/BIRC5	3
BP	GO:0031570	DNA integrity checkpoint signaling	6/146	129/18903	0.000499728	0.00778258	0.00723392	CDC6/PLK1/GTSE1/DTL/CDT1/CDC45	6
BP	GO:1901976	regulation of cell cycle checkpoint	4/146	48/18903	0.000510333	0.00788661	0.00733062	AURKB/NDC80/CDT1/BIRC5	4
BP	GO:0030261	chromosome condensation	4/146	49/18903	0.000552388	0.00847135	0.00787413	PLK1/CDCA5/NCAPG/TOP2A	4
BP	GO:1904666	regulation of ubiquitin protein ligase activity	3/146	24/18903	0.00081105	0.0123439	0.0114737	UBE2C/PLK1/CDC20	3
BP	GO:0032465	regulation of cytokinesis	5/146	95/18903	0.000851181	0.0128573	0.0119509	CDC6/PLK1/AURKB/KIF20A/BIRC5	5
BP	GO:0031145	anaphase-promoting complex-dependent catabolic process	3/146	25/18903	0.000916456	0.01374	0.0127713	UBE2C/PLK1/CDC20	3
BP	GO:0010389	regulation of G2/M transition of mitotic cell cycle	5/146	99/18903	0.00102517	0.0152561	0.0141805	CDC6/PLK1/AURKB/DTL/CENPF	5
BP	GO:0051653	spindle localization	4/146	59/18903	0.00111787	0.0165133	0.0153491	PLK1/CENPA/NDC80/ASPM	4
BP	GO:0010458	exit from mitosis	3/146	29/18903	0.00142346	0.0207979	0.0193317	UBE2C/ANLN/CDCA5	3
BP	GO:0007062	sister chromatid cohesion	4/146	63/18903	0.00142863	0.0207979	0.0193317	PLK1/BUB1/CDC20/CDCA5	4
BP	GO:0010972	negative regulation of G2/M transition of mitotic cell cycle	4/146	64/18903	0.00151483	0.0218942	0.0203507	CDC6/PLK1/AURKB/DTL	4
BP	GO:1902749	regulation of cell cycle G2/M phase transition	5/146	110/18903	0.00163961	0.0235284	0.0218696	CDC6/PLK1/AURKB/DTL/CENPF	5
BP	GO:1902750	negative regulation of cell cycle G2/M phase transition	4/146	66/18903	0.00169798	0.0240231	0.0223295	CDC6/PLK1/AURKB/DTL	4
BP	GO:0051321	meiotic cell cycle	8/146	285/18903	0.001698	0.0240231	0.0223295	PLK1/BUB1/TRIP13/CCNB2/CDC20/NDC80/TOP2A/ASPM	8
BP	GO:0051443	positive regulation of ubiquitin-protein transferase activity	3/146	32/18903	0.00189983	0.0266906	0.024809	UBE2C/PLK1/CDC20	3
BP	GO:0000132	establishment of mitotic spindle orientation	3/146	33/18903	0.00207807	0.028992	0.0269481	PLK1/CENPA/NDC80	3
BP	GO:0051656	establishment of organelle localization	10/146	437/18903	0.00213356	0.0295609	0.0274769	PLK1/CENPA/KIFC1/AURKB/ITGA4/NDC80/CDT1/CENPF/CDCA5/BIRC5	10
BP	GO:1902412	regulation of mitotic cytokinesis	2/146	10/18903	0.00256	0.0352264	0.0327429	AURKB/BIRC5	2
BP	GO:0002069	columnar/cuboidal epithelial cell maturation	2/146	11/18903	0.00311308	0.0415629	0.0386328	TYMS/BHLHA15	2
BP	GO:0044771	meiotic cell cycle phase transition	2/146	11/18903	0.00311308	0.0415629	0.0386328	CCNB2/NDC80	2
BP	GO:0051987	positive regulation of attachment of spindle microtubules to kinetochore	2/146	11/18903	0.00311308	0.0415629	0.0386328	AURKB/BIRC5	2
BP	GO:0006270	DNA replication initiation	3/146	38/18903	0.00312394	0.0415629	0.0386328	CDC6/CDT1/CDC45	3
BP	GO:0040001	establishment of mitotic spindle localization	3/146	38/18903	0.00312394	0.0415629	0.0386328	PLK1/CENPA/NDC80	3
BP	GO:0007127	meiosis I	5/146	131/18903	0.00350527	0.0463295	0.0430634	PLK1/TRIP13/CCNB2/NDC80/TOP2A	5
BP	GO:0032506	cytokinetic process	3/146	40/18903	0.00361778	0.0471955	0.0438683	AURKB/KIF20A/ANLN	3
BP	GO:0051294	establishment of spindle orientation	3/146	40/18903	0.00361778	0.0471955	0.0438683	PLK1/CENPA/NDC80	3
BP	GO:0000727	double-strand break repair via break-induced replication	2/146	12/18903	0.00371682	0.047866	0.0444915	GINS2/CDC45	2
BP	GO:0032490	detection of molecule of bacterial origin	2/146	12/18903	0.00371682	0.047866	0.0444915	TLR2/LY96	2
CC	GO:0019814	immunoglobulin complex	32/150	166/19869	2.83505e-36	6.32215e-34	5.22246e-34	IGHA1/IGHV3-11/IGHV6-1/IGHV1-69/IGHG3/IGLV9-49/IGHV4-4/IGLV3-19/IGLL5/IGKV1D-39/IGHV4-61/IGLV3-21/IGHV3-23/IGKV1-16/IGLV6-57/IGHV2-26/IGLV2-18/IGHV4-34/IGLV3-25/IGKV1-9/IGHV1-24/IGHV3-20/IGKV1D-8/IGLV3-1/IGHV3-72/IGHV1-18/IGHV3-66/IGHV2-70/IGLV3-27/IGHV3-15/IGHA2/IGKV1-6	32
CC	GO:0042571	immunoglobulin complex, circulating	19/150	76/19869	3.92719e-24	4.37881e-22	3.61715e-22	IGHA1/IGHV3-11/IGHV6-1/IGHV1-69/IGHG3/IGHV4-4/IGLL5/IGHV4-61/IGHV3-23/IGHV2-26/IGHV4-34/IGHV1-24/IGHV3-20/IGHV3-72/IGHV1-18/IGHV3-66/IGHV2-70/IGHV3-15/IGHA2	19
CC	GO:0009897	external side of plasma membrane	27/150	462/19869	1.1443e-16	8.50598e-15	7.02642e-15	CLEC2D/FCGR1A/ABCA1/ITGA4/CD163/IGHA1/CD200R1/IGHV3-11/IGHV6-1/IGHV1-69/IGHG3/ITGAD/IGHV4-4/IGLL5/IGHV4-61/IGHV3-23/IGHV2-26/CXCR3/IGHV4-34/IGHV1-24/IGHV3-20/IGHV3-72/IGHV1-18/IGHV3-66/IGHV2-70/IGHV3-15/IGHA2	27
CC	GO:0000779	condensed chromosome, centromeric region	14/150	174/19869	5.87246e-11	3.27389e-09	2.70442e-09	SKA3/SPC25/PLK1/CENPA/HJURP/BUB1/AURKB/NDC80/CDT1/CENPF/NCAPG/BIRC5/SPC24/CENPM	14
CC	GO:0000775	chromosome, centromeric region	16/150	250/19869	7.46892e-11	3.33114e-09	2.75171e-09	SKA3/SPC25/PLK1/CENPA/HJURP/BUB1/AURKB/NDC80/CDT1/CENPF/CDCA5/NCAPG/BIRC5/SPC24/TOP2A/CENPM	16
CC	GO:0000793	condensed chromosome	16/150	273/19869	2.74846e-10	1.02151e-08	8.43827e-09	SKA3/SPC25/PLK1/CENPA/HJURP/BUB1/AURKB/NDC80/CDT1/MKI67/CENPF/NCAPG/BIRC5/SPC24/TOP2A/CENPM	16
CC	GO:0000776	kinetochore	13/150	164/19869	3.52374e-10	1.12256e-08	9.27301e-09	SKA3/SPC25/PLK1/CENPA/HJURP/BUB1/AURKB/NDC80/CDT1/CENPF/BIRC5/SPC24/CENPM	13
CC	GO:0098687	chromosomal region	16/150	388/19869	4.16607e-08	1.16129e-06	9.59291e-07	SKA3/SPC25/PLK1/CENPA/HJURP/BUB1/AURKB/NDC80/CDT1/CENPF/CDCA5/NCAPG/BIRC5/SPC24/TOP2A/CENPM	16
CC	GO:0005819	spindle	15/150	426/19869	8.45426e-07	2.09478e-05	1.7304e-05	SKA3/CDC6/HECW2/PLK1/KIFC1/TPX2/AURKB/CDC20/KIF20A/KIF18B/KIF4A/CENPF/DLGAP5/BIRC5/ASPM	15
CC	GO:0000940	outer kinetochore	4/150	12/19869	1.47372e-06	3.2864e-05	2.71475e-05	SKA3/PLK1/NDC80/CENPF	4
CC	GO:1904724	tertiary granule lumen	6/150	55/19869	3.57872e-06	7.25505e-05	5.99308e-05	CHIT1/OSCAR/TNFAIP6/HP/TCN1/OLFM4	6
CC	GO:0070820	tertiary granule	9/150	164/19869	4.38368e-06	8.14635e-05	6.72934e-05	CHIT1/OSCAR/TNFAIP6/HP/SIGLEC14/PLAU/TCN1/CLEC5A/OLFM4	9
CC	GO:0072686	mitotic spindle	9/150	183/19869	1.06627e-05	0.000182907	0.000151091	SKA3/CDC6/HECW2/PLK1/KIFC1/TPX2/AURKB/KIF18B/ASPM	9
CC	GO:0031617	NMS complex	3/150	10/19869	4.86807e-05	0.00071258	0.000588631	SPC25/NDC80/SPC24	3
CC	GO:0000922	spindle pole	8/150	172/19869	4.96404e-05	0.00071258	0.000588631	CDC6/PLK1/TPX2/AURKB/CDC20/CENPF/DLGAP5/ASPM	8
CC	GO:0005876	spindle microtubule	6/150	87/19869	5.11268e-05	0.00071258	0.000588631	SKA3/PLK1/AURKB/KIF18B/KIF4A/BIRC5	6
CC	GO:0035580	specific granule lumen	5/150	62/19869	0.000104967	0.00137692	0.00113742	CHIT1/OSCAR/HP/TCN1/OLFM4	5
CC	GO:0072562	blood microparticle	7/150	145/19869	0.000117575	0.00145663	0.00120325	HP/IGHA1/IGHG3/IGLV3-21/IGHV3-23/IGLV3-25/IGHA2	7
CC	GO:0051233	spindle midzone	4/150	36/19869	0.000152317	0.00175708	0.00145144	CDC6/PLK1/AURKB/KIF18B	4
CC	GO:0030496	midbody	8/150	203/19869	0.000157585	0.00175708	0.00145144	PLK1/AURKB/KIF20A/KIF4A/ANLN/CENPF/BIRC5/ASPM	8
CC	GO:0042581	specific granule	7/150	160/19869	0.00021621	0.00229594	0.00189658	CHIT1/OSCAR/HP/PLAU/TCN1/CLEC5A/OLFM4	7
CC	GO:0005874	microtubule	11/150	466/19869	0.000840555	0.00852017	0.00703814	SKA3/PLK1/KIFC1/TPX2/AURKB/KIF20A/GTSE1/KIF18B/KIF4A/BIRC5/ASPM	11
CC	GO:0005875	microtubule associated complex	6/150	166/19869	0.00165067	0.0160044	0.0132205	KIFC1/AURKB/KIF20A/KIF18B/KIF4A/BIRC5	6
CC	GO:0071735	IgG immunoglobulin complex	2/150	10/19869	0.00244849	0.0218405	0.0180415	IGHA1/IGHG3	2
CC	GO:0071745	IgA immunoglobulin complex	2/150	10/19869	0.00244849	0.0218405	0.0180415	IGHA1/IGHA2	2
CC	GO:0000228	nuclear chromosome	7/150	249/19869	0.00287995	0.0237161	0.0195908	SAP30/PLK1/GINS2/NCAPG/BIRC5/CDC45/TOP2A	7
CC	GO:0097431	mitotic spindle pole	3/150	38/19869	0.00293163	0.0237161	0.0195908	PLK1/AURKB/ASPM	3
CC	GO:0071162	CMG complex	2/150	11/19869	0.0029778	0.0237161	0.0195908	GINS2/CDC45	2
CC	GO:0031261	DNA replication preinitiation complex	2/150	12/19869	0.00355571	0.0273422	0.0225862	GINS2/CDC45	2
CC	GO:0045171	intercellular bridge	4/150	89/19869	0.00463706	0.0338284	0.0279441	CDC6/TPX2/KIF20A/OLFM4	4
CC	GO:0031616	spindle pole centrosome	2/150	14/19869	0.00485429	0.0338284	0.0279441	AURKB/DLGAP5	2
CC	GO:1990023	mitotic spindle midzone	2/150	14/19869	0.00485429	0.0338284	0.0279441	AURKB/KIF18B	2
CC	GO:0005871	kinesin complex	3/150	49/19869	0.00602747	0.0407311	0.0336462	KIFC1/KIF20A/KIF18B	3
CC	GO:0098636	protein complex involved in cell adhesion	3/150	52/19869	0.0071123	0.0466483	0.0385341	ITGA4/PLAU/ITGAD	3
MF	GO:0003823	antigen binding	29/143	171/18432	6.81556e-31	2.17417e-28	2.10206e-28	ITGA4/HLA-DQB1/IGHA1/IGHV3-11/IGHV6-1/IGHV1-69/IGHG3/IGHV4-4/IGLV3-19/IGLL5/IGKV1D-39/IGHV4-61/IGLV3-21/IGHV3-23/IGKV1-16/IGLV6-57/IGHV2-26/IGHV4-34/IGLV3-25/IGHV1-24/IGHV3-20/IGLV3-1/IGHV3-72/IGHV1-18/IGHV3-66/IGHV2-70/IGLV3-27/IGHV3-15/IGHA2	29
MF	GO:0034987	immunoglobulin receptor binding	19/143	79/18432	1.39698e-23	2.22819e-21	2.15429e-21	IGHA1/IGHV3-11/IGHV6-1/IGHV1-69/IGHG3/IGHV4-4/IGLL5/IGHV4-61/IGHV3-23/IGHV2-26/IGHV4-34/IGHV1-24/IGHV3-20/IGHV3-72/IGHV1-18/IGHV3-66/IGHV2-70/IGHV3-15/IGHA2	19
MF	GO:0008017	microtubule binding	11/143	271/18432	8.82127e-06	0.000937995	0.000906888	PLK1/KIFC1/TPX2/KIF20A/GTSE1/KIF18B/KIF4A/CENPF/DLGAP5/BIRC5/SPC24	11
MF	GO:0015631	tubulin binding	11/143	375/18432	0.000167882	0.0133886	0.0129446	PLK1/KIFC1/TPX2/KIF20A/GTSE1/KIF18B/KIF4A/CENPF/DLGAP5/BIRC5/SPC24	11

## Sheet: 2 Sharedgenes.KEGG
ID	Description	GeneRatio	BgRatio	pvalue	p.adjust	qvalue	geneID	Count
hsa04110	Cell cycle	6/57	127/8219	0.000230229	0.0324623	0.0310204	CDC6/PLK1/BUB1/CCNB2/CDC20/CDC45	6

## Sheet: 3 GSEA.GO
ID	Description	setSize	enrichmentScore	NES	pvalue	p.adjust	qvalue	rank	leading_edge	core_enrichment
GOCC_IMMUNOGLOBULIN_COMPLEX	GOCC_IMMUNOGLOBULIN_COMPLEX	156	0.900941	3.54934	1e-10	7.95176e-09	6.20557e-09	2940	tags=86%, list=7%, signal=80%	IGKV6D-41/IGLV3-16/IGLV1-40/IGHV1-69-2/IGKV5-2/IGLV4-69/IGHV3-30/IGLV7-46/IGLJ1/IGHV4-31/IGHV2-70/IGHE/IGLV3-10/IGHV3-73/IGHV4-28/IGKV1D-43/IGKV2-28/IGLV3-19/IGKV6-21/IGLL1/IGLC3/IGKV1-17/IGHV3-43/IGKV1D-33/IGHG1/IGKV2D-29/IGLV9-49/IGHV3-64D/IGHV6-1/IGKV3-15/IGKV2-40/IGKV1-9/IGLV6-57/IGKV1-37/IGLV2-23/IGKV2D-28/IGHD1-1/IGLC2/IGKV1-13/IGHV4-39/IGHG4/IGHV4-4/IGKV2-24/IGLV3-9/IGKV3D-7/IGHV4-34/IGLV4…
GOBP_HUMORAL_IMMUNE_RESPONSE_MEDIATED_BY_CIRCULATING_IMMUNOGLOBULIN	GOBP_HUMORAL_IMMUNE_RESPONSE_MEDIATED_BY_CIRCULATING_IMMUNOGLOBULIN	148	0.858563	3.36427	1e-10	7.95176e-09	6.20557e-09	2960	tags=73%, list=7%, signal=68%	C8B/IGLV1-40/C8A/IGHV1-69-2/IGKV5-2/IGHV3-30/CRP/IGHV4-31/IGHV2-70/IGHE/IGHV3-73/IGHV4-28/IGKV2-28/IGLV3-19/IGLL1/IGLC3/IGKV1-17/IGHV3-43/IGKV1D-33/IGHG1/IGHV3-64D/IGHV6-1/IGKV3-15/IGKV2-40/IGLV6-57/IGLV2-23/IGKV2D-28/IGLC2/IGHV4-39/IGHG4/IGHV4-4/IGHV4-34/IGHV1-69/IGHV1-18/IGLV7-43/IGLV3-1/IGLL5/IGKC/IGHV3-23/IGHV3-33/IGHV3-48/IGKV3-20/IGHV3-11/IGLV3-25/IGHV4-59/MBL2/IGLC6/IGHV1-69D/IGKV1-5/HPX/I…
GOBP_COMPLEMENT_ACTIVATION	GOBP_COMPLEMENT_ACTIVATION	169	0.843531	3.35341	1e-10	7.95176e-09	6.20557e-09	2495	tags=66%, list=6%, signal=63%	C8B/VTN/IGLV1-40/C8A/IGHV1-69-2/IGKV5-2/IGHV3-30/F2/CFHR5/CRP/CFHR2/IGHV4-31/IGHV2-70/IGHE/IGHV3-73/IGHV4-28/IGKV2-28/IGLV3-19/IGLL1/IGLC3/IGKV1-17/IGHV3-43/IGKV1D-33/IGHG1/IGHV3-64D/IGHV6-1/IGKV3-15/IGKV2-40/IGLV6-57/IGLV2-23/IGKV2D-28/IGLC2/IGHV4-39/IGHG4/IGHV4-4/IGHV4-34/IGHV1-69/IGHV1-18/IGLV7-43/IGLV3-1/IGLL5/IGKC/IGHV3-23/IGHV3-33/IGHV3-48/IGKV3-20/IGHV3-11/IGLV3-25/IGHV4-59/MBL2/IGLC6/IGHV…
GOBP_B_CELL_MEDIATED_IMMUNITY	GOBP_B_CELL_MEDIATED_IMMUNITY	217	0.795488	3.27749	1e-10	7.95176e-09	6.20557e-09	5169	tags=60%, list=12%, signal=53%	C8B/IGLV1-40/C8A/IGHV1-69-2/IGKV5-2/IGHV3-30/CRP/IGHV4-31/IGHV2-70/IGHE/IGHV3-73/IGHV4-28/IGKV2-28/IGLV3-19/IGLL1/IGLC3/IGKV1-17/IGHV3-43/IGKV1D-33/IGHG1/IGHV3-64D/IGHV6-1/IGKV3-15/IGKV2-40/IGLV6-57/IGLV2-23/IGKV2D-28/IGLC2/IGHV4-39/IGHG4/IGHV4-4/IGHV4-34/IGHV1-69/IGHV1-18/IGLV7-43/IGLV3-1/IGLL5/IGKC/IGHV3-23/IGHV3-33/IGHV3-48/IGKV3-20/IGHV3-11/IGLV3-25/IGHV4-59/MBL2/IGLC6/IGHV1-69D/IGKV1-5/HPX/I…
GOMF_ANTIGEN_BINDING	GOMF_ANTIGEN_BINDING	156	0.822104	3.23876	1e-10	7.95176e-09	6.20557e-09	2150	tags=56%, list=5%, signal=53%	IGLV1-40/IGHV1-69-2/IGKV5-2/IGHV3-30/IGHV4-31/IGHV2-70/IGHE/IGHV3-73/IGHV4-28/IGLV3-19/IGLL1/IGLC3/IGKV1-17/IGHV3-43/IGKV1D-33/IGHG1/IGHV3-64D/IGHV6-1/IGKV3-15/IGKV2-40/IGLV6-57/IGLV2-23/IGKV2D-28/IGLC2/IGHV4-39/IGHG4/IGHV4-4/IGHV4-34/IGHV1-69/IGHV1-18/IGLV7-43/IGLV3-1/IGLL5/IGKC/IGHV3-23/IGHV3-33/IGHV3-48/IGKV3-20/IGHV3-11/IGLV3-25/IGHV4-59/IGLC6/IGHV1-69D/IGKV1-5/IGLV1-44/IGHV5-51/IGHG2/IGHV3-4…
GOBP_PHAGOCYTOSIS_RECOGNITION	GOBP_PHAGOCYTOSIS_RECOGNITION	90	0.875689	3.2306	1e-10	7.95176e-09	6.20557e-09	2121	tags=71%, list=5%, signal=68%	LBP/IGHV1-69-2/IGHV3-30/CRP/IGHV4-31/IGHV2-70/IGHE/IGHV3-73/IGHV4-28/IGLL1/IGLC3/IGHV3-43/IGHG1/ADGRB1/IGHV3-64D/IGHV6-1/IGLC2/IGHV4-39/IGHG4/IGHV4-4/IGHV4-34/IGHV1-69/IGHV1-18/IGLL5/IGKC/IGHV3-23/IGHV3-33/IGHV3-48/IGHV3-11/IGHV4-59/MBL2/IGLC6/IGHV1-69D/IGHV5-51/C4BPB/IGHG2/IGHV3-49/IGHV7-4-1/IGHV3-64/IGHV3-35/IGHV3-15/IGHV3-21/IGHV3-7/IGHV5-10-1/IGHV2-5/IGHA2/IGHV1OR15-1/IGHV3-16/IGHV3-13/IGHV1-…
GOBP_REGULATION_OF_COMPLEMENT_ACTIVATION	GOBP_REGULATION_OF_COMPLEMENT_ACTIVATION	112	0.853987	3.22901	1e-10	7.95176e-09	6.20557e-09	2495	tags=67%, list=6%, signal=63%	C8B/VTN/IGLV1-40/C8A/IGKV5-2/IGHV3-30/F2/CFHR5/CFHR2/IGHV2-70/IGKV2-28/IGLV3-19/IGLC3/IGKV1-17/IGKV1D-33/IGHG1/IGKV3-15/IGKV2-40/IGLV6-57/IGLV2-23/IGKV2D-28/IGLC2/IGHV4-39/IGHG4/IGHV4-34/IGHV1-69/IGLV7-43/IGLV3-1/IGKC/IGHV3-23/IGHV3-33/IGHV3-48/IGKV3-20/IGHV3-11/IGLV3-25/IGHV4-59/IGLC6/CPB2/IGKV1-5/IGLV1-44/CPN2/IGKV3D-20/CFHR1/C4BPB/IGHG2/C8G/CD19/IGLV2-11/IGLV3-21/CFHR4/IGKV1-39/IGLV1-51/IGHV3-…
GOBP_HUMORAL_IMMUNE_RESPONSE	GOBP_HUMORAL_IMMUNE_RESPONSE	343	0.743391	3.21492	1e-10	7.95176e-09	6.20557e-09	5169	tags=58%, list=12%, signal=51%	HRG/DEFB4A/WFDC5/C8B/PI3/LCN2/VTN/IGLV1-40/C8A/IGHV1-69-2/IGKV5-2/TF/IGHV3-30/F2/CFHR5/PRSS3/REG3G/CRP/CFHR2/IGHV4-31/IGHV2-70/IGHE/IGHV3-73/IGHV4-28/IGKV2-28/IGLV3-19/BPIFA2/IGLL1/IGLC3/IGKV1-17/S100A7/IGHV3-43/IGKV1D-33/IGHG1/BPIFB2/IGHV3-64D/IGHV6-1/IGKV3-15/IGKV2-40/WFDC11/IGLV6-57/IGLV2-23/IGKV2D-28/IGLC2/WFDC12/IGHV4-39/IGHG4/IGHV4-4/REG1B/FGA/IGHV4-34/IGHV1-69/IGHV1-18/WFDC10B/IGLV7-43/IGL…
GOMF_IMMUNOGLOBULIN_RECEPTOR_BINDING	GOMF_IMMUNOGLOBULIN_RECEPTOR_BINDING	70	0.901599	3.16149	1e-10	7.95176e-09	6.20557e-09	2409	tags=83%, list=5%, signal=78%	IGHV1-69-2/IGHV3-30/IGHV4-31/IGHV2-70/IGHE/IGHV3-73/IGHV4-28/IGLL1/IGLC3/IGHV3-43/IGHG1/IGHV3-64D/IGHV6-1/IGLC2/IGHV4-39/IGHG4/IGHV4-4/IGHV4-34/IGHV1-69/IGHV1-18/IGLL5/IGKC/IGHV3-23/IGHV3-33/IGHV3-48/IGHV3-11/IGHV4-59/IGLC6/IGHV1-69D/IGHV5-51/IGHG2/IGHV3-49/IGHV7-4-1/IGHV3-64/IGHV3-35/IGHV3-15/IGHV3-21/IGHV3-7/IGHV5-10-1/IGHV2-5/IGHA2/IGHV1OR15-1/IGHV3-16/IGHV3-13/IGHV1-45/IGHA1/IGHV3-74/IGLC7/IG…
GOBP_REGULATION_OF_HUMORAL_IMMUNE_RESPONSE	GOBP_REGULATION_OF_HUMORAL_IMMUNE_RESPONSE	133	0.813951	3.14094	1e-10	7.95176e-09	6.20557e-09	3414	tags=64%, list=8%, signal=59%	C8B/VTN/IGLV1-40/C8A/IGKV5-2/IGHV3-30/F2/CFHR5/CFHR2/IGHV2-70/IGKV2-28/IGLV3-19/IGLC3/IGKV1-17/IGKV1D-33/IGHG1/IGKV3-15/IGKV2-40/IGLV6-57/IGLV2-23/IGKV2D-28/IGLC2/IGHV4-39/IGHG4/IGHV4-34/IGHV1-69/IGLV7-43/IGLV3-1/IGKC/IGHV3-23/IGHV3-33/IGHV3-48/ACOD1/IGKV3-20/IGHV3-11/IGLV3-25/IGHV4-59/IGLC6/CPB2/IGKV1-5/HPX/IGLV1-44/CPN2/IGKV3D-20/CFHR1/C4BPB/IGHG2/CXCL13/C8G/CD19/IGLV2-11/IGLV3-21/CFHR4/IGKV1-3…
GOCC_IMMUNOGLOBULIN_COMPLEX_CIRCULATING	GOCC_IMMUNOGLOBULIN_COMPLEX_CIRCULATING	69	0.900589	3.14063	1e-10	7.95176e-09	6.20557e-09	2409	tags=86%, list=5%, signal=81%	IGHV1-69-2/IGHV3-30/IGHV4-31/IGHV2-70/IGHE/IGHV3-73/IGHV4-28/IGLL1/IGLC3/IGHV3-43/IGHG1/IGHV3-64D/IGHV6-1/IGLC2/IGHV4-39/IGHG4/IGHV4-4/IGHV4-34/IGHV1-69/IGHV1-18/IGLL5/IGKC/IGHV3-23/IGHV3-33/IGHV3-48/IGKV3-20/IGHV3-11/IGHV4-59/IGLC6/IGHV1-69D/IGHV5-51/IGHG2/IGHV3-49/IGHV7-4-1/IGHV3-64/IGHV3-35/IGHV3-15/IGHV3-21/IGHV3-7/IGHV5-10-1/IGHV2-5/IGHA2/IGHV1OR15-1/IGHV3-16/IGHV3-13/IGHV1-45/IGHA1/IGHV3-74…
GOBP_LYMPHOCYTE_MEDIATED_IMMUNITY	GOBP_LYMPHOCYTE_MEDIATED_IMMUNITY	345	0.718028	3.10682	1e-10	7.95176e-09	6.20557e-09	6016	tags=48%, list=14%, signal=42%	C8B/IGLV1-40/C8A/IGHV1-69-2/IGKV5-2/IGHV3-30/SERPINB4/CRP/IGHV4-31/IGHV2-70/IGHE/IGHV3-73/IGHV4-28/IGKV2-28/IGLV3-19/IGLL1/IGLC3/IGKV1-17/IGHV3-43/IGKV1D-33/IGHG1/IGHV3-64D/IGHV6-1/IGKV3-15/IGKV2-40/IL20RB/IGLV6-57/IGLV2-23/IGKV2D-28/IGLC2/IGHV4-39/IGHG4/IGHV4-4/IGHV4-34/IGHV1-69/IGHV1-18/IGLV7-43/IGLV3-1/IGLL5/IGKC/IGHV3-23/IGHV3-33/IGHV3-48/IGKV3-20/IGHV3-11/IGLV3-25/IGHV4-59/MBL2/IGLC6/IGHV1-6…
GOCC_BLOOD_MICROPARTICLE	GOCC_BLOOD_MICROPARTICLE	141	0.803017	3.10626	1e-10	7.95176e-09	6.20557e-09	2579	tags=49%, list=6%, signal=46%	HRG/HP/ORM1/ORM2/ALB/VTN/C8A/SERPINC1/ITIH1/PON1/APOA1/TF/F2/ITIH2/HPR/AMBP/AHSG/IGLC3/IGKV1-17/IGKV1D-33/IGHG1/IGKV3-15/IGKV2-40/SLC4A1/IGKV2D-28/IGLC2/IGHG4/FGA/IGKC/IGHV3-23/IGKV3-20/IGLV3-25/IGKV1-5/HPX/CPN2/CFHR1/IGHG2/C8G/ITGA2B/IGLV3-21/APCS/APOA4/IGKV1-39/IGHV3-7/IGKV3D-11/IGHA2/IGHV3-13/IGHA1/C4BPA/PRSS1/IGKV4-1/BCHE/C1R/IGLV1-47/IGHM/C1S/IGHG3/APOL1/APOA2/IGHD/IGKV2-30/CFHR3/ITIH4/JCHAI…
GOBP_ADAPTIVE_IMMUNE_RESPONSE_BASED_ON_SOMATIC_RECOMBINATION_OF_IMMUNE_RECEPTORS_BUILT_FROM_IMMUNOGLOBULIN_SUPERFAMILY_DOMAINS	GOBP_ADAPTIVE_IMMUNE_RESPONSE_BASED_ON_SOMATIC_RECOMBINATION_OF_IMMUNE_RECEPTORS_BUILT_FROM_IMMUNOGLOBULIN_SUPERFAMILY_DOMAINS	351	0.711549	3.0699	1e-10	7.95176e-09	6.20557e-09	5176	tags=44%, list=12%, signal=40%	C8B/IGLV1-40/C8A/IGHV1-69-2/IGKV5-2/IGHV3-30/CRP/IGHV4-31/IGHV2-70/IGHE/IGHV3-73/IGHV4-28/IGKV2-28/IGLV3-19/IGLL1/IGLC3/IGKV1-17/IGHV3-43/IGKV1D-33/IGHG1/IGHV3-64D/IGHV6-1/IGKV3-15/IGKV2-40/IL20RB/IGLV6-57/IGLV2-23/IGKV2D-28/IGLC2/IGHV4-39/IGHG4/IGHV4-4/IGHV4-34/IGHV1-69/IGHV1-18/IGLV7-43/IGLV3-1/IGLL5/IGKC/IGHV3-23/IGHV3-33/IGHV3-48/IGKV3-20/IGHV3-11/IGLV3-25/IGHV4-59/MBL2/IGLC6/IGHV1-69D/IGKV1-…
GOBP_IMMUNOGLOBULIN_PRODUCTION	GOBP_IMMUNOGLOBULIN_PRODUCTION	194	0.753974	3.06601	1e-10	7.95176e-09	6.20557e-09	3910	tags=45%, list=9%, signal=41%	IGKV6D-41/IGLV3-16/IGLV1-40/IGKV5-2/IGLV4-69/IGLV7-46/IGLV3-10/IGKV1D-43/IGKV2-28/IGLV3-19/IGKV6-21/IGKV1-17/IGKV1D-33/IGKV2D-29/IGLV9-49/IGKV3-15/IGKV2-40/IGKV1-9/IGLV6-57/IGKV1-37/IGLV2-23/IGKV2D-28/IGKV1-13/IGKV2-24/IGLV3-9/IGKV3D-7/MZB1/IGLV4-60/IGLV7-43/IGLV1-36/IGLV3-1/IGKC/IGLV2-18/IGKV3-20/IGLV5-45/IGLV3-25/IGKV1D-13/IGKV1-5/HPX/IGLV1-44/IGKV3D-20/IGLV2-11/IGLV3-21/IGLV5-48/IGKV1-39/IGLV1…
GOBP_PHAGOCYTOSIS	GOBP_PHAGOCYTOSIS	369	0.687396	2.9829	1e-10	7.95176e-09	6.20557e-09	4812	tags=40%, list=11%, signal=36%	LBP/IGLV1-40/IGHV1-69-2/IGKV5-2/APOA1/IGHV3-30/CRP/XKR7/IGHV4-31/IGHV2-70/IGHE/IGHV3-73/AHSG/IGHV4-28/IGKV2-28/IGLV3-19/IGLL1/IGLC3/IGKV1-17/IGHV3-43/IGKV1D-33/IGHG1/ADGRB1/IGHV3-64D/IGHV6-1/IGKV3-15/IGKV2-40/IGLV6-57/IGLV2-23/IGKV2D-28/IGLC2/IGHV4-39/IGHG4/IGHV4-4/IGHV4-34/IGHV1-69/IGHV1-18/IGLV7-43/IGLV3-1/IGLL5/IGKC/IGHV3-23/IGHV3-33/IGHV3-48/IGKV3-20/IGHV3-11/IGLV3-25/IGHV4-59/MBL2/IGLC6/IGHV…
GOBP_MEMBRANE_INVAGINATION	GOBP_MEMBRANE_INVAGINATION	135	0.769456	2.97566	1e-10	7.95176e-09	6.20557e-09	4797	tags=55%, list=11%, signal=49%	IGHV1-69-2/IGHV3-30/XKR7/IGHV4-31/IGHV2-70/IGHE/IGHV3-73/IGHV4-28/IGLL1/IGLC3/IGHV3-43/IGHG1/ADGRB1/IGHV3-64D/IGHV6-1/IGLC2/IGHV4-39/IGHG4/IGHV4-4/IGHV4-34/IGHV1-69/IGHV1-18/IGLL5/IGKC/IGHV3-23/IGHV3-33/IGHV3-48/IGHV3-11/IGHV4-59/IGLC6/IGHV1-69D/IGHV5-51/IGHG2/IGHV3-49/STAP1/IGHV7-4-1/IGHV3-64/IGHV3-35/IGHV3-15/IGHV3-21/IGHV3-7/IGHV5-10-1/IGHV2-5/IGHA2/IGHV1OR15-1/IGHV3-16/IGHV3-13/IGHV1-45/IGHA1…
GOBP_POSITIVE_REGULATION_OF_B_CELL_ACTIVATION	GOBP_POSITIVE_REGULATION_OF_B_CELL_ACTIVATION	142	0.766769	2.97233	1e-10	7.95176e-09	6.20557e-09	4281	tags=50%, list=10%, signal=45%	IGHV1-69-2/IGHV3-30/IGHV4-31/IGHV2-70/IGHE/IGHV3-73/IGHV4-28/IGLL1/IGLC3/IGHV3-43/IGHG1/IGHV3-64D/IGHV6-1/IGLC2/IGHV4-39/IGHG4/IGHV4-4/IGHV4-34/IGHV1-69/IGHV1-18/IGLL5/IGKC/IGHV3-23/IGHV3-33/IGHV3-48/IGHV3-11/IGHV4-59/IGLC6/IGHV1-69D/IGHV5-51/IGHG2/IGHV3-49/IGHV7-4-1/IGHV3-64/IGHV3-35/IGHV3-15/IGHV3-21/IGHV3-7/IGHV5-10-1/IGHV2-5/IGHA2/IGHV1OR15-1/IGHV3-16/IGHV3-13/IGHV1-45/IGHA1/IGHV3-74/IGLC7/IG…
GOBP_B_CELL_RECEPTOR_SIGNALING_PATHWAY	GOBP_B_CELL_RECEPTOR_SIGNALING_PATHWAY	123	0.772606	2.93828	1e-10	7.95176e-09	6.20557e-09	2297	tags=50%, list=5%, signal=47%	IGHV1-69-2/IGHV3-30/IGHV4-31/IGHV2-70/IGHE/IGHV3-73/IGHV4-28/IGLL1/IGLC3/IGHV3-43/IGHG1/IGHV3-64D/IGHV6-1/IGLC2/IGHV4-39/IGHG4/IGHV4-4/IGHV4-34/IGHV1-69/IGHV1-18/IGLL5/IGKC/IGHV3-23/IGHV3-33/IGHV3-48/IGHV3-11/IGHV4-59/IGLC6/IGHV1-69D/IGHV5-51/IGHG2/IGHV3-49/STAP1/CD19/IGHV7-4-1/IGHV3-64/IGHV3-35/CD79A/IGHV3-15/IGHV3-21/IGHV3-7/IGHV5-10-1/IGHV2-5/IGHA2/IGHV1OR15-1/IGHV3-16/IGHV3-13/IGHV1-45/IGHA1/…
GOBP_FC_EPSILON_RECEPTOR_SIGNALING_PATHWAY	GOBP_FC_EPSILON_RECEPTOR_SIGNALING_PATHWAY	166	0.74129	2.93677	1e-10	7.95176e-09	6.20557e-09	2322	tags=32%, list=5%, signal=30%	IGLV1-40/IGKV5-2/IGHV3-30/IGHV2-70/IGHE/IGKV2-28/IGLV3-19/IGLC3/IGKV1-17/IGKV1D-33/IGKV3-15/IGKV2-40/IGLV6-57/IGLV2-23/IGKV2D-28/IGLC2/IGHV4-39/IGHV4-34/IGHV1-69/IGLV7-43/IGLV3-1/IGKC/IGHV3-23/IGHV3-33/IGHV3-48/IGKV3-20/IGHV3-11/IGLV3-25/IGHV4-59/IGLC6/IGKV1-5/IGLV1-44/IGKV3D-20/IGLV2-11/IGLV3-21/IGKV1-39/IGLV1-51/IGHV3-7/IGHV2-5/IGKV3D-11/IGHV1OR15-1/IGHV3-13/IGKV1-16/IGLV2-14/IGKV4-1/IGKV2-29/I…
GOBP_REGULATION_OF_B_CELL_ACTIVATION	GOBP_REGULATION_OF_B_CELL_ACTIVATION	185	0.728392	2.93574	1e-10	7.95176e-09	6.20557e-09	4950	tags=46%, list=11%, signal=41%	IGHV1-69-2/IGHV3-30/IGHV4-31/IGHV2-70/IGHE/IGHV3-73/IGHV4-28/IGLL1/IGLC3/IGHV3-43/IGHG1/IGHV3-64D/IGHV6-1/IGLC2/IGHV4-39/IGHG4/IGHV4-4/IGHV4-34/MZB1/IGHV1-69/IGHV1-18/IGLL5/IGKC/IGHV3-23/IGHV3-33/IGHV3-48/IGHV3-11/IGHV4-59/IGLC6/IGHV1-69D/IGHV5-51/IGHG2/IGHV3-49/CD19/IGHV7-4-1/IGHV3-64/IGHV3-35/IGHV3-15/IGHV3-21/IGHV3-7/IGHV5-10-1/IGHV2-5/IGHA2/IGHV1OR15-1/IGHV3-16/IGHV3-13/IGHV1-45/IGHA1/IGHV3-7…
GOBP_PRODUCTION_OF_MOLECULAR_MEDIATOR_OF_IMMUNE_RESPONSE	GOBP_PRODUCTION_OF_MOLECULAR_MEDIATOR_OF_IMMUNE_RESPONSE	280	0.683007	2.89703	1e-10	7.95176e-09	6.20557e-09	4950	tags=40%, list=11%, signal=35%	IGKV6D-41/IGLV3-16/IGLV1-40/IGKV5-2/APOA1/IGLV4-69/IGLV7-46/IGLV3-10/IGKV1D-43/IGKV2-28/IGLV3-19/IGKV6-21/IGKV1-17/IGKV1D-33/IGKV2D-29/IGLV9-49/IGKV3-15/IGKV2-40/IGKV1-9/IGLV6-57/IGKV1-37/IGLV2-23/IGKV2D-28/IGKV1-13/IGKV2-24/IGLV3-9/IGKV3D-7/MZB1/IGLV4-60/IGLV7-43/IGLV1-36/IGLV3-1/IGKC/IGLV2-18/IGKV3-20/IGLV5-45/IGLV3-25/IGKV1D-13/IGKV1-5/HPX/IGLV1-44/CHGA/KLK3/IGKV3D-20/IGLV2-11/IGLV3-21/IGLV5-4…
GOBP_FC_RECEPTOR_MEDIATED_STIMULATORY_SIGNALING_PATHWAY	GOBP_FC_RECEPTOR_MEDIATED_STIMULATORY_SIGNALING_PATHWAY	143	0.739842	2.87931	1e-10	7.95176e-09	6.20557e-09	3442	tags=43%, list=8%, signal=39%	IGLV1-40/IGKV5-2/IGHV3-30/IGHV2-70/IGKV2-28/IGLV3-19/IGLC3/IGKV1-17/IGKV1D-33/IGHG1/IGKV3-15/IGKV2-40/IGLV6-57/IGLV2-23/IGKV2D-28/IGLC2/IGHV4-39/IGHG4/IGHV4-34/IGHV1-69/IGLV7-43/IGLV3-1/IGKC/IGHV3-23/IGHV3-33/IGHV3-48/IGKV3-20/IGHV3-11/IGLV3-25/IGHV4-59/IGLC6/IGKV1-5/IGLV1-44/IGKV3D-20/IGHG2/IGLV2-11/IGLV3-21/IGKV1-39/IGLV1-51/IGHV3-7/IGHV2-5/IGKV3D-11/IGHV1OR15-1/IGHV3-13/IGKV1-16/IGLV2-14/IGKV4…
GOBP_CELL_RECOGNITION	GOBP_CELL_RECOGNITION	218	0.695165	2.87288	1e-10	7.95176e-09	6.20557e-09	2897	tags=36%, list=7%, signal=34%	PAEP/LBP/IGHV1-69-2/IGHV3-30/CRP/FEZF2/IGHV4-31/IGHV2-70/IGHE/IGHV3-73/IGHV4-28/IGLL1/IGLC3/IGHV3-43/IGHG1/ADGRB1/IGHV3-64D/IGHV6-1/VSTM2L/IGLC2/IGHV4-39/IGHG4/IGHV4-4/IGHV4-34/IGHV1-69/IGHV1-18/IGLL5/IGKC/CNTN6/FETUB/IGHV3-23/ZP1/IGHV3-33/IGHV3-48/IGHV3-11/IGHV4-59/MBL2/IGLC6/IGHV1-69D/IGHV5-51/C4BPB/IGHG2/IGHV3-49/IGHV7-4-1/IGHV3-64/IGHV3-35/IGHV3-15/IGHV3-21/IGHV3-7/IGHV5-10-1/IGHV2-5/IGHA2/IG…
GOBP_DEFENSE_RESPONSE_TO_BACTERIUM	GOBP_DEFENSE_RESPONSE_TO_BACTERIUM	295	0.650231	2.77277	1e-10	7.95176e-09	6.20557e-09	4856	tags=44%, list=11%, signal=40%	HP/DEFB4A/WFDC5/DEFB125/PI3/LBP/LCN2/IGHV1-69-2/TF/IGHV3-30/F2/REG3G/CRP/IGHV4-31/IGHV2-70/IGHE/IGHV3-73/IGHV4-28/BPIFA2/VGF/IGLL1/IGLC3/S100A7/IGHV3-43/DEFB132/IGHG1/ADGRB1/IGHV3-64D/IGHV6-1/WFDC11/IGLC2/WFDC12/IGHV4-39/IGHG4/IGHV4-4/FGA/IGHV4-34/IGHV1-69/IGHV1-18/WFDC10B/IGLL5/IGKC/IGHV3-23/IGHV3-33/IGHV3-48/IGKV3-20/IGHV3-11/IGHV4-59/MBL2/IGLC6/HAMP/IGHV1-69D/GSDMC/IGHV5-51/CHGA/KLK3/DEFB1/IGH…
GOBP_RECEPTOR_MEDIATED_ENDOCYTOSIS	GOBP_RECEPTOR_MEDIATED_ENDOCYTOSIS	322	0.637277	2.73326	1e-10	7.95176e-09	6.20557e-09	4812	tags=31%, list=11%, signal=28%	HP/APOC3/APOA5/SAA1/ALB/VTN/IGLV1-40/IGKV5-2/CALY/APOA1/TF/IGHV3-30/HPR/IGHV2-70/AMBP/IGKV2-28/IGLV3-19/IGLC3/IGKV1-17/IGKV1D-33/IGKV3-15/CACNG3/IGKV2-40/IGLV6-57/IGLV2-23/IGKV2D-28/IGLC2/IGHV4-39/IGHV4-34/IGHV1-69/IGLV7-43/IGLV3-1/IGKC/IGHV3-23/IGHV3-33/IGHV3-48/IGKV3-20/SNAP91/IGHV3-11/IGLV3-25/IGHV4-59/IGLC6/IGKV1-5/HPX/IGLV1-44/IGKV3D-20/IGLV2-11/IGLV3-21/IGKV1-39/IGLV1-51/CXCL8/IGHV3-7/IGHV2…
GOBP_B_CELL_ACTIVATION	GOBP_B_CELL_ACTIVATION	307	0.638468	2.72974	1e-10	7.95176e-09	6.20557e-09	4981	tags=35%, list=11%, signal=31%	IGHV1-69-2/IGHV3-30/IGHV4-31/IGHV2-70/IGHE/IGHV3-73/IGHV4-28/IGLL1/IGLC3/IGHV3-43/IGHG1/IGHV3-64D/IGHV6-1/CDH17/IGLC2/IGHV4-39/IGHG4/IGHV4-4/IL11/IGHV4-34/MZB1/IGHV1-69/IGHV1-18/IGLL5/IGKC/IGHV3-23/IGHV3-33/IGHV3-48/ONECUT1/IGHV3-11/IGHV4-59/IGLC6/IGHV1-69D/IGHV5-51/IGHG2/IGHV3-49/CD19/IGHV7-4-1/IGHV3-64/IGHV3-35/CD79A/POU2AF1/IGHV3-15/IGHV3-21/IGHV3-7/IGHV5-10-1/FCRL1/IGHV2-5/IGHA2/IGHV1OR15-1/I…
GOBP_REGULATION_OF_IMMUNE_EFFECTOR_PROCESS	GOBP_REGULATION_OF_IMMUNE_EFFECTOR_PROCESS	453	0.61623	2.70771	1e-10	7.95176e-09	6.20557e-09	6330	tags=35%, list=14%, signal=30%	C8B/CD177/LBP/VTN/IGLV1-40/C8A/IGKV5-2/APOA1/IGHV3-30/SERPINB4/F2/CFHR5/MMP12/CFHR2/IGHV2-70/IGKV2-28/IGLV3-19/IGLC3/IGKV1-17/PLA2G3/IGKV1D-33/IGHG1/IGKV3-15/IGKV2-40/IL20RB/IGLV6-57/IGLV2-23/IGKV2D-28/IGLC2/IGHV4-39/IGHG4/IGHV4-34/MZB1/IGHV1-69/IGLV7-43/IGLV3-1/IGKC/IGHV3-23/IGHV3-33/IGHV3-48/IGKV3-20/IGHV3-11/IGLV3-25/IGHV4-59/IGLC6/CPB2/IGKV1-5/HPX/IGLV1-44/CPN2/IGKV3D-20/CFHR1/C4BPB/IGHG2/C8G…
GOBP_ACUTE_INFLAMMATORY_RESPONSE	GOBP_ACUTE_INFLAMMATORY_RESPONSE	102	0.724443	2.6975	1e-10	7.95176e-09	6.20557e-09	5479	tags=46%, list=12%, signal=40%	HP/ORM1/SAA1/ORM2/SAA2/SAA4/LBP/SERPINC1/F2/REG3G/CRP/HPR/AHSG/C2CD4A/IL20RB/MBL2/HAMP/PLA2G2D/APCS/TFR2/TREM1/PTGES/IL6/ADAM8/ITIH4/ELANE/DNASE1/F3/EPO/ADORA1/IL31RA/FUT7/FFAR3/SERPINA3/APOL2/TAC1/OSM/C2CD4B/CEBPB/C3/IL4/FCGR2B/IL1A/CD6/ZP3/F12/S100A8
GOBP_FC_RECEPTOR_SIGNALING_PATHWAY	GOBP_FC_RECEPTOR_SIGNALING_PATHWAY	236	0.640966	2.65598	1e-10	7.95176e-09	6.20557e-09	3442	tags=27%, list=8%, signal=25%	IGLV1-40/IGKV5-2/IGHV3-30/IGHV2-70/IGHE/IGKV2-28/IGLV3-19/IGLC3/IGKV1-17/IGKV1D-33/IGHG1/IGKV3-15/IGKV2-40/IGLV6-57/IGLV2-23/IGKV2D-28/IGLC2/IGHV4-39/IGHG4/IGHV4-34/IGHV1-69/IGLV7-43/IGLV3-1/IGKC/IGHV3-23/IGHV3-33/IGHV3-48/IGKV3-20/IGHV3-11/IGLV3-25/IGHV4-59/IGLC6/IGKV1-5/IGLV1-44/IGKV3D-20/IGHG2/IGLV2-11/IGLV3-21/IGKV1-39/IGLV1-51/IGHV3-7/IGHV2-5/IGKV3D-11/IGHV1OR15-1/IGHV3-13/IGKV1-16/IGLV2-14/…
GOBP_IMMUNE_RESPONSE_REGULATING_SIGNALING_PATHWAY	GOBP_IMMUNE_RESPONSE_REGULATING_SIGNALING_PATHWAY	496	0.594648	2.63475	1e-10	7.95176e-09	6.20557e-09	9170	tags=42%, list=21%, signal=34%	IGLV1-40/IGHV1-69-2/IGKV5-2/IGHV3-30/IGHV4-31/IGHV2-70/IGHE/IGHV3-73/IGHV4-28/IGKV2-28/IGLV3-19/IGLL1/IGLC3/IGKV1-17/IGHV3-43/IGKV1D-33/IGHG1/IGHV3-64D/IGHV6-1/IGKV3-15/IGKV2-40/IL20RB/IGLV6-57/IGLV2-23/IGKV2D-28/IGLC2/IGHV4-39/IGHG4/IGHV4-4/IGHV4-34/IGHV1-69/IGHV1-18/IGLV7-43/IGLV3-1/IGLL5/IGKC/IGHV3-23/IGHV3-33/IGHV3-48/IGKV3-20/IGHV3-11/IGLV3-25/IGHV4-59/IGLC6/IGHV1-69D/IGKV1-5/IGLV1-44/IGHV5-…
GOBP_NEGATIVE_REGULATION_OF_PEPTIDASE_ACTIVITY	GOBP_NEGATIVE_REGULATION_OF_PEPTIDASE_ACTIVITY	235	0.632011	2.61983	1e-10	7.95176e-09	6.20557e-09	5905	tags=37%, list=13%, signal=32%	HRG/WFDC5/SERPIND1/ANXA8L1/CST5/ANXA8/PI3/VTN/SERPINC1/ITIH1/SPOCK3/SERPINB4/ITIH2/SERPINA7/LCN1/AMBP/SERPINB3/AHSG/SERPINB5/WFIKKN2/ITIH3/CST2/WFDC11/MAGEA3/WFDC12/SERPINA10/SPP2/WFDC10B/SPINK1/FETUB/SERPINA11/TFPI2/SPINK7/MMP9/RARRES1/COL7A1/CST4/C3P1/R3HDML/SLPI/TNFSF14/SERPINF1/PI15/WFDC3/UMODL1/PTTG1/HMSD/SPINK6/AVP/ITIH4/KNG1/SERPINB2/SPINK8/PLAUR/CD27/SPINK13/COL28A1/LTF/GPC3/SERPINA5/WFDC…
GOMF_ENDOPEPTIDASE_REGULATOR_ACTIVITY	GOMF_ENDOPEPTIDASE_REGULATOR_ACTIVITY	177	0.653086	2.60896	1e-10	7.95176e-09	6.20557e-09	6233	tags=41%, list=14%, signal=36%	HRG/WFDC5/SERPIND1/CST5/PI3/SERPINC1/ITIH1/SPOCK3/SERPINB4/ITIH2/SERPINA7/LCN1/AMBP/SERPINB3/AHSG/SERPINB5/WFIKKN2/ITIH3/CST2/WFDC11/WFDC12/SERPINA10/SPP2/WFDC10B/SPINK1/FETUB/SERPINA11/TFPI2/SPINK7/RARRES1/COL7A1/CST4/C3P1/SLPI/TNFSF14/SERPINF1/BIRC5/WFDC3/PTTG1/HMSD/SPINK6/AVP/ITIH4/KNG1/SERPINB2/SPINK8/CD27/SPINK13/COL28A1/LTF/SERPINA5/WFDC13/MT3/SERPINA3/CRB2/TIMP1/COL6A3/SERPINE1/CSTA/C3/NLR…
GOCC_PROTEIN_LIPID_COMPLEX	GOCC_PROTEIN_LIPID_COMPLEX	38	0.835162	2.59562	1e-10	7.95176e-09	6.20557e-09	2520	tags=47%, list=6%, signal=45%	APOC3/APOA5/SAA1/SAA2/APOF/SAA4/APOH/PON1/APOA1/HPR/APOA4/PLTP/APOB/APOL1/APOA2/APOC1/APOE/APOC2
GOBP_ANTIGEN_RECEPTOR_MEDIATED_SIGNALING_PATHWAY	GOBP_ANTIGEN_RECEPTOR_MEDIATED_SIGNALING_PATHWAY	309	0.6071	2.59162	1e-10	7.95176e-09	6.20557e-09	8859	tags=41%, list=20%, signal=33%	IGHV1-69-2/IGHV3-30/IGHV4-31/IGHV2-70/IGHE/IGHV3-73/IGHV4-28/IGLL1/IGLC3/IGHV3-43/IGHG1/IGHV3-64D/IGHV6-1/IGLC2/IGHV4-39/IGHG4/IGHV4-4/IGHV4-34/IGHV1-69/IGHV1-18/IGLL5/IGKC/IGHV3-23/IGHV3-33/IGHV3-48/IGHV3-11/IGHV4-59/IGLC6/IGHV1-69D/IGHV5-51/IGHG2/IGHV3-49/STAP1/CD19/IGHV7-4-1/IGHV3-64/IGHV3-35/CD79A/IGHV3-15/IGHV3-21/IGHV3-7/IGHV5-10-1/IGHV2-5/IGHA2/IGHV1OR15-1/IGHV3-16/IGHV3-13/IGHV1-45/IGHA1/…
GOMF_SERINE_TYPE_ENDOPEPTIDASE_INHIBITOR_ACTIVITY	GOMF_SERINE_TYPE_ENDOPEPTIDASE_INHIBITOR_ACTIVITY	91	0.701214	2.5825	1e-10	7.95176e-09	6.20557e-09	4195	tags=42%, list=9%, signal=38%	HRG/WFDC5/SERPIND1/PI3/SERPINC1/ITIH1/SERPINB4/ITIH2/SERPINA7/AMBP/SERPINB3/SERPINB5/WFIKKN2/ITIH3/WFDC11/WFDC12/SERPINA10/WFDC10B/SPINK1/SERPINA11/TFPI2/SPINK7/COL7A1/SLPI/SERPINF1/WFDC3/HMSD/SPINK6/ITIH4/SERPINB2/SPINK8/SPINK13/COL28A1/SERPINA5/WFDC13/SERPINA3/COL6A3/SERPINE1
GOMF_PEPTIDASE_REGULATOR_ACTIVITY	GOMF_PEPTIDASE_REGULATOR_ACTIVITY	215	0.629893	2.58151	1e-10	7.95176e-09	6.20557e-09	5905	tags=36%, list=13%, signal=32%	HRG/WFDC5/SERPIND1/CST5/PI3/SERPINC1/ITIH1/SPOCK3/SERPINB4/ITIH2/SERPINA7/LCN1/AMBP/SERPINB3/AHSG/SERPINB5/WFIKKN2/ITIH3/CST2/WFDC11/WFDC12/SERPINA10/SPP2/WFDC10B/SPINK1/FETUB/SERPINA11/TFPI2/SPINK7/RARRES1/COL7A1/CST4/C3P1/R3HDML/SLPI/TNFSF14/SERPINF1/PI15/BIRC5/WFDC3/UMODL1/PTTG1/HMSD/SPINK6/AVP/ITIH4/KNG1/SERPINB2/SPINK8/PYCARD/CD27/SPINK13/COL28A1/LTF/GPC3/SERPINA5/WFDC13/MT3/SERPINA3/MAL/CRB…
GOCC_HIGH_DENSITY_LIPOPROTEIN_PARTICLE	GOCC_HIGH_DENSITY_LIPOPROTEIN_PARTICLE	26	0.900003	2.56914	1e-10	7.95176e-09	6.20557e-09	2520	tags=69%, list=6%, signal=65%	APOC3/APOA5/SAA1/SAA2/APOF/SAA4/APOH/PON1/APOA1/HPR/APOA4/PLTP/APOB/APOL1/APOA2/APOC1/APOE/APOC2
GOBP_ANTIMICROBIAL_HUMORAL_RESPONSE	GOBP_ANTIMICROBIAL_HUMORAL_RESPONSE	125	0.671514	2.56161	1e-10	7.95176e-09	6.20557e-09	6090	tags=55%, list=14%, signal=48%	HRG/DEFB4A/WFDC5/PI3/LCN2/TF/F2/PRSS3/REG3G/BPIFA2/S100A7/BPIFB2/WFDC11/WFDC12/REG1B/FGA/WFDC10B/ACOD1/IGKV3-20/CXCL1/CHGA/KLK3/DEFB1/CXCL13/DEFA5/CXCL8/CXCL6/CXCL5/IGHA2/IGHA1/SLPI/PLA2G2A/IGHM/WFDC3/DEFA4/ELANE/JCHAIN/IL36RN/RNASE3/PF4V1/PGLYRP4/PRTN3/ITLN1/AZU1/SEMG2/FGB/H2BC7/CCL13/KRT6A/REG1A/PLA2G1B/KLK5/LTF/SLC11A1/NOD2/WFDC13/SEMG1/CXCL9/RARRES2/CXCL3/PPBP/ROMO1/S100A8/WFDC2/PF4/S100A9/DE…
GOBP_ACUTE_PHASE_RESPONSE	GOBP_ACUTE_PHASE_RESPONSE	44	0.784952	2.5504	1e-10	7.95176e-09	6.20557e-09	4316	tags=50%, list=10%, signal=45%	HP/ORM1/SAA1/ORM2/SAA2/SAA4/LBP/F2/REG3G/CRP/AHSG/MBL2/HAMP/APCS/TFR2/PTGES/IL6/ITIH4/EPO/SERPINA3/APOL2/CEBPB
GOBP_REGULATION_OF_LYMPHOCYTE_ACTIVATION	GOBP_REGULATION_OF_LYMPHOCYTE_ACTIVATION	490	0.575342	2.54836	1e-10	7.95176e-09	6.20557e-09	7625	tags=39%, list=17%, signal=32%	IGHV1-69-2/FGL1/IGHV3-30/IGHV4-31/IGHV2-70/IGHE/IGHV3-73/IGHV4-28/IGLL1/IGLC3/IGHV3-43/IGHG1/IGHV3-64D/IGHV6-1/IL20RB/IGLC2/IGHV4-39/IGHG4/IGHV4-4/GAL/IGHV4-34/MZB1/IGHV1-69/IGHV1-18/IGLL5/IGKC/IGHV3-23/IGHV3-33/IGHV3-48/IGHV3-11/IGHV4-59/IGLC6/IGHV1-69D/PLA2G2D/IGHV5-51/IGHG2/IGHV3-49/CD19/IGHV7-4-1/IGHV3-64/IGHV3-35/LMO1/IGHV3-15/IGHV3-21/IGHV3-7/IGHV5-10-1/IGHV2-5/IGHA2/IGHV1OR15-1/IGHV3-16/IG…
GOBP_NEGATIVE_REGULATION_OF_PROTEOLYSIS	GOBP_NEGATIVE_REGULATION_OF_PROTEOLYSIS	321	0.59223	2.54248	1e-10	7.95176e-09	6.20557e-09	5905	tags=30%, list=13%, signal=26%	HRG/WFDC5/SERPIND1/ANXA8L1/CST5/ANXA8/PI3/VTN/SERPINC1/ITIH1/SPOCK3/SERPINB4/F2/ITIH2/SERPINA7/LCN1/AMBP/SERPINB3/AHSG/SERPINB5/WFIKKN2/ITIH3/CST2/WFDC11/MAGEA3/WFDC12/SERPINA10/SPP2/WFDC10B/SPINK1/FETUB/SERPINA11/TFPI2/IL1R2/SPINK7/CPB2/MMP9/RARRES1/COL7A1/CST4/C3P1/PRKCG/R3HDML/SLPI/TNFSF14/SERPINF1/PI15/WFDC3/UMODL1/PTTG1/HMSD/SPINK6/TM4SF20/AVP/ITIH4/KNG1/SERPINB2/SPINK8/PLAUR/CD27/SPINK13/CO…
GOBP_LEUKOCYTE_MIGRATION	GOBP_LEUKOCYTE_MIGRATION	493	0.573253	2.53945	1e-10	7.95176e-09	6.20557e-09	8177	tags=42%, list=18%, signal=35%	SAA1/CD177/LBP/IGLV1-40/IGKV5-2/IGHV3-30/F2/IGHV2-70/IGKV2-28/IGLV3-19/IGLL1/IGLC3/IGKV1-17/S100A7/EDN3/IGKV1D-33/IGKV3-15/IGKV2-40/IGLV6-57/IGLV2-23/IGKV2D-28/IGLC2/IGHV4-39/IGHV4-34/IGHV1-69/IGLV7-43/IGLV3-1/IGKC/IGHV3-23/IGHV3-33/IGHV3-48/IGKV3-20/IGHV3-11/IGLV3-25/IGHV4-59/IGLC6/CXCL1/IGKV1-5/MMP9/IGLV1-44/CHGA/IGKV3D-20/CXCL13/STAP1/IGLV2-11/ITGA2B/CCL7/C10orf99/IGLV3-21/IGKV1-39/IGLV1-51/CX…
GOBP_POSITIVE_REGULATION_OF_CELL_ACTIVATION	GOBP_POSITIVE_REGULATION_OF_CELL_ACTIVATION	399	0.582104	2.52188	1e-10	7.95176e-09	6.20557e-09	8046	tags=41%, list=18%, signal=34%	CD177/LBP/IGHV1-69-2/IGHV3-30/IGHV4-31/IGHV2-70/IGHE/IGHV3-73/IGHV4-28/IGLL1/IGLC3/PLA2G3/IGHV3-43/IGHG1/IGHV3-64D/IGHV6-1/IGLC2/IGHV4-39/IGHG4/IGHV4-4/IGHV4-34/IGHV1-69/IGHV1-18/IGLL5/IGKC/IGHV3-23/IGHV3-33/IGHV3-48/IGHV3-11/IGHV4-59/IGLC6/HAMP/IGHV1-69D/IGHV5-51/IGHG2/IGHV3-49/STAP1/IGHV7-4-1/IGHV3-64/IGHV3-35/IGHV3-15/IGHV3-21/IGHV3-7/IGHV5-10-1/IGHV2-5/IGHA2/IGHV1OR15-1/IGHV3-16/IGHV3-13/IGHV…
GOMF_ENZYME_INHIBITOR_ACTIVITY	GOMF_ENZYME_INHIBITOR_ACTIVITY	369	0.563892	2.44696	1e-10	7.95176e-09	6.20557e-09	5981	tags=28%, list=13%, signal=25%	HRG/SNCB/APOC3/WFDC5/SERPIND1/CST5/PI3/SERPINC1/ITIH1/APOA1/SPOCK3/SERPINB4/ITIH2/SERPINA7/LCN1/AMBP/SERPINB3/AHSG/SERPINB5/WFIKKN2/ITIH3/CST2/GCKR/WFDC11/PPP1R1A/WFDC12/SERPINA10/SPP2/WFDC10B/SPINK1/FETUB/SERPINA11/TFPI2/SLN/SPINK7/RARRES1/COL7A1/CST4/C3P1/R3HDML/UGT1A8/SLPI/TNFSF14/PPP1R14D/SERPINF1/PI15/BIRC5/APOA2/WFDC3/UMODL1/PTTG1/HMSD/SPINK6/CAMK2N2/AVP/APOC1/ITIH4/KNG1/APOC2/SERPINB2/PPP1…
GOCC_EXTERNAL_SIDE_OF_PLASMA_MEMBRANE	GOCC_EXTERNAL_SIDE_OF_PLASMA_MEMBRANE	385	0.555385	2.4065	1e-10	7.95176e-09	6.20557e-09	8675	tags=45%, list=20%, signal=36%	EPHA5/IGHV1-69-2/TF/IGHV3-30/F2/IGHV4-31/IGHV2-70/IGHE/IGHV3-73/IGHV4-28/IGLL1/IGLC3/IGHV3-43/IGHG1/IGHV3-64D/IGHV6-1/IGLC2/IGHV4-39/IGHG4/IGHV4-4/FGA/IGHV4-34/IGHV1-69/IGHV1-18/IGLL5/IGKC/IGHV3-23/IGHV3-33/IGHV3-48/IGHV3-11/IGHV4-59/IGLC6/IGHV1-69D/IGHV5-51/WNT2/IGHG2/IGHV3-49/CD19/ITGA2B/IGHV7-4-1/IGHV3-64/TRPM8/IGHV3-35/CD79A/IGHV3-15/IGHV3-21/IGHV3-7/IGHV5-10-1/IGHV2-5/ASTN1/IGHA2/IGHV1OR15-1…
GOBP_KERATINIZATION	GOBP_KERATINIZATION	126	0.626899	2.40532	1e-10	7.95176e-09	6.20557e-09	4763	tags=43%, list=11%, signal=38%	LCE1A/LCE1E/PI3/KRT79/IVL/KRTAP5-3/RPTN/KRTAP5-8/KRTAP6-2/KRT34/SPRR2D/SPRR1B/KRTAP1-1/LCE1C/KRTAP2-3/TCHH/KRT25/KRT13/KRTAP21-3/KRT78/KRT39/PKP3/CNFN/KLK13/KRT27/DSC3/LCE5A/SPINK6/KRT84/SPRR2A/KRT6C/KRT75/KRTAP16-1/KRTAP5-6/KRTAP5-9/KRT6B/SPRR2E/KRTAP5-7/KRTAP17-1/KRTAP5-1/KRT40/KRT6A/KRTAP5-10/KLK5/KRT15/KRT23/SPRR1A/KRT36/KRT85/CSTA/CELA2A/FLG/KRT80/KRT14
GOBP_NEGATIVE_REGULATION_OF_HYDROLASE_ACTIVITY	GOBP_NEGATIVE_REGULATION_OF_HYDROLASE_ACTIVITY	428	0.543409	2.37729	1e-10	7.95176e-09	6.20557e-09	5914	tags=26%, list=13%, signal=23%	HRG/APOC3/WFDC5/SERPIND1/ANXA8L1/CST5/ANXA8/PI3/VTN/SERPINC1/ITIH1/APOA1/SPOCK3/SERPINB4/ITIH2/SERPINA7/LCN1/AMBP/TNNI3/SERPINB3/AHSG/SERPINB5/WFIKKN2/ITIH3/CST2/WFDC11/PPP1R1A/MAGEA3/WFDC12/SERPINA10/SPP2/WFDC10B/SPINK1/FETUB/SERPINA11/TFPI2/SPINK7/MMP9/RARRES1/COL7A1/CST4/APCS/C3P1/R3HDML/SLPI/TNFSF14/PPP1R14D/PLXNB3/SERPINF1/PLIN5/PI15/APOA2/WFDC3/UMODL1/PTX3/PTTG1/HMSD/SPINK6/AVP/APOC1/ITIH4/…
GOBP_KERATINOCYTE_DIFFERENTIATION	GOBP_KERATINOCYTE_DIFFERENTIATION	203	0.571479	2.3407	1e-10	7.95176e-09	6.20557e-09	4763	tags=32%, list=11%, signal=28%	LCE1A/LCE1E/PI3/KRT79/IVL/KRTAP5-3/REG3G/RPTN/KRTAP5-8/KRTAP6-2/KRT34/SCEL/S100A7/SPRR2D/SPRR1B/KRTAP1-1/LCE1C/KRTAP2-3/EREG/TCHH/KRT25/KRT13/KRTAP21-3/KRT78/KRT39/PKP3/CNFN/KLK13/ZBED2/KRT27/ETV4/DSC3/LCE5A/SPINK6/KRT84/IL20/SPRR2A/KRT6C/KRT75/KRTAP16-1/KRTAP5-6/KRTAP5-9/KRT6B/SPRR2E/KRTAP5-7/KRTAP17-1/KRTAP5-1/KRT40/KRT6A/KRTAP5-10/KLK5/KRT15/KRT23/SPRR1A/KRT36/KRT85/CYP27B1/POU3F1/WNT5A/CSTA/C…
GOCC_COLLAGEN_CONTAINING_EXTRACELLULAR_MATRIX	GOCC_COLLAGEN_CONTAINING_EXTRACELLULAR_MATRIX	413	0.535814	2.33028	1e-10	7.95176e-09	6.20557e-09	7435	tags=37%, list=17%, signal=31%	HRG/ORM1/APOC3/ORM2/ANXA8/APOH/VTN/FGL1/SERPINC1/ITIH1/APOA1/F2/ITIH2/AMBP/AHSG/S100A7/EGFL6/FGA/SPP2/ZP1/LRRC15/AMTN/MBL2/COL11A1/MMP9/FGF9/HPX/SRPX2/WNT2/COL7A1/SMOC1/MATN4/APCS/APOA4/INHBE/COCH/PRG4/APLP1/BMP7/SLPI/CILP/ACHE/PRSS1/TNXA/SERPINF1/MUC17/FBN2/MDK/MFAP2/LEFTY2/F7/ADAMDEC1/WNT8A/NTN1/ITIH4/ELANE/FBN3/NTNG2/KNG1/APOE/COL8A2/COL10A1/WNT5B/LOXL1/SNORC/F9/F3/PRTN3/L1CAM/CTHRC1/FGG/FGB/T…
GOCC_VESICLE_LUMEN	GOCC_VESICLE_LUMEN	323	0.540909	2.32936	1e-10	7.95176e-09	6.20557e-09	7920	tags=32%, list=18%, signal=26%	HRG/CRISP3/HP/ORM1/ORM2/ALB/APOH/LCN2/TTR/APOA1/TF/TCN1/SERPINB3/AHSG/S100A7/ITIH3/FGA/SPP2/CXCL1/OLFM4/DEFA5/GRP/SLPI/ARG1/MPO/APOB/RNASE2/LEFTY2/PTX3/DEFA4/LRG1/ACTN2/ITIH4/ELANE/SCG3/PCSK1/RNASE3/KNG1/RETN/PRTN3/PYCARD/AZU1/FGG/FGB/LTF/HGF/SERPINA3/FOLR3/ADA/TIMP1/ARHGAP9/S100A11/ISLR/OSCAR/SERPINE1/FASLG/RARRES2/S100P/UNC13D/C3/PPBP/HK3/PRSS57/LGALS3BP/PLAC8/PENK/CFD/RNASET2/MMP8/PADI2/ALOX5/…
GOBP_REGULATION_OF_PEPTIDASE_ACTIVITY	GOBP_REGULATION_OF_PEPTIDASE_ACTIVITY	426	0.532089	2.31994	1e-10	7.95176e-09	6.20557e-09	7598	tags=31%, list=17%, signal=26%	HRG/WFDC5/SERPIND1/ANXA8L1/CST5/ANXA8/PI3/VTN/SERPINC1/ITIH1/SPOCK3/SERPINB4/ITIH2/SERPINA7/LCN1/AMBP/SERPINB3/AHSG/SERPINB5/WFIKKN2/ITIH3/CST2/WFDC11/MAGEA3/WFDC12/SERPINA10/SPP2/WFDC10B/SPINK1/FETUB/SERPINA11/TFPI2/SPINK7/MMP9/RARRES1/COL7A1/SOX2/CST4/C3P1/R3HDML/SLPI/TNFSF14/AIM2/SERPINF1/PI15/WFDC3/UMODL1/PTTG1/HMSD/SPINK6/AVP/CCK/ITIH4/KNG1/SERPINB2/ACVR1C/F3/SPINK8/PYCARD/PMAIP1/NLRP2/SEMG2…
GOMF_GLYCOSAMINOGLYCAN_BINDING	GOMF_GLYCOSAMINOGLYCAN_BINDING	221	0.558	2.30265	1e-10	7.95176e-09	6.20557e-09	4975	tags=27%, list=11%, signal=24%	HRG/APOA5/SAA1/ELSPBP1/SERPIND1/APOH/VTN/SERPINC1/SPOCK3/F2/REG3G/EPYC/CEL/REG1B/SERPINA10/COL11A1/FGF9/RSPO4/PLA2G2D/CXCL13/CCL7/SMOC1/CCN5/CXCL6/APLP1/BMP7/GREM2/CEMIP/MPO/APOB/IGHM/MDK/LIPH/ELANE/PODXL2/JCHAIN/KNG1/APOE/PF4V1/PGLYRP4/FGF7/ADAMTSL5/AZU1/MMP7/HMMR/REG1A/RTN4RL1/LTF/NOD2/SERPINA5/BCAN/COL5A1/COMP/SLIT2/RTN4R/TREM2/CD44/PRSS57/HABP2/HAPLN3
GOBP_TERPENOID_METABOLIC_PROCESS	GOBP_TERPENOID_METABOLIC_PROCESS	118	0.607174	2.29823	1e-10	7.95176e-09	6.20557e-09	4235	tags=28%, list=10%, signal=25%	APOC3/ADH1A/AKR1B15/CRABP1/TTR/AKR1B10/APOA1/ADH4/RDH8/ADH1C/CYP2C9/APOA4/CYP26C1/RDH16/CYP2C18/UGT1A8/CRH/RLBP1/APOB/CLPS/APOA2/CYP26A1/STRA6/CYP1A2/APOE/APOC2/BCO2/AKR1C4/UGT1A7/LRP8/GPC3/CYP2S1/RARRES2
GOMF_RECEPTOR_REGULATOR_ACTIVITY	GOMF_RECEPTOR_REGULATOR_ACTIVITY	475	0.516282	2.2793	1e-10	7.95176e-09	6.20557e-09	7694	tags=40%, list=17%, signal=34%	DEFB4A/GH2/ANGPTL8/TTR/APOA1/F2/WNT7B/NPPB/VGF/WFIKKN2/EDN3/ERFE/EREG/GAL/IL11/NTF4/FGF5/FGF19/CSF2/UCN2/HAMP/CXCL1/CGA/FGF9/WNT2/CXCL13/CCL7/C10orf99/INHBE/CXCL8/LYPD6B/FST/CXCL6/GDF5/CXCL5/PYY/GRP/CCL11/CRH/BMP7/TNFSF14/CCL19/IFNL2/CHGB/PPY/INSL4/CCL21/GREM2/AMH/MTRNR2L6/IFNG/GDNF/WNT10B/IFNB1/MDK/LEFTY2/IL6/PTH/IL36B/WNT8A/IL36G/IL20/SEMA3C/EPGN/INSL5/CALCA/EFNA5/AVP/NRG4/CCK/RLN3/LYPD1/CCL26/…
GOCC_ENDOPLASMIC_RETICULUM_LUMEN	GOCC_ENDOPLASMIC_RETICULUM_LUMEN	300	0.529041	2.25441	1e-10	7.95176e-09	6.20557e-09	7435	tags=33%, list=17%, signal=28%	APOA5/ALB/SERPIND1/SERPINC1/APOA1/TF/F2/ITIH2/WNT7B/AHSG/IGFBP1/VGF/BPIFB2/MELTF/SERPINA10/FGA/MZB1/SPP2/MTTP/AMTN/COL11A1/COL7A1/APOA4/ARSI/COL22A1/CHGB/COLGALT2/BCHE/AFP/APOB/APOL1/F7/APOA2/IL6/ERP27/CHRDL1/PROZ/SCG3/KNG1/APOE/COL8A2/COL10A1/WNT5B/P4HA3/F9/IL27/PCSK9/FGG/PLAUR/COL26A1/COL1A1/COL9A3/COL28A1/GPC3/MXRA8/TMEM132A/WNT7A/CES1/WNT1/F10/IL12B/IL23A/COL5A1/ADAMTSL1/TIMP1/COL6A3/WNT5A/CE…
GOBP_CELL_KILLING	GOBP_CELL_KILLING	164	0.570542	2.25323	1e-10	7.95176e-09	6.20557e-09	11777	tags=60%, list=27%, signal=44%	HRG/DEFB4A/SERPINB4/F2/CFHR5/REG3G/CFHR2/DEFB132/HAMP/CHGA/CFHR1/STAP1/DEFA5/CXCL6/LAG3/ARG1/FCER2/IFNG/APOL1/DEFA4/ELANE/C9/DNASE1/PGLYRP4/KLRF2/AZU1/CCL13/SLAMF7/IL21/KRT6A/XCL1/CR1L/LTF/KLRK1/ULBP1/IL12B/KLRC2/SEMG1/IL23A/CD1A/UNC13D/C3/CORO1A/PIK3R6/IL4/FCGR2B/ROMO1/IL18/IL18RAP/IL12RB1/SLAMF6/PF4/SH2D1A/TYROBP/GZMB/DEFA6/VAV1/CRTAM/LGALS9/LILRB1/PTPN6/CFH/ITGAM/GZMM/RPS19/KLRC4-KLRK1/IL13/HL…
GOMF_CYTOKINE_ACTIVITY	GOMF_CYTOKINE_ACTIVITY	211	0.548201	2.25206	1e-10	7.95176e-09	6.20557e-09	8695	tags=47%, list=20%, signal=38%	WNT7B/IL11/CSF2/CXCL1/WNT2/CXCL13/CCL7/C10orf99/INHBE/CXCL8/CXCL6/GDF5/CXCL5/CCL11/BMP7/TNFSF14/CCL19/IFNL2/CCL21/GREM2/IFNG/WNT10B/IFNB1/LEFTY2/IL6/IL36B/WNT8A/IL36G/IL20/CCL26/CSF3/IL36RN/WNT5B/PF4V1/LTB/INHBC/EPO/IL27/IL37/LTA/CCL5/CCL13/IL21/XCL1/IL1RN/CCL1/WNT10A/WNT7A/WNT1/XCL2/IL2/IL26/IL12B/IL23A/CXCL9/OSM/TIMP1/FASLG/WNT5A/TNFSF13B/CXCL3/EBI3/CCL20/CCL25/SCG2/PPBP/IL4/CMTM2/IL1A/C17orf99…
GOBP_GRANULOCYTE_MIGRATION	GOBP_GRANULOCYTE_MIGRATION	144	0.57572	2.24675	1e-10	7.95176e-09	6.20557e-09	8177	tags=42%, list=18%, signal=34%	SAA1/CD177/LBP/S100A7/EDN3/CXCL1/CXCL13/CCL7/CXCL8/CXCL6/CXCL5/CCL11/CCL19/CCL21/MDK/UMODL1/ADAM8/CCL26/MCOLN2/PF4V1/PRTN3/CCL5/CCL13/XCL1/PLA2G1B/CCL1/FUT7/NOD2/XCL2/RAC2/IL23A/CXCL9/SLAMF8/RARRES2/CXCL3/CSF3R/CCL20/CCL25/SCG2/PPBP/SLIT2/IL4/FCER1G/IL34/S100A8/RHOH/PF4/S100A9/CCL17/CXCL2/VAV1/CCL24/LGALS3/CCR7/ITGB2/CXCR1/JAML/CSF1R/CD74/CCL4
GOBP_ISOPRENOID_METABOLIC_PROCESS	GOBP_ISOPRENOID_METABOLIC_PROCESS	136	0.580629	2.23963	1e-10	7.95176e-09	6.20557e-09	4235	tags=24%, list=10%, signal=22%	APOC3/ADH1A/AKR1B15/CRABP1/TTR/AKR1B10/APOA1/ADH4/RDH8/ADH1C/CYP2C9/APOA4/CYP26C1/RDH16/CYP2C18/UGT1A8/CRH/RLBP1/APOB/CLPS/APOA2/CYP26A1/STRA6/CYP1A2/APOE/APOC2/BCO2/AKR1C4/UGT1A7/LRP8/GPC3/CYP2S1/RARRES2
GOCC_T_CELL_RECEPTOR_COMPLEX	GOCC_T_CELL_RECEPTOR_COMPLEX	141	0.577743	2.23485	1e-10	7.95176e-09	6.20557e-09	8941	tags=75%, list=20%, signal=60%	TRBV2/TRBV10-1/TRBV6-5/TRAV27/TRAV34/TRBC2/TRBV5-1/TRAV24/TRAV36DV7/TRAV21/TRBJ2-6/TRAV38-2DV8/TRAV6/TRBV7-3/TRBV4-1/TRBV27/TRAV40/TRAC/TRAV26-2/TRBV6-1/TRAV12-1/TRBV11-2/TRBC1/TRBD1/TRAV8-1/TRBV18/TRAV2/TRAV18/CD3D/TRAV3/TRBV13/CD8B/TRAV8-6/TRBJ2-7/TRBV7-6/CD3E/TRBV5-6/CD8A/TRBV9/TRBV7-9/ZAP70/TRBV6-4/TRAV4/TRAV22/TRBV12-5/TRBV10-3/TRBJ2-4/TRBV6-7/TRBV19/CD6/TRAV8-4/TRBJ2-3/TRBV23-1/TRBV6-6/TRBJ…
GOMF_HEPARIN_BINDING	GOMF_HEPARIN_BINDING	160	0.565392	2.23186	1e-10	7.95176e-09	6.20557e-09	4819	tags=27%, list=11%, signal=24%	HRG/APOA5/SAA1/ELSPBP1/SERPIND1/APOH/VTN/SERPINC1/F2/CEL/SERPINA10/COL11A1/FGF9/RSPO4/PLA2G2D/CXCL13/CCL7/SMOC1/CCN5/CXCL6/APLP1/BMP7/GREM2/MPO/APOB/MDK/LIPH/ELANE/KNG1/APOE/PF4V1/FGF7/ADAMTSL5/AZU1/MMP7/RTN4RL1/LTF/SERPINA5/COL5A1/COMP/SLIT2/RTN4R/PRSS57
GOMF_G_PROTEIN_COUPLED_RECEPTOR_BINDING	GOMF_G_PROTEIN_COUPLED_RECEPTOR_BINDING	266	0.532523	2.22923	1e-10	7.95176e-09	6.20557e-09	6090	tags=31%, list=14%, signal=27%	DEFB4A/SAA1/WNT7B/EDN3/RTP3/GAL/UCN2/CXCL1/WNT2/DEFB1/CXCL13/CCL7/C10orf99/UCHL1/ADRB1/CXCL8/CXCL6/CXCL5/PYY/APLP1/CCL11/CRH/CCL19/PPY/PACRG/REEP2/NPW/KISS1/CCL21/PTGER1/WNT10B/PTH/WNT8A/NMU/INSL5/CALCA/AVP/RLN3/CCL26/MARCO/CLIC6/WNT5B/INSL3/PF4V1/ROR2/CTHRC1/RTP5/CCL5/CCL13/XCL1/ADORA1/CCL1/WNT10A/ASIP/WNT7A/WNT1/XCL2/IL2/AGRP/UCN/CXCL9/TAC1/WNT5A/CXCL3/C3/CCL20/CCL25/PPBP/TFF2/PENK/WNT3/GNA15/A…
GOBP_STEROID_METABOLIC_PROCESS	GOBP_STEROID_METABOLIC_PROCESS	317	0.509667	2.17771	1e-10	7.95176e-09	6.20557e-09	7072	tags=28%, list=16%, signal=24%	CYP2A6/APOA5/AKR1B15/APOF/BAAT/UGT2B15/NR0B2/PON1/APOA1/CYP17A1/UGT2B4/RDH8/CEL/GAL/CYP7A1/SULT2A1/FGF19/HSD17B6/CGA/AKR1D1/NPC1L1/CYP2C9/UGT2B28/APOA4/CYP26C1/RDH16/UGT1A8/CRH/CYP24A1/CFTR/SRD5A2/IFNG/APOB/TSKU/SULT1A2/APOL1/SULT4A1/CYP11A1/APOA2/CYP26A1/CYP1A2/DHRS2/APOC1/HSD11B1/APOE/CYP8B1/AKR1C4/UGT1A7/LHB/NR5A1/PCSK9/NR1I2/CYP21A2/SULT2B1/CES1/CYP2B6/MT3/UGT1A4/APOL2/SULT1A1/CYP27B1/PROX1/G…
GOMF_SERINE_HYDROLASE_ACTIVITY	GOMF_SERINE_HYDROLASE_ACTIVITY	179	0.542623	2.16548	1e-10	7.95176e-09	6.20557e-09	7290	tags=42%, list=16%, signal=35%	HP/KLK1/PRSS38/PRSS29P/KLK2/F2/PRSS3/HPR/KLK15/KLK11/KLK4/MMP9/KLK3/TPSG1/AADAC/TMPRSS2/MMP1/ACHE/KLK13/PRSS1/C1R/TMPRSS6/HGFAC/C1S/F7/ADAM8/PRSS21/TMPRSS7/DPP6/ELANE/PROZ/C2/PCSK1/RELN/F9/F3/PRTN3/AZU1/PCSK9/MMP7/HTRA4/PLAU/KLK5/LTF/MMP3/F10/HGF/CELA2A/PRSS47/KLK10/DPP10/PRSS57/TMPRSS11F/HABP2/GZMA/CFD/GZMK/MMP8/KLK14/F12/GZMB/GZMH/HTRA3/PRSS36/RHBDD3/CELA1/CFB/ST14/PRSS53/C1RL/CTSA/KLK6/PCSK4/C…
GOBP_EPIDERMAL_CELL_DIFFERENTIATION	GOBP_EPIDERMAL_CELL_DIFFERENTIATION	258	0.519318	2.15709	1e-10	7.95176e-09	6.20557e-09	6947	tags=32%, list=16%, signal=27%	LCE1A/LCE1E/PI3/KRT79/IVL/KRTAP5-3/REG3G/RPTN/KRTAP5-8/KRTAP6-2/KRT34/SCEL/S100A7/SPRR2D/SPRR1B/KRTAP1-1/LCE1C/KRTAP2-3/EREG/TCHH/KRT25/KRT13/KRTAP21-3/KRT78/KRT39/PKP3/CNFN/KLK13/PITX2/ZBED2/FA2H/KRT27/ETV4/DSC3/LCE5A/SPINK6/KRT84/IL20/SPRR2A/KRT6C/KRT75/KRTAP16-1/KRTAP5-6/KRTAP5-9/KRT6B/SPRR2E/KRTAP5-7/KRTAP17-1/KRTAP5-1/KRT40/KRT6A/KRTAP5-10/KLK5/SULT2B1/KRT15/KRT23/SPRR1A/KRT36/KRT85/CYP27B1/…
GOBP_SKIN_DEVELOPMENT	GOBP_SKIN_DEVELOPMENT	316	0.499175	2.13257	1e-10	7.95176e-09	6.20557e-09	4763	tags=25%, list=11%, signal=22%	LCE1A/LCE1E/PI3/KRT79/IVL/KRTAP5-3/REG3G/RPTN/KRTAP5-8/FOXE1/KRTAP6-2/KRT34/SCEL/S100A7/SPRR2D/SPRR1B/KRTAP1-1/LCE1C/KRTAP2-3/EREG/GAL/TCHH/KRT25/KRT13/KRTAP21-3/KRT78/KRT39/FST/ALOXE3/PKP3/CNFN/KLK13/ZBED2/FA2H/KRT27/ETV4/DSC3/LCE5A/WNT10B/SPINK6/KRT84/IL20/SPRR2A/ASCL4/KRT6C/KRT75/KRTAP16-1/KRTAP5-6/KRTAP5-9/KRT6B/SPRR2E/LTB/FGF7/KRTAP5-7/KRTAP17-1/KRTAP5-1/KRT40/KRT6A/COL1A1/KRTAP5-10/KLK5/WNT…
GOBP_MYELOID_LEUKOCYTE_MIGRATION	GOBP_MYELOID_LEUKOCYTE_MIGRATION	209	0.520157	2.12889	1e-10	7.95176e-09	6.20557e-09	8177	tags=39%, list=18%, signal=32%	SAA1/CD177/LBP/S100A7/EDN3/CXCL1/CHGA/CXCL13/STAP1/CCL7/CXCL8/CXCL6/CXCL5/CCL11/CCL19/CCL21/MDK/UMODL1/IL6/ADAM8/CALCA/CCL26/MCOLN2/TAFA4/PF4V1/PRTN3/ROR2/AZU1/CCL5/CCL13/XCL1/PLA2G1B/CCL1/FUT7/NOD2/XCL2/RAC2/NBL1/IL23A/CXCL9/SERPINE1/SLAMF8/RARRES2/CXCL3/CSF3R/CCL20/CCL25/SCG2/PPBP/SLIT2/IL4/TREM2/KIT/FCER1G/FPR2/GREM1/IL34/S100A8/RHOH/EMILIN1/PF4/S100A9/CCL17/CXCL2/TNFRSF11A/VAV1/AIF1/MIF/CCL24…
GOMF_CYTOKINE_RECEPTOR_BINDING	GOMF_CYTOKINE_RECEPTOR_BINDING	241	0.513257	2.12163	1e-10	7.95176e-09	6.20557e-09	6119	tags=30%, list=14%, signal=26%	DEFB4A/GH2/IL11/NTF4/CSF2/CXCL1/DEFB1/CXCL13/STAP1/CCL7/C10orf99/CXCL8/CXCL6/CXCL5/CCL11/TNFSF14/CCL19/CCL21/AMH/IFNG/IFNB1/LEFTY2/IL6/IL36B/LRG1/IL36G/IL20/EFNA5/CCL26/CSF3/IL36RN/PF4V1/LTB/INHBC/EPO/IL27/PYCARD/IL37/LTA/CCL5/CCL13/IL21/RHEX/XCL1/IL1RN/CCL1/XCL2/IL2/IL12B/IL23A/CXCL9/NTRK1/OSM/FASLG/TNFSF13B/CXCL3/CCL20/CCL25/PPBP/IL4/IL1A/TFF2/GREM1/IL18/IL34/IL12RB1/ECM1/PF4/CCL17/PIDD1/CXCL2/…
GOBP_LEUKOCYTE_CHEMOTAXIS	GOBP_LEUKOCYTE_CHEMOTAXIS	216	0.513666	2.11422	1e-10	7.95176e-09	6.20557e-09	8177	tags=41%, list=18%, signal=33%	SAA1/LBP/S100A7/EDN3/CXCL1/CHGA/CXCL13/STAP1/CCL7/C10orf99/CXCL8/CXCL6/CXCL5/CCL11/CCL19/CCL21/MDK/F7/IL6/ADAM8/CALCA/CCL26/TAFA4/PF4V1/CXCR3/AZU1/CCL5/CCL13/XCL1/PLA2G1B/CCL1/CNR2/NOD2/XCL2/RAC2/KLRK1/NBL1/IL23A/CXCL9/TRPM2/SERPINE1/SLAMF8/RARRES2/WNT5A/CXCL3/CSF3R/HSD3B7/CCL20/CCL25/SCG2/PPBP/CORO1A/SLIT2/IL4/KIT/FCER1G/FPR2/GREM1/PADI2/ALOX5/IL34/S100A8/CCR5/PF4/S100A9/CCL17/CXCL2/TNFRSF11A/VA…
GOBP_POSITIVE_REGULATION_OF_CYTOKINE_PRODUCTION	GOBP_POSITIVE_REGULATION_OF_CYTOKINE_PRODUCTION	426	0.477458	2.08174	1e-10	7.95176e-09	6.20557e-09	8642	tags=32%, list=19%, signal=26%	PAEP/ORM1/SAA1/ORM2/LBP/GATA4/MMP12/PLA2G3/PANX2/IL20RB/EREG/CSF2/POU2AF1/CHIA/DRD2/CLNK/AIM2/CCL19/IFNG/MDK/APOA2/IL6/ADAM8/IGHD/CARD11/ELANE/FOXP3/IRF4/ZBP1/MCOLN2/F3/LTB/SPHK1/IL27/PYCARD/NLRP2/LTA/AZU1/GBP5/IL21/CCDC88B/XCL1/PLA2G1B/CCL1/TIGIT/SLC11A1/CCBE1/NOD2/IL2/IL26/HGF/FFAR3/IL12B/IL23A/UCN/OSM/CARD9/SERPINE1/CD3E/WNT5A/PLCG2/CEBPB/C3/CLEC6A/EBI3/PYDC1/C1QTNF3/CD2/LY96/POU2F2/IL4/SLC7A5…
GOBP_EPIDERMIS_DEVELOPMENT	GOBP_EPIDERMIS_DEVELOPMENT	360	0.478472	2.0702	1e-10	7.95176e-09	6.20557e-09	4763	tags=22%, list=11%, signal=20%	LCE1A/LCE1E/PI3/KRT79/IVL/KRTAP5-3/REG3G/RPTN/KRTAP5-8/FOXE1/KRTAP6-2/KRT34/SCEL/S100A7/SPRR2D/SPRR1B/KRTAP1-1/LCE1C/KRTAP2-3/EREG/GAL/TCHH/NTF4/KRT25/KRT13/KRTAP21-3/BNC1/COL7A1/KRT78/KRT39/FST/HOXB13/PKP3/CNFN/KLK13/PITX2/ZBED2/FA2H/KRT27/ETV4/DSC3/LCE5A/WNT10B/SPINK6/KRT84/IL20/SPRR2A/KRT6C/KRT75/KRTAP16-1/KRTAP5-6/KRTAP5-9/KRT6B/SPRR2E/GJB5/FGF7/KRTAP5-7/KRTAP17-1/KRTAP5-1/KRT40/KRT6A/KRTAP5-…
GOCC_PLASMA_MEMBRANE_SIGNALING_RECEPTOR_COMPLEX	GOCC_PLASMA_MEMBRANE_SIGNALING_RECEPTOR_COMPLEX	305	0.482405	2.061	1e-10	7.95176e-09	6.20557e-09	9124	tags=53%, list=21%, signal=43%	TF/CHRNA9/CACNG3/HTR3A/ITGA2B/CD79A/HJV/TFR2/INSRR/IL6/HTR3B/TRBV2/CHRNB2/TRBV10-1/GRM1/ACVR1C/IL2RA/TRBV6-5/TRAV27/CHRNB4/TRAV34/TRBC2/GRIN2D/TRBV5-1/TRAV24/TRAV36DV7/TRAV21/TRBJ2-6/TRAV38-2DV8/OLFM2/GRIN1/TRAV6/TRBV7-3/TRBV4-1/TRBV27/TRAV40/TRAC/GPR156/TRAV26-2/TRBV6-1/TRAV12-1/TRBV11-2/TRBC1/TRBD1/TRAV8-1/TRBV18/CACNG7/TRAV2/TRAV18/CD3D/TRAV3/TRBV13/CD8B/TRAV8-6/TRBJ2-7/GRIN2B/TRBV7-6/CD3E/TRB…
GOMF_SULFUR_COMPOUND_BINDING	GOMF_SULFUR_COMPOUND_BINDING	254	0.488722	2.03469	1e-10	7.95176e-09	6.20557e-09	4819	tags=21%, list=11%, signal=19%	HRG/APOA5/SAA1/ELSPBP1/SERPIND1/APOH/VTN/SERPINC1/F2/CEL/SERPINA10/SULT2A1/COL11A1/FGF9/RSPO4/PLA2G2D/CXCL13/GNMT/CCL7/SMOC1/CCN5/FST/CXCL6/APLP1/BMP7/PRMT8/PTGES/GREM2/MPO/APOB/RYR2/MDK/LIPH/ELANE/KNG1/APOE/PF4V1/FGF7/ADAMTSL5/CBSL/AZU1/MMP7/CBS/RTN4RL1/LTF/SERPINA5/COL5A1/ACBD7/SULT1A1/COMP/SLIT2/RTN4R/PRSS57
GOBP_REGULATION_OF_HORMONE_LEVELS	GOBP_REGULATION_OF_HORMONE_LEVELS	488	0.457361	2.01825	1e-10	7.95176e-09	6.20557e-09	5236	tags=21%, list=12%, signal=19%	EPHA5/ADH1A/AKR1B15/CRABP1/UGT2B15/NR0B2/TTR/AKR1B10/NKX6-1/ADH4/CYP17A1/SERPINA7/UGT2B4/FOXE1/RDH8/VGF/PLA2G3/EDN3/CCKAR/ADH1C/PTPRN/GAL/HCAR2/FGA/IL11/SULT2A1/HSD17B6/CGA/AKR1D1/CHGA/GCK/SSTR5/CYP2C9/CYP26C1/RDH16/CYP2C18/UGT1A8/GRP/CRH/DRD2/TFR2/CFTR/SRD5A2/MAFA/IFNG/CYP11A1/SYT7/IL6/CYP26A1/DIO1/CYP1A2/NMU/EFNA5/DHRS2/BLK/FOXA2/PCSK1/ACVR1C/BCO2/RETN/AKR1C4/UGT1A7/LHB/NR5A1/FOXD1/FGG/FGB/CCL5…
GOBP_CELL_CHEMOTAXIS	GOBP_CELL_CHEMOTAXIS	288	0.46742	1.98549	1e-10	7.95176e-09	6.20557e-09	8177	tags=35%, list=18%, signal=29%	HRG/DEFB4A/SAA1/LBP/S100A7/EDN3/CXCL1/CHGA/CXCL13/STAP1/CCL7/C10orf99/CXCL8/CXCL6/CXCL5/CCL11/CCL19/PLXNB3/CCL21/MDK/F7/IL6/ADAM8/CALCA/CCL26/TAFA4/PF4V1/LEF1/CXCR3/AZU1/CCL5/CCL13/XCL1/PLA2G1B/CCL1/CNR2/NOD2/XCL2/CCR3/RAC2/HGF/KLRK1/NBL1/IL23A/CXCL9/TRPM2/SERPINE1/SLAMF8/RARRES2/WNT5A/CXCL3/CSF3R/HSD3B7/CCL20/HOXB9/CCL25/SCG2/PPBP/CORO1A/SLIT2/IL4/KIT/FCER1G/FPR2/GREM1/CCR8/CXCR6/HSPB1/PADI2/ALO…
GOBP_REGULATION_OF_T_CELL_ACTIVATION	GOBP_REGULATION_OF_T_CELL_ACTIVATION	318	0.458323	1.95965	1e-10	7.95176e-09	6.20557e-09	11009	tags=45%, list=25%, signal=34%	FGL1/IL20RB/PLA2G2D/LMO1/TNFSF14/CCL19/CCL21/LAG3/ARG1/FOXJ1/IFNG/IFNB1/PDCD1/MDK/IL6/ADAM8/IL36B/TNFRSF18/CARD11/FOXP3/IRF4/IL2RA/ZNF683/SIRPG/LEF1/EPO/IL27/PYCARD/CCL5/JAK3/IL21/CTLA4/CCDC88B/CD27/XCL1/TNFRSF13C/TIGIT/NOD2/SOCS1/IL2/RAC2/KLRK1/IL12B/ADA/IL23A/LILRB4/CD3E/SIT1/TNFSF13B/ZAP70/CEBPB/SIRPB1/EBI3/CD2/CORO1A/PIK3R6/IL4/VSIG4/FCGR2B/CLC/IL1A/CD6/CR1/TNFAIP8L2/LAX1/ZP3/NFKBIZ/IL18/CD5/…
GOBP_RESPONSE_TO_MOLECULE_OF_BACTERIAL_ORIGIN	GOBP_RESPONSE_TO_MOLECULE_OF_BACTERIAL_ORIGIN	328	0.449917	1.9311	1e-10	7.95176e-09	6.20557e-09	9461	tags=35%, list=21%, signal=28%	LBP/S100A7/ACOD1/CSF2/HAMP/CXCL1/CXCL13/STAP1/DEFA5/CXCL8/CXCL6/CXCL5/ATP4B/CPS1/SLPI/PTGES/ARG1/MPO/PTGER1/APOB/IL6/DEFA4/IL36B/CYP1A2/IL36G/GJB6/ELANE/CSF3/IL36RN/FOXP3/LOXL1/PF4V1/EPO/PYCARD/IL37/LTA/TNIP3/CCL5/BDKRB1/LTF/CNR2/SLC11A1/NOD2/ANKRD1/IL12B/CXCL9/TAC1/CYP27B1/CARD9/SERPINE1/MIR766/FASLG/WNT5A/PLCG2/CEBPB/GFI1/CXCL3/GJB2/PPBP/LY96/TREM2/FCGR2B/IL1A/CD6/NLRP7/PENK/IL18/GPR31/S100A8/C…
GOBP_EXTERNAL_ENCAPSULATING_STRUCTURE_ORGANIZATION	GOBP_EXTERNAL_ENCAPSULATING_STRUCTURE_ORGANIZATION	388	0.443458	1.92598	1e-10	7.95176e-09	6.20557e-09	8573	tags=33%, list=19%, signal=27%	VTN/TTR/KLK2/MMP12/MMP13/SERPINB5/KLK4/EGFL6/MELTF/MMP27/FGA/COL11A1/CPB2/MMP9/COL7A1/ITGA2B/SMOC1/MATN4/COL22A1/ICAM5/MARCOL/APLP1/PDPN/MMP17/ADAMTS14/MMP1/PRSS1/TNXA/TMPRSS6/ADAM12/FBN2/MFAP2/SCX/CREB3L1/IL6/PTX3/ADAM8/TLL2/ELANE/CARMIL2/NTNG2/COL8A2/COL10A1/LOXL1/ADAMTSL5/FGG/FGB/MMP7/TGFBI/HAS1/COL1A1/COL9A3/KLK5/IBSP/COL28A1/BCAN/MMP3/WT1/MMP10/COL5A1/ADAMTSL1/TIMP1/COL6A3/SERPINE1/COMP/HAS2…
GOBP_MONONUCLEAR_CELL_DIFFERENTIATION	GOBP_MONONUCLEAR_CELL_DIFFERENTIATION	397	0.4439	1.92435	1e-10	7.95176e-09	6.20557e-09	9450	tags=37%, list=21%, signal=29%	CDH17/IL11/ONECUT1/CSF2/PLA2G2D/CD19/APCS/CD79A/POU2AF1/CCL19/LAG3/FOXJ1/IFNG/ADGRG3/IFNB1/CR2/MDK/IL6/ADAM8/IL36B/TNFRSF18/DHRS2/BLK/BATF/CARD11/AICDA/FOXP3/IRF4/IL2RA/ZNF683/LEF1/PRTN3/IL27/JAK3/IL21/CTLA4/CD27/IL31RA/FUT7/WNT1/GPR68/SOCS1/IL2/IL12B/ADA/IL23A/MS4A1/CD3D/MT1G/NTRK1/LILRB4/TRPM2/CD3E/CD8A/HMGB3/SLAMF8/PLCG2/ZAP70/CEBPB/CD2/SPI1/PIK3R6/IL4/IKZF3/TREM2/FCGR2B/KIT/FCER1G/IL1A/C17orf…
GOBP_ALCOHOL_METABOLIC_PROCESS	GOBP_ALCOHOL_METABOLIC_PROCESS	362	0.433233	1.88026	1e-10	7.95176e-09	6.20557e-09	7637	tags=22%, list=17%, signal=18%	APOA5/ADH1A/AKR1B15/APOF/NR0B2/TTR/AKR1B10/PON1/APOA1/ADH4/HAO1/RDH8/ITPKA/ADH1C/CEL/INPP5J/CYP7A1/SULT2A1/AKR1D1/NPC1L1/CYP2C9/APOA4/RDH16/CFTR/APOB/TSKU/SULT1A2/APOL1/CYP11A1/APOA2/PTH/CYP1A2/NUDT11/APOE/SPHK1/AKR1C4/PCSK9/SULT2B1/CES1/MT3/UGT1A4/LHCGR/APOL2/SULT1A1/CYP27B1/PLCG2/PLPP2/GFI1/IL4/GNB3/SEC14L2/DGAT2/CEBPA/PLCB2/SERPINA12/P2RY6/G6PD/PLCD4/GALR2/MVK/MOGAT2/SNCA/DBH/ALDH1A3/EBP/GDPD3…
GOMF_ENDOPEPTIDASE_ACTIVITY	GOMF_ENDOPEPTIDASE_ACTIVITY	402	0.428855	1.85825	1e-10	7.95176e-09	6.20557e-09	8478	tags=32%, list=19%, signal=26%	HP/KLK1/PRSS38/PRSS29P/ADAM7/KLK2/F2/PRSS3/MMP12/MMP13/HPR/KLK15/KLK11/PIP/KLK4/MMP27/MMP9/KLK3/TPSG1/UCHL1/ADAM33/TMPRSS2/CPS1/MMP17/ADAMTS14/MMP1/KLK13/PRSS1/C1R/TMPRSS6/ADAM12/HGFAC/C1S/F7/ADAMDEC1/ADAM8/PRSS21/TLL2/TMPRSS7/ELANE/PROZ/C2/PCSK1/KEL/F9/F3/PRTN3/CTSE/PYCARD/ADAMTSL5/AZU1/PCSK9/CASP5/MMP7/USP41/HTRA4/PLAU/KLK5/LTF/MMP3/F10/HGF/MMP10/ADAMTSL1/CELA2A/PRSS47/KLK10/PYDC1/ASTL/MMEL1/BA…
GOBP_T_CELL_ACTIVATION	GOBP_T_CELL_ACTIVATION	454	0.418867	1.84418	1e-10	7.95176e-09	6.20557e-09	11009	tags=40%, list=25%, signal=30%	FGL1/IL20RB/PLA2G2D/LMO1/CD7/TNFSF14/CCL19/CCL21/LAG3/ARG1/FOXJ1/IFNG/IFNB1/PDCD1/MDK/IL6/ADAM8/IL36B/TNFRSF18/BATF/CARD11/FOXP3/IRF4/IL2RA/ZNF683/SIRPG/LEF1/EPO/IL27/PYCARD/CCL5/JAK3/IL21/CTLA4/CCDC88B/CD27/XCL1/TNFRSF13C/TIGIT/FUT7/SLC11A1/WNT1/NOD2/SOCS1/IL2/RAC2/KLRK1/IL12B/ADA/IL23A/CD3D/CD8B/LILRB4/CD3E/CD8A/SIT1/TNFSF13B/ZAP70/CEBPB/SIRPB1/WAS/EBI3/CD2/CORO1A/PIK3R6/SLA2/IL4/VSIG4/FCGR2B/C…
GOBP_POSITIVE_REGULATION_OF_RESPONSE_TO_EXTERNAL_STIMULUS	GOBP_POSITIVE_REGULATION_OF_RESPONSE_TO_EXTERNAL_STIMULUS	485	0.402846	1.78493	1e-10	7.95176e-09	6.20557e-09	9170	tags=30%, list=21%, signal=24%	HRG/APOH/LBP/F2/MMP12/S100A7/PLA2G3/EDN3/C2CD4A/EREG/ACOD1/CPB2/HPX/CXCL13/STAP1/CCL7/MUC13/CXCL8/COCH/MUC16/MUC12/PLA2G2A/CLNK/AIM2/CCL19/CCL21/LAG3/ARG1/IFNG/MIR520E/IFNB1/MUC17/MDK/F7/IL6/ADAM8/MUCL1/CARD11/CCL26/ZBP1/F3/IKBKE/PYCARD/LTA/AZU1/CCL5/GBP5/IL21/XCL1/KLK5/CCL1/NOD2/XCL2/IL2/RAC2/KLRK1/FFAR3/IL12B/KLRC2/IL23A/CLEC4E/TAC1/OSM/C2CD4B/CARD9/SERPINE1/RARRES2/WNT5A/PLCG2/CEBPB/ARTN/C3/CL…
GOBP_REGULATION_OF_BODY_FLUID_LEVELS	GOBP_REGULATION_OF_BODY_FLUID_LEVELS	480	0.403477	1.78392	1e-10	7.95176e-09	6.20557e-09	7307	tags=25%, list=16%, signal=21%	HRG/SAA1/CHRM1/SERPIND1/ANXA8/APOH/CD177/VTN/GATA4/SERPINC1/CSN3/F13B/F2/NPPB/CEL/SLC4A1/SERPINA10/FGA/TFPI2/CPB2/C4BPB/ITGA2B/ALOXE3/PRKCG/PDPN/FOXB1/DRD2/FA2H/CFTR/HGFAC/ATP6V1B1/IFNB1/KCNN4/F7/TRPV5/IL6/CYP4F2/AVP/BLK/FOXA2/EPHB2/PROZ/HBD/CYP4F12/KNG1/APOE/SERPINB2/F9/F3/PF4V1/PRTN3/P2RX5/FGG/FGB/PLAUR/AQP5/PLAU/SCNN1B/COL1A1/ADORA1/NEURL1/ZNF385A/XDH/TRPC7/SCNN1A/SERPINA5/F10/SLC4A5/ADA/UCN/T…
GOBP_DIVALENT_INORGANIC_CATION_HOMEOSTASIS	GOBP_DIVALENT_INORGANIC_CATION_HOMEOSTASIS	484	0.391832	1.73617	1.25226e-10	9.84187e-09	7.68062e-09	9124	tags=31%, list=21%, signal=25%	SAA1/LPAR3/ATP2B3/F2/CHRNA9/TNNI3/EDN3/ATP13A5/JSRP1/CXCL13/CD19/CCL7/SLC8A3/TRPM8/JPH3/KCNA1/CNGB1/CCL11/DRD2/CCL19/KISS1/CCL21/SLC8A2/CEMIP/PTGER1/ATP6V1B1/RYR2/TRPV5/FAM155B/PTH/NMU/CALCA/AVP/ELANE/GRM1/ADRA1D/KEL/KNG1/APOE/MCOLN2/MT1X/TRPV3/P2RX5/EPO/GRIN2D/TMEM38A/CXCR3/MT1A/CCL5/CCL13/FAM20A/MT2A/BDKRB1/CALB2/XCL1/REG1A/GRIN1/PLA2G1B/ADORA1/CCL1/CD38/GIPR/TRPC7/SLC11A1/FFAR1/CCR3/IL2/SLC30A…
GOBP_LEUKOCYTE_CELL_CELL_ADHESION	GOBP_LEUKOCYTE_CELL_CELL_ADHESION	354	0.437715	1.89337	1.31197e-10	1.01927e-08	7.95437e-09	11022	tags=44%, list=25%, signal=33%	CD177/FGL1/IL20RB/PLA2G2D/APOA4/BMP7/TNFSF14/CCL19/CCL21/LAG3/ARG1/FOXJ1/IFNG/IFNB1/PDCD1/MDK/IL6/ADAM8/IL36B/CARD11/ELANE/PODXL2/FOXP3/IL2RA/CLEC4M/SIRPG/LEF1/EPO/PYCARD/CCL5/JAK3/IL21/CTLA4/CCDC88B/CD27/XCL1/TNFRSF13C/TIGIT/FUT7/NOD2/SOCS1/IL2/RAC2/KLRK1/IL12B/ADA/IL23A/ADD2/LILRB4/CD3E/TNFSF13B/ZAP70/CEBPB/HAS2/CERCAM/SIRPB1/EBI3/CCL25/CORO1A/PIK3R6/IL4/VSIG4/FCGR2B/CD44/IL1A/ADTRP/CD6/CR1/TNF…
GOBP_NEUTROPHIL_MIGRATION	GOBP_NEUTROPHIL_MIGRATION	120	0.596528	2.25464	1.38339e-10	1.06254e-08	8.29207e-09	8177	tags=45%, list=18%, signal=37%	SAA1/CD177/LBP/EDN3/CXCL1/CXCL13/CCL7/CXCL8/CXCL6/CXCL5/CCL11/CCL19/CCL21/MDK/UMODL1/ADAM8/CCL26/MCOLN2/PF4V1/PRTN3/CCL5/CCL13/XCL1/PLA2G1B/CCL1/FUT7/NOD2/XCL2/RAC2/IL23A/CXCL9/SLAMF8/CXCL3/CSF3R/CCL20/CCL25/PPBP/SLIT2/FCER1G/S100A8/RHOH/PF4/S100A9/CCL17/CXCL2/VAV1/CCL24/LGALS3/CCR7/ITGB2/CXCR1/JAML/CD74/CCL4
GOBP_COAGULATION	GOBP_COAGULATION	331	0.441277	1.90256	1.43812e-10	1.09216e-08	8.52324e-09	7307	tags=26%, list=16%, signal=22%	HRG/SAA1/SERPIND1/ANXA8/APOH/CD177/VTN/GATA4/SERPINC1/F13B/F2/SLC4A1/SERPINA10/FGA/TFPI2/CPB2/C4BPB/ITGA2B/PRKCG/PDPN/HGFAC/IFNB1/F7/IL6/CYP4F2/BLK/FOXA2/EPHB2/PROZ/HBD/KNG1/APOE/SERPINB2/F9/F3/PF4V1/PRTN3/P2RX5/SEMG2/FGG/FGB/PLAUR/PLAU/COL1A1/TRPC7/SERPINA5/F10/SEMG1/P2RX6/SERPINE1/COMP/CYP4F11/PLCG2/CELA2A/WAS/PIK3R6/FCER1G/ADTRP/P2RX2/NFE2/GNA15/DGKG/HSPB1/F12/ST3GAL4/SERPINE2/PF4/VKORC1/SERPI…
GOBP_GLAND_DEVELOPMENT	GOBP_GLAND_DEVELOPMENT	405	0.413724	1.79443	1.5541e-10	1.16713e-08	9.10828e-09	6968	tags=23%, list=16%, signal=20%	BAAT/FGL1/SERPINC1/APOA1/CSN3/WNT7B/NKX2-8/INSM1/FOXE1/SERPINB5/TYR/ONECUT2/ASCL1/ONECUT1/HAMP/CPB2/WNT2/SOX2/HOXB13/CPS1/CCL11/BMP7/FOXB1/DRD2/PITX2/SIX4/FA2H/ARG1/SERPINF1/HOXA13/PITX1/MDK/IL6/STRA6/SEMA3C/NTN1/E2F7/IQGAP3/SEMA3A/CCNB2/LEF1/FGF7/NR5A1/PCSK9/AURKA/REG1A/TG/WNT10A/NEURL1/POU3F2/XDH/WNT1/SERPINA5/OTP/HGF/WT1/ADA/CAV3/WNT5A/PROX1/NME1/CEBPB/GPX1/HOXB9/E2F8/ISL1/UCP2/WNT3/IRS2/NOG/T…
GOBP_PROTEIN_MATURATION	GOBP_PROTEIN_MATURATION	285	0.459281	1.94381	2.01038e-10	1.4932e-08	1.1653e-08	9257	tags=29%, list=21%, signal=23%	HP/KLK1/ANGPTL8/APOH/KLK2/PRSS3/HPR/NAA11/MAGEA3/MELTF/FGA/IL1R2/CPB2/CGA/KLK3/HJV/TMPRSS2/TFR2/KLK13/C1R/HGFAC/F7/ADAM8/PCSK1/KEL/CPXM1/F9/F3/CTSE/PYCARD/LHB/PCSK9/FGG/FGB/PLAU/CCBE1/CES1/CPZ/SCG5/BOLA2B/CHAC1/SERPINE1/COMP/CUZD1/ASTL/MMEL1/BACE2/NLRP7/CST7/F12/SERPINE2/PSENEN/BCL2L12/PIDD1/PCSK1N/C1RL/NKD2/GALNT2/SHH/KLK6/SERPINF2/NAA10/PCSK4/PHEX/GAS1/CTSZ/RUNX1/CPN1/AANAT/DHPS/TSPAN32/ADAMTS1…
GOBP_REGULATION_OF_LEUKOCYTE_MEDIATED_IMMUNITY	GOBP_REGULATION_OF_LEUKOCYTE_MEDIATED_IMMUNITY	206	0.508022	2.08352	2.06195e-10	1.51486e-08	1.1822e-08	11975	tags=48%, list=27%, signal=35%	CD177/SERPINB4/PLA2G3/IL20RB/HPX/C4BPB/STAP1/CXCL6/CLNK/C4BPA/LAG3/ARG1/FCER2/FOXJ1/IFNB1/IL6/BLK/FOXP3/DNASE1/LTA/JAK3/IL21/XCL1/FUT7/NOD2/IL2/RAC2/KLRK1/IL12B/KLRC2/IL23A/LILRB4/CD1A/UNC13D/C3/WAS/PIK3R6/IL4/FCGR2B/CLC/C17orf99/CR1/PRAM1/ZP3/IL18/IL18RAP/CD96/IL12RB1/SLAMF6/SH2D1A/TYROBP/KMT5C/VAV1/CRTAM/LGALS9/SASH3/LILRB1/PTPN6/ITGAM/CD28/ITGB2/IL13RA2/KLRC4-KLRK1/IL13/HLA-G/IL1B/NCR3/MAD2L2/…
GOBP_HORMONE_METABOLIC_PROCESS	GOBP_HORMONE_METABOLIC_PROCESS	210	0.506198	2.07473	2.32245e-10	1.68789e-08	1.31724e-08	7908	tags=31%, list=18%, signal=26%	ADH1A/AKR1B15/CRABP1/UGT2B15/TTR/AKR1B10/ADH4/CYP17A1/UGT2B4/FOXE1/RDH8/ADH1C/GAL/SULT2A1/HSD17B6/CGA/AKR1D1/CYP2C9/CYP26C1/RDH16/CYP2C18/UGT1A8/SRD5A2/CYP11A1/CYP26A1/DIO1/CYP1A2/DHRS2/PCSK1/BCO2/AKR1C4/UGT1A7/LHB/NR5A1/TG/CYP21A2/CES1/SCG5/FFAR3/SULT1A1/CYP27B1/CYP2S1/GFI1/CYP19A1/BACE2/GNB3/DGAT2/SPP1/TSPO/PCSK1N/PDGFRA/ALDH1A3/SHH/KLK6/PCSK4/DIO3/AKR1C2/PLB1/WNT4/SELENOM/CTSZ/SDR16C5/HSD3B1/A…
GOMF_PASSIVE_TRANSMEMBRANE_TRANSPORTER_ACTIVITY	GOMF_PASSIVE_TRANSMEMBRANE_TRANSPORTER_ACTIVITY	445	0.402571	1.76111	2.42763e-10	1.74557e-08	1.36225e-08	7331	tags=28%, list=16%, signal=24%	LRRC38/KCNE5/GABRA3/CACNA1B/AQP6/CHRNA9/KCNG3/LRRC52/CLCNKB/HCN2/PANX2/CACNG3/CACNG6/BSND/AQP10/ASIC5/HTR3A/KCNS1/ASIC1/GJD2/CLCNKA/KCNG1/FXYD4/AQP9/TRPM8/CACNA1G/TMEM63C/KCNA1/SLC26A7/TMC3/CNGB1/GRIK1/HCN4/CFTR/TMC5/PKD1L2/KCNH3/RYR2/APOL1/KCNN4/TRPV5/FAM155B/HTR3B/KCNIP3/CHRNB2/GJB6/KCNB2/ASIC2/CLIC6/MCOLN2/KCNH2/GJB5/CHRNB4/TRPV3/P2RX5/RHAG/HTR3E/BEST4/GRIN2D/TMEM38A/AQP5/GJB7/KCNJ4/CLIC3/SCNN…
GOBP_LIPID_LOCALIZATION	GOBP_LIPID_LOCALIZATION	488	0.391703	1.72851	3.13182e-10	2.22821e-08	1.7389e-08	5313	tags=17%, list=12%, signal=15%	APOC3/APOA5/APOF/APOH/VSTM2A/LBP/NR0B2/PON1/APOA1/SLCO1B1/CRP/XKR7/LCN1/PLA2G3/CEL/ERFE/SLC4A1/PLA2G4F/GAL/CYP7A1/MTTP/PLA2G2D/NPC1L1/THRSP/MFSD2A/AQP9/CFHR4/APOA4/PLTP/CRH/DRD2/PLA2G2A/PTGES/CFTR/PLIN5/APOB/TSKU/APOL1/KCNN4/SMIM22/APOA2/SLC10A1/SYT7/IL6/SLC27A6/STRA6/CYP4F2/AVP/CCK/APOC1/ATP8B3/GRM1/APOE/APOC2/ACVR1C/RETN/CYP8B1/AKR1C4/IKBKE/TNFAIP8L3/PCSK9/PLA2G1B/ADORA1/KCNJ10/CES1/SERPINA5/SY…
GOCC_SPECIFIC_GRANULE	GOCC_SPECIFIC_GRANULE	158	0.542483	2.14176	3.4658e-10	2.44014e-08	1.90429e-08	9386	tags=37%, list=21%, signal=29%	CRISP3/HP/ORM1/ORM2/CD177/LCN2/TCN1/CXCL1/OLFM4/SLPI/GPR84/ARG1/ADGRG3/PTX3/ADAM8/DEFA4/MCEMP1/MS4A3/LRG1/ELANE/RETN/CHRNB4/PLAUR/PLAU/LTF/FOLR3/OSCAR/TRPM2/CEACAM3/FPR2/MMP8/VAMP1/CHI3L1/QSOX1/CYBA/CEACAM8/ITGAL/LAIR1/CTSD/KCNAB2/CLEC4D/CKAP4/PTPN6/ITGAM/CTSZ/LAMTOR2/CLEC12A/MMP25/ITGB2/CD53/CD33/STXBP2/CHIT1/BPI/CAMP/FCAR/DOCK2/CNN2
GOBP_REGULATION_OF_CELL_DEVELOPMENT	GOBP_REGULATION_OF_CELL_DEVELOPMENT	469	0.396188	1.74977	3.65042e-10	2.54363e-08	1.98505e-08	6918	tags=22%, list=16%, signal=19%	PAEP/NKX6-1/APOA1/LPAR3/MYF6/F2/FEZF2/PAX6/NKX2-2/ITPKA/MELTF/ASCL1/FGA/RFLNA/FEZF1/OLFM4/WNT2/BNC1/DMRTA2/SHOX2/DLL3/CCL11/BMP7/DRD2/PLXNB3/SERPINF1/IFNG/GSX2/PITX3/MDK/IL6/LIN28A/PTPRZ1/SEMA3C/EFNA5/NTN1/CAMK2B/EPHB2/SIGLEC15/SEMA3A/RELN/HES7/TP73/TRIM46/L1CAM/KIF14/LTA/FGG/AURKA/FGB/ASCL2/LIMK1/NEURL1/LRP8/LTF/WNT7A/MAG/GPR68/OTP/MYOD1/MT3/CAV3/SLAMF8/WNT5A/SEMA3B/NUMBL/HAS2/UNC13D/RAC3/HES6/S…
GOBP_LIPID_CATABOLIC_PROCESS	GOBP_LIPID_CATABOLIC_PROCESS	330	0.441038	1.89388	3.73439e-10	2.57559e-08	2.00999e-08	4293	tags=17%, list=10%, signal=15%	APOC3/APOA5/CRABP1/PNLIPRP3/AKR1B10/APOA1/HAO1/CEL/PLA2G4F/HCAR2/CYP7A1/SULT2A1/HSD17B6/AKR1D1/PLA2G2D/MFSD2A/AADAC/APOA4/CES5A/CYP26C1/CYP4F3/CPS1/PLA2G2A/CYP24A1/PLIN5/PNPLA5/APOB/CLPS/APOA2/PLA2G4D/CYP26A1/CYP1A2/CYP4F2/LIPH/PLAAT1/APOC1/HSD11B1/CYP4F12/APOE/APOC2/BCO2/SPHK1/PLA2G1B/ADORA1/LGALS12/PNPLA1/PNLIPRP2/CES1/MT3/FABP6/CYP27B1/RARRES2/CYP4F11/PLCG2/LRCOL1
GOBP_PROTEIN_PROCESSING	GOBP_PROTEIN_PROCESSING	217	0.495969	2.04344	3.97488e-10	2.71376e-08	2.11782e-08	7643	tags=29%, list=17%, signal=24%	HP/KLK1/ANGPTL8/APOH/KLK2/PRSS3/HPR/MAGEA3/MELTF/FGA/IL1R2/CPB2/CGA/KLK3/HJV/TMPRSS2/KLK13/C1R/HGFAC/F7/ADAM8/PCSK1/KEL/CPXM1/F9/F3/CTSE/PYCARD/LHB/PCSK9/FGG/FGB/PLAU/CCBE1/CES1/CPZ/SCG5/CHAC1/SERPINE1/COMP/CUZD1/ASTL/MMEL1/BACE2/NLRP7/CST7/F12/SERPINE2/PSENEN/BCL2L12/PIDD1/PCSK1N/C1RL/NKD2/SHH/KLK6/SERPINF2/PCSK4/PHEX/GAS1/CTSZ/RUNX1/CPN1
GOBP_SIGNAL_RELEASE	GOBP_SIGNAL_RELEASE	454	0.398052	1.75254	4.87924e-10	3.29788e-08	2.57367e-08	7827	tags=24%, list=18%, signal=20%	EPHA5/NR0B2/SLC18A3/NKX6-1/CHAT/SYT4/VGF/PLA2G3/EDN3/CCKAR/PTPRN/GAL/HCAR2/FGA/IL11/CPLX2/ASIC1/CHGA/GCK/SSTR5/SYT3/GAD1/PRKCG/GRP/CRH/GRM4/DRD2/TFR2/PTGES/CFTR/MAFA/ERC2/IFNG/GDNF/SYT7/IL6/NMU/EFNA5/BLK/CHRNB2/FOXA2/SLC18A2/GAD2/ACVR1C/RETN/SLC6A4/SYT17/CHRNB4/SYT12/OTOF/FOXD1/FGG/FGB/CCL5/IL1RN/ADORA1/KCNJ11/PFKFB2/CD38/VSNL1/GIPR/WNT7A/FFAR1/GPR68/SCG5/FFAR3/SYT1/UCN/SYN1/TAC1/OSM/SNCG/CELA2A/…
GOMF_PHOSPHOLIPID_BINDING	GOMF_PHOSPHOLIPID_BINDING	445	0.398536	1.74346	5.23539e-10	3.50356e-08	2.73419e-08	6225	tags=18%, list=14%, signal=16%	APOC3/APOA5/ANXA8L1/ANXA8/APOH/PON1/APOA1/LPAR3/SYT4/ADGRB1/CPNE7/PLA2G4F/TRIM72/SNAP91/GSDMC/PLA2G2D/STAP1/RUFY4/SYT3/AMER3/APOA4/PLTP/CPS1/RLBP1/PLA2G2A/CPNE4/SPTBN2/APOB/IGHM/APOA2/SYT7/PLA2G4D/ACTN2/APOC1/CARMIL2/JCHAIN/PACSIN1/APOE/ENTHD1/SYT17/F3/ANXA10/SYT12/NR5A1/EPN3/TNFAIP8L3/SDCBP2/SNX32/AMER2/SERPINA5/F10/SYT1/MYO1G/ARHGAP9/WNT5A/SNX22/RPH3A/NCF1/SNX20/TREM2/EXOC1L/NCF4/ALOX15/GSDMB/U…
GOBP_NEGATIVE_REGULATION_OF_IMMUNE_SYSTEM_PROCESS	GOBP_NEGATIVE_REGULATION_OF_IMMUNE_SYSTEM_PROCESS	381	0.42477	1.83998	6.07657e-10	4.02662e-08	3.14238e-08	9107	tags=33%, list=20%, signal=26%	FGL1/APOA1/SERPINB4/MMP12/AMBP/IL20RB/GAL/ACOD1/PLA2G2D/C4BPB/STAP1/APCS/DRD2/CLNK/C4BPA/CCL21/LAG3/ARG1/FOXJ1/IFNB1/PDCD1/MDK/APOA2/BLK/FOXP3/IL2RA/TNFRSF13B/JAK3/CTLA4/XCL1/ADORA1/IL31RA/LTF/CNR2/TIGIT/TBC1D10C/NOD2/GPR68/SOCS1/IL2/KLRK1/IL12B/NBL1/ADA/LILRB4/HLA-DOB/HMGB3/SLAMF8/NME1/CEBPB/LILRB3/UBASH3A/GPX1/CCL25/TAFA3/SLIT2/SLA2/IL4/VSIG4/FCGR2B/ALOX15/ADTRP/CR1/TNFAIP8L2/FCRL3/CST7/LAX1/GR…
GOBP_POSITIVE_REGULATION_OF_CELL_CELL_ADHESION	GOBP_POSITIVE_REGULATION_OF_CELL_CELL_ADHESION	272	0.458978	1.92438	6.82423e-10	4.47815e-08	3.49476e-08	10433	tags=44%, list=23%, signal=34%	FGA/CXCL13/SOX2/PDPN/BMP7/TNFSF14/CCL19/CCL21/IFNG/PDCD1/MDK/IL6/ADAM8/IL36B/CARD11/FOXA2/ELANE/FOXP3/IL2RA/SIRPG/LEF1/EPO/PYCARD/FGG/FGB/CCL5/PLAUR/JAK3/IL21/CTLA4/CCDC88B/CD27/XCL1/TNFRSF13C/FUT7/NOD2/SOCS1/IL2/KLRK1/IL12B/ADA/IL23A/LILRB4/CD3E/WNT5A/TNFSF13B/ZAP70/HAS2/SIRPB1/KIF26B/EBI3/CORO1A/PIK3R6/IL4/CD44/ALOX15/IL1A/CD6/CR1/ZP3/NFKBIZ/IL18/CD5/BTLA/LGALS1/ALOX5/ST3GAL4/RHOH/IL12RB1/LCK/V…
GOBP_CELLULAR_HORMONE_METABOLIC_PROCESS	GOBP_CELLULAR_HORMONE_METABOLIC_PROCESS	131	0.578028	2.21698	6.89414e-10	4.48053e-08	3.49661e-08	2889	tags=21%, list=7%, signal=19%	ADH1A/AKR1B15/CRABP1/UGT2B15/TTR/AKR1B10/ADH4/CYP17A1/UGT2B4/RDH8/ADH1C/HSD17B6/AKR1D1/CYP2C9/CYP26C1/RDH16/CYP2C18/UGT1A8/SRD5A2/CYP11A1/CYP26A1/CYP1A2/DHRS2/BCO2/AKR1C4/UGT1A7/LHB
GOBP_NEGATIVE_REGULATION_OF_RESPONSE_TO_EXTERNAL_STIMULUS	GOBP_NEGATIVE_REGULATION_OF_RESPONSE_TO_EXTERNAL_STIMULUS	364	0.414565	1.80202	7.22893e-10	4.65336e-08	3.63149e-08	9107	tags=33%, list=20%, signal=26%	HRG/SAA1/APOH/VTN/APOA1/SERPINB4/F2/MMP12/IL20RB/FGA/ACOD1/IL22RA2/HAMP/CPB2/CXCL13/STAP1/APCS/CTNNA2/DRD2/ARG1/SERPINF1/MDK/SEMA3C/CCK/ELANE/FOXP3/KNG1/APOE/SERPINB2/SEMA3A/IL2RA/FNDC4/MIR138-1/FGG/FGB/PLAUR/PLAU/ADORA1/RTN4RL1/LTF/CNR2/NOD2/IL2/HGF/KLRK1/IL12B/NBL1/ADA/UCN/SERPINE1/MIR766/SLAMF8/WNT5A/SEMA3B/SIGLEC10/GRID2/PBK/C1QTNF3/GPX1/TAFA3/SLIT2/IL4/ISL1/SEMA7A/RTN4R/VSIG4/FCGR2B/FPR2/ADT…
GOBP_DEVELOPMENTAL_MATURATION	GOBP_DEVELOPMENTAL_MATURATION	263	0.463889	1.93398	7.55513e-10	4.81746e-08	3.75956e-08	6137	tags=23%, list=14%, signal=20%	PAEP/ELSPBP1/ANGPTL8/NKX6-1/SYT4/PLA2G3/PTPRN/CDK5R2/EREG/ASCL1/GAL/RFLNA/SPINK1/BNC1/DEFB1/ACTL6B/BFSP2/HOXB13/C1QL1/CCL19/CFTR/CCL21/CDC20/WNT10B/PTH/CAMK2B/CEND1/RELN/TDRD5/EPO/KIF14/SEMG2/EPB42/AURKA/IL21/RHEX/NEURL1/LTF/SYBU/WNT1/PABPC1L/BCAN/SEMG1/CCNB1/TUBB8/WNT5A/TRIP13/RAC3/C3/UNC13A/CDC25B/GREM1/C1QA/CEBPA/G6PD/TFCP2L1/GLDN/SPTBN4/VSX1/DDIT3
GOMF_CATION_CHANNEL_ACTIVITY	GOMF_CATION_CHANNEL_ACTIVITY	314	0.435566	1.8661	9.75502e-10	6.16207e-08	4.80889e-08	7827	tags=32%, list=18%, signal=26%	LRRC38/KCNE5/CACNA1B/CHRNA9/KCNG3/LRRC52/HCN2/CACNG3/CACNG6/ASIC5/HTR3A/KCNS1/ASIC1/KCNG1/FXYD4/TRPM8/CACNA1G/TMEM63C/KCNA1/CNGB1/GRIK1/HCN4/PKD1L2/KCNH3/RYR2/KCNN4/TRPV5/FAM155B/HTR3B/KCNIP3/CHRNB2/KCNB2/ASIC2/MCOLN2/KCNH2/CHRNB4/TRPV3/P2RX5/HTR3E/GRIN2D/TMEM38A/KCNJ4/SCNN1B/GRIN1/KCNJ10/KCNJ11/TRPC7/CALHM6/SCNN1A/CACNG7/KCNQ4/CACNA2D4/GRIN2B/P2RX6/TRPM2/SCNN1G/KCNJ13/ASIC3/SCN2A/GRIK4/GRIN3B/CA…
GOBP_CELL_FATE_COMMITMENT	GOBP_CELL_FATE_COMMITMENT	232	0.478497	1.9744	1.08716e-09	6.80379e-08	5.30969e-08	7595	tags=34%, list=17%, signal=28%	GATA4/MYF6/FEZF2/WNT7B/PAX6/NKX2-2/SOX1/OLIG3/ONECUT2/ASCL1/NTF4/ONECUT1/DMRT3/WNT2/ARX/SOX2/MNX1/DMRTA2/SIX2/PDPN/HOXA13/GSX2/PITX1/WNT10B/IL6/WNT8A/BATF/FOXA2/FOXP3/IRF4/MIAT/WNT5B/TBX5/ROR2/TBX20/OLIG1/WNT10A/POU3F2/TBX10/WNT7A/WNT1/WT1/MYOD1/IL12B/IL23A/FOXN4/SLAMF8/WNT5A/PROX1/ISL1/HOXA11/WNT3/EOMES/TBX1/TBX18/WNT9A/TOX/EPOP/IL12RB1/SLAMF6/LY9/WNT16/GATA1/LOXL3/PRRX1/FOXG1/SHH/WNT11/NKX6-3/H…
GOBP_REGULATION_OF_LYMPHOCYTE_MEDIATED_IMMUNITY	GOBP_REGULATION_OF_LYMPHOCYTE_MEDIATED_IMMUNITY	154	0.531044	2.09347	1.22419e-09	7.59107e-08	5.92409e-08	11777	tags=49%, list=27%, signal=36%	SERPINB4/IL20RB/HPX/C4BPB/CLNK/C4BPA/LAG3/ARG1/FCER2/FOXJ1/IFNB1/IL6/FOXP3/LTA/IL21/XCL1/FUT7/NOD2/IL2/KLRK1/IL12B/KLRC2/IL23A/LILRB4/CD1A/C3/WAS/PIK3R6/IL4/FCGR2B/CLC/C17orf99/CR1/ZP3/IL18/IL18RAP/CD96/IL12RB1/SLAMF6/SH2D1A/KMT5C/VAV1/CRTAM/LGALS9/SASH3/LILRB1/PTPN6/CD28/KLRC4-KLRK1/HLA-G/IL1B/NCR3/MAD2L2/CLEC12B/PARP3/TNFSF4/BTK/ARRB2/KLRC1/AGER/KIR2DL4/LEP/CCR2/IL27RA/PVR/HLA-DRB1/IL12A/PTPRC/…
GOMF_METAL_ION_TRANSMEMBRANE_TRANSPORTER_ACTIVITY	GOMF_METAL_ION_TRANSMEMBRANE_TRANSPORTER_ACTIVITY	412	0.404265	1.7627	1.57943e-09	9.70488e-08	7.57371e-08	7833	tags=28%, list=18%, signal=23%	LRRC38/KCNE5/CACNA1B/ATP2B3/CHRNA9/KCNG3/LRRC52/NIPAL4/SLC6A15/SLC4A9/HCN2/CACNG3/CACNG6/ASIC5/KCNS1/ASIC1/KCNG1/FXYD4/MFSD2A/SLC8A3/TRPM8/SLC13A3/CACNA1G/SLC6A2/SLC12A8/KCNA1/ATP4B/GRIK1/SLC9A4/SLC13A2/SLC34A2/HCN4/SLC6A11/SLC9A2/SLC8A2/PKD1L2/KCNH3/RYR2/ATP1A3/KCNN4/SLC10A1/TRPV5/FAM155B/ATP4A/KCNIP3/KCNB2/SLC18A2/ASIC2/MCOLN2/SLC6A4/KCNH2/TRPV3/SLC39A2/GRIN2D/TMEM38A/SLC22A1/KCNJ4/SCNN1B/GRIN1…
GOBP_REGULATION_OF_INNATE_IMMUNE_RESPONSE	GOBP_REGULATION_OF_INNATE_IMMUNE_RESPONSE	300	0.447685	1.90772	1.62504e-09	9.89518e-08	7.72221e-08	10699	tags=33%, list=24%, signal=25%	LBP/SERPINB4/MMP12/EREG/ACOD1/HPX/MUC13/COCH/MUC16/MUC12/DRD2/CLNK/AIM2/LAG3/ARG1/IFNG/MIR520E/IFNB1/MUC17/ADAM8/MUCL1/CARD11/APOE/ZBP1/IKBKE/PYCARD/CCL5/GBP5/IL21/LRP8/NOD2/SOCS1/KLRK1/IL12B/KLRC2/CLEC4E/CARD9/SLAMF8/WNT5A/PLCG2/CLEC6A/PIK3R6/VSIG4/TREM2/FCGR2B/FCER1G/FPR2/CR1/MUC5B/IRF7/IL18RAP/CD96/SLAMF6/PYHIN1/SERPING1/SH2D1A/TYROBP/VAV1/CRTAM/CLEC4D/LGALS9/IRGM/LILRB1/DCST1/PTPN6/PSMB3/HCK/…
GOBP_REGULATION_OF_CELL_CELL_ADHESION	GOBP_REGULATION_OF_CELL_CELL_ADHESION	423	0.403812	1.76005	1.64479e-09	9.92599e-08	7.74626e-08	8889	tags=34%, list=20%, signal=27%	FGL1/APOA1/IL20RB/FGA/PLA2G2D/CXCL13/SOX2/TENM3/PDPN/BMP7/TNFSF14/CCL19/CCL21/LAG3/ARG1/FOXJ1/IFNG/IFNB1/PDCD1/MDK/IL6/ADAM8/IL36B/EFNA5/BLK/CARD11/FOXA2/ELANE/FOXP3/IL2RA/SIRPG/LEF1/EPO/PYCARD/FGG/FGB/CCL5/PLAUR/JAK3/IL21/CTLA4/CCDC88B/CD27/XCL1/IL1RN/TNFRSF13C/TIGIT/FUT7/WNT1/NOD2/SOCS1/IL2/KLRK1/IL12B/ADA/IL23A/LILRB4/CD3E/WNT5A/TNFSF13B/ZAP70/CEBPB/CELA2A/HAS2/SIRPB1/KIF26B/EBI3/CCL25/CORO1A/…
GOCC_SPECIFIC_GRANULE_LUMEN	GOCC_SPECIFIC_GRANULE_LUMEN	62	0.696211	2.38276	2.20625e-09	1.31965e-07	1.02986e-07	5555	tags=34%, list=12%, signal=30%	CRISP3/HP/ORM1/ORM2/LCN2/TCN1/CXCL1/OLFM4/SLPI/ARG1/PTX3/DEFA4/LRG1/ELANE/RETN/LTF/FOLR3/OSCAR/MMP8/CHI3L1/QSOX1
GOBP_REGULATION_OF_NERVOUS_SYSTEM_DEVELOPMENT	GOBP_REGULATION_OF_NERVOUS_SYSTEM_DEVELOPMENT	406	0.401007	1.74543	2.42486e-09	1.43769e-07	1.12198e-07	6901	tags=23%, list=16%, signal=20%	NKX6-1/LPAR3/F2/FEZF2/PAX6/NKX2-2/ITPKA/ADGRB1/ASCL1/FEZF1/LRRN1/SRPX2/WNT2/DMRTA2/SHOX2/DLL3/CCL11/BMP7/DRD2/PLXNB3/SERPINF1/IFNG/GSX2/PITX3/MDK/IL6/LIN28A/PTPRZ1/SEMA3C/NTN1/CAMK2B/EPHB2/ASIC2/SEMA3A/RELN/HES7/TP73/TRIM46/L1CAM/KIF14/LTA/ASCL2/TG/LIMK1/NEURL1/LRP8/WNT7A/MAG/OTP/HGF/GBX2/MT3/NTRK1/WNT5A/SEMA3B/GRID2/NUMBL/HES6/SLIT2/DAB1/SEMA7A/RTN4R/CLSTN2/KIT/DCC/DRAXIN/CST7/ITGAX/ARHGAP4/WNT3…
GOBP_PATTERN_SPECIFICATION_PROCESS	GOBP_PATTERN_SPECIFICATION_PROCESS	401	0.400501	1.73663	2.64977e-09	1.55737e-07	1.21538e-07	7595	tags=24%, list=17%, signal=20%	GATA4/BARX1/MYF6/FEZF2/WNT7B/OTX1/NKX2-2/IRX4/SOX1/ASCL1/NTF4/FEZF1/DMRT3/WNT2/DMRTA2/DMRT2/FST/SIX2/CYP26C1/NKX3-2/DLL3/BMP7/ZIC1/FOXB1/NDRG4/PITX2/HAND1/BASP1/FOXJ1/GDNF/GSX2/HOXD12/SP8/WNT8A/SEMA3C/DAW1/IRX1/FOXA2/SEMA3A/RELN/HES7/TBX5/TDRD5/LEF1/ROR2/TBX20/FOXH1/LMX1B/FOXD1/AURKA/EN1/GPC3/WNT7A/WNT1/WT1/GBX2/NBL1/CRB2/FOXN4/WNT5A/C3/HES6/HOXB9/MDFI/ISL1/HOXA11/GREM1/C1QA/WNT3/EOMES/NOG/TBX1/T…
GOBP_BIOLOGICAL_PROCESS_INVOLVED_IN_INTERACTION_WITH_SYMBIONT	GOBP_BIOLOGICAL_PROCESS_INVOLVED_IN_INTERACTION_WITH_SYMBIONT	88	0.620969	2.2716	2.72917e-09	1.57662e-07	1.2304e-07	3535	tags=24%, list=8%, signal=22%	HRG/HMGA2/F2/CFHR5/REG3G/CRP/CFHR2/CFHR1/APCS/DEFA5/CXCL6/ARG1/APOL1/PTX3/ELANE/APOE/LEF1/AZU1/CCL5/KRT6A/LTF
GOBP_POSITIVE_REGULATION_OF_ANION_TRANSPORT	GOBP_POSITIVE_REGULATION_OF_ANION_TRANSPORT	466	0.381466	1.68222	2.72117e-09	1.57662e-07	1.2304e-07	8965	tags=24%, list=20%, signal=19%	CHRM1/NR0B2/NKX6-1/PON1/APOA1/PLA2G3/RAB3B/ERFE/GAL/HCAR2/FGA/FGF19/GCK/SLC38A3/PLTP/GRP/CRH/ZIC1/DRD2/TFR2/ACHE/PTGES/CFTR/CEMIP/IFNG/GDNF/KCNN4/ADAM8/PTH/CYP4F2/NMU/AVP/CCK/BLK/CHRNB2/GTSE1/APOE/RETN/SLC6A4/CYP8B1/TP73/ITLN1/PMAIP1/UBL4B/FGG/FGB/PLA2G1B/ADORA1/PFKFB2/CD38/VSNL1/GIPR/GPC3/TERT/CHP2/CES1/FFAR1/GPR68/RAC2/ANKRD1/SYT1/UCN/TAC1/FASLG/CEBPB/ABCA7/C3/C1QTNF3/ISL1/TREM2/CYP19A1/IL1A/C1…
GOBP_GRANULOCYTE_CHEMOTAXIS	GOBP_GRANULOCYTE_CHEMOTAXIS	121	0.571765	2.17388	2.82558e-09	1.61848e-07	1.26307e-07	8177	tags=43%, list=18%, signal=35%	SAA1/LBP/S100A7/EDN3/CXCL1/CXCL13/CCL7/CXCL8/CXCL6/CXCL5/CCL11/CCL19/CCL21/MDK/CCL26/PF4V1/CCL5/CCL13/XCL1/PLA2G1B/CCL1/NOD2/XCL2/RAC2/IL23A/CXCL9/RARRES2/CXCL3/CSF3R/CCL20/CCL25/SCG2/PPBP/SLIT2/IL4/FCER1G/IL34/S100A8/PF4/S100A9/CCL17/CXCL2/VAV1/CCL24/LGALS3/CCR7/ITGB2/CXCR1/JAML/CSF1R/CD74/CCL4
GOBP_METAL_ION_TRANSPORT	GOBP_METAL_ION_TRANSPORT	470	0.383304	1.69511	2.87622e-09	1.63364e-07	1.2749e-07	9124	tags=28%, list=21%, signal=23%	KCNE5/CACNA1B/LPAR3/ATP2B3/F2/CHRNA9/NIPAL4/CACNG3/CACNG6/SPINK1/ASIC1/SLN/JSRP1/CD19/SLC8A3/TRPM8/CACNA1G/JPH3/ATP4B/CRH/DRD2/CCL19/CCL21/SLC8A2/CEMIP/PKD1L2/RYR2/ATP1A3/KCNN4/TRPV5/FAM155B/ATP4A/PTH/PLPP4/CAMK2B/STRIT1/CHRNB2/MCOLN2/KCNH2/TRPV3/P2RX5/EPO/SLC39A2/GRIN2D/TMEM38A/CCL5/BDKRB1/XCL1/GRIN1/PLA2G1B/TRPC7/SLC11A1/FFAR1/SLC30A2/CACNG7/GPR35/MT3/CACNA2D4/SEMG1/MS4A1/UCN/CXCL9/CAV3/GRIN2B/…
GOCC_TERTIARY_GRANULE	GOCC_TERTIARY_GRANULE	161	0.524539	2.07489	3.98108e-09	2.24234e-07	1.74993e-07	9503	tags=39%, list=21%, signal=30%	CRISP3/HP/ORM1/CD177/PRSS3/TCN1/CXCL1/OLFM4/MMP9/GPR84/PTX3/ADAM8/MCEMP1/LRG1/FRMPD3/CHRNB4/PLAU/LTF/SLC11A1/TBC1D10C/FOLR3/OSCAR/TRPM2/PPBP/FCER1G/FPR2/DOK3/CR1/ITGAX/MMP8/VAMP1/CST3/QSOX1/CYBA/CEACAM8/LAIR1/TCIRG1/CTSD/KCNAB2/FPR1/CDA/CLEC4D/LILRB2/PTPN6/LGALS3/ATP6V0C/ITGAM/LAMTOR2/CLEC12A/ITGB2/CSTB/ATAD3B/CD53/NCKAP1L/CD33/STXBP2/CHIT1/PKP1/CAMP/FCAR/CNN2/SIGLEC14
GOBP_CELLULAR_RESPONSE_TO_BIOTIC_STIMULUS	GOBP_CELLULAR_RESPONSE_TO_BIOTIC_STIMULUS	218	0.472093	1.951	4.88663e-09	2.72965e-07	2.13022e-07	9690	tags=37%, list=22%, signal=29%	LBP/ACOD1/CSF2/HAMP/CXCL1/CXCL13/STAP1/DEFA5/CXCL8/CXCL6/CXCL5/ARG1/IL6/DEFA4/IL36B/IL36G/CSF3/IL36RN/PF4V1/IGFBPL1/PYCARD/IL37/TNIP3/CCL5/EME1/LTF/NOD2/ANKRD1/IL12B/CXCL9/SERPINE1/MIR766/WNT5A/CEBPB/GFI1/CXCL3/PPBP/LY96/TREM2/FCGR2B/IL1A/CD6/NLRP7/IL18/CD14/CCR5/PF4/DEFA6/CXCL2/DDIT3/TSPO/CEBPE/CD80/CD68/IRGM/LILRB1/LILRB2/TICAM2/HCK/PTPN22/CD86/TLR2/CARD17/TLR6/ADAMTS13/IL1B/LY86/ABCC2/RIPK2/IL…
GOBP_STEROL_METABOLIC_PROCESS	GOBP_STEROL_METABOLIC_PROCESS	160	0.52291	2.06417	5.12541e-09	2.83956e-07	2.216e-07	5642	tags=23%, list=13%, signal=20%	APOA5/APOF/NR0B2/PON1/APOA1/CEL/CYP7A1/SULT2A1/AKR1D1/NPC1L1/CYP2C9/APOA4/CYP26C1/CFTR/APOB/TSKU/APOL1/CYP11A1/APOA2/CYP26A1/CYP1A2/APOE/CYP8B1/PCSK9/CYP21A2/SULT2B1/CES1/MT3/APOL2/IL4/CYP19A1/GNB3/SEC14L2/DGAT2/CEBPA/SERPINA12/G6PD
GOBP_REGULATION_OF_RESPONSE_TO_BIOTIC_STIMULUS	GOBP_REGULATION_OF_RESPONSE_TO_BIOTIC_STIMULUS	400	0.399246	1.7318	5.27324e-09	2.89771e-07	2.26138e-07	10012	tags=28%, list=23%, signal=22%	HRG/LBP/SERPINB4/MMP12/EREG/ACOD1/HPX/MUC13/COCH/MUC16/CXCL6/MUC12/DRD2/CLNK/AIM2/LAG3/ARG1/IFNG/MIR520E/IFNB1/MUC17/ADAM8/MUCL1/CARD11/APOE/ZBP1/IL2RA/IKBKE/IL27/PYCARD/CCL5/GBP5/IL21/KLK5/LRP8/LTF/NOD2/SOCS1/KLRK1/IL12B/KLRC2/IL23A/CLEC4E/CARD9/SLAMF8/WNT5A/PLCG2/CLEC6A/LY96/PIK3R6/IL4/VSIG4/TREM2/FCGR2B/FCER1G/FPR2/CR1/MUC5B/IRF7/IL18RAP/CD96/CYBA/IL12RB1/SLAMF6/TARBP2/PYHIN1/SERPING1/SH2D1A/T…
GOBP_KILLING_OF_CELLS_OF_OTHER_ORGANISM	GOBP_KILLING_OF_CELLS_OF_OTHER_ORGANISM	55	0.703226	2.36301	5.33432e-09	2.90764e-07	2.26912e-07	3982	tags=44%, list=9%, signal=40%	HRG/DEFB4A/F2/CFHR5/REG3G/CFHR2/DEFB132/HAMP/CHGA/CFHR1/DEFA5/CXCL6/ARG1/FCER2/IFNG/APOL1/DEFA4/ELANE/PGLYRP4/AZU1/CCL13/KRT6A/LTF/SEMG1
GOBP_POSITIVE_REGULATION_OF_DEFENSE_RESPONSE	GOBP_POSITIVE_REGULATION_OF_DEFENSE_RESPONSE	342	0.415278	1.79071	5.96023e-09	3.22282e-07	2.51509e-07	9050	tags=31%, list=20%, signal=25%	LBP/MMP12/PLA2G3/C2CD4A/EREG/HPX/STAP1/MUC13/COCH/MUC16/MUC12/CRH/PLA2G2A/CLNK/AIM2/LAG3/ARG1/IFNG/MIR520E/IFNB1/MUC17/MDK/IL6/ADAM8/MUCL1/CCK/CARD11/ZBP1/IKBKE/PYCARD/LTA/CCL5/GBP5/IL21/KLK5/CCL1/NOD2/IL2/KLRK1/FFAR3/IL12B/KLRC2/IL23A/CLEC4E/UCN/TAC1/OSM/C2CD4B/CARD9/SERPINE1/WNT5A/PLCG2/CEBPB/C3/CLEC6A/TAFA3/TREM2/FCER1G/FPR2/PENK/ZP3/NFKBIZ/MUC5B/IRF7/IL18/MMP8/CEBPA/S100A8/IL18RAP/CYBA/SLAMF6…
GOBP_ANATOMICAL_STRUCTURE_MATURATION	GOBP_ANATOMICAL_STRUCTURE_MATURATION	213	0.475027	1.94341	7.64429e-09	4.10062e-07	3.20013e-07	6137	tags=24%, list=14%, signal=21%	PAEP/ELSPBP1/ANGPTL8/NKX6-1/PLA2G3/CDK5R2/EREG/ASCL1/GAL/RFLNA/SPINK1/BNC1/DEFB1/ACTL6B/BFSP2/HOXB13/C1QL1/CCL19/CFTR/CCL21/WNT10B/PTH/CEND1/TDRD5/EPO/KIF14/SEMG2/EPB42/AURKA/IL21/RHEX/LTF/WNT1/PABPC1L/SEMG1/CCNB1/TUBB8/WNT5A/TRIP13/RAC3/C3/CDC25B/GREM1/C1QA/CEBPA/G6PD/TFCP2L1/GLDN/SPTBN4/VSX1/DDIT3
GOBP_CALCIUM_ION_TRANSPORT	GOBP_CALCIUM_ION_TRANSPORT	394	0.396055	1.71307	8.85261e-09	4.7114e-07	3.67679e-07	9124	tags=30%, list=21%, signal=24%	CACNA1B/LPAR3/ATP2B3/F2/CHRNA9/CACNG3/CACNG6/SPINK1/ASIC1/SLN/JSRP1/CD19/SLC8A3/TRPM8/CACNA1G/JPH3/CRH/DRD2/CCL19/CCL21/SLC8A2/CEMIP/PKD1L2/RYR2/KCNN4/TRPV5/FAM155B/PTH/PLPP4/CAMK2B/STRIT1/CHRNB2/MCOLN2/TRPV3/P2RX5/EPO/GRIN2D/TMEM38A/CCL5/BDKRB1/XCL1/GRIN1/PLA2G1B/TRPC7/FFAR1/CACNG7/GPR35/CACNA2D4/SEMG1/MS4A1/UCN/CXCL9/CAV3/GRIN2B/CYP27B1/FGF14/TRPM2/FASLG/PLCG2/STAC3/CORO1A/GRIN3B/CACNA1E/CATSPE…
GOBP_POSITIVE_REGULATION_OF_LEUKOCYTE_CELL_CELL_ADHESION	GOBP_POSITIVE_REGULATION_OF_LEUKOCYTE_CELL_CELL_ADHESION	230	0.461712	1.9078	9.4595e-09	4.99506e-07	3.89816e-07	11009	tags=47%, list=25%, signal=36%	TNFSF14/CCL19/CCL21/IFNG/PDCD1/MDK/IL6/ADAM8/IL36B/CARD11/ELANE/FOXP3/IL2RA/SIRPG/LEF1/EPO/PYCARD/CCL5/JAK3/IL21/CTLA4/CCDC88B/CD27/XCL1/TNFRSF13C/FUT7/NOD2/SOCS1/IL2/KLRK1/IL12B/ADA/IL23A/LILRB4/CD3E/TNFSF13B/ZAP70/HAS2/SIRPB1/EBI3/CORO1A/PIK3R6/IL4/CD44/IL1A/CD6/CR1/ZP3/NFKBIZ/IL18/CD5/BTLA/LGALS1/ALOX5/ST3GAL4/RHOH/IL12RB1/LCK/VAV1/ICOS/TMIGD2/CD70/CLECL1/CD80/LGALS9/AIF1/SASH3/TESPA1/SHH/LILR…
GOBP_LEUKOCYTE_PROLIFERATION	GOBP_LEUKOCYTE_PROLIFERATION	297	0.429478	1.83442	9.76591e-09	5.11688e-07	3.99322e-07	11009	tags=43%, list=25%, signal=32%	CRP/IL20RB/GAL/MZB1/PLA2G2D/CD19/CD79A/LMO1/TNFSF14/CCL19/ARG1/FOXJ1/IFNB1/CR2/IL6/PTH/BLK/CHRNB2/CARD11/FOXP3/IL2RA/LEF1/TNFRSF13B/EPO/IL27/PYCARD/CCL5/JAK3/IL21/CTLA4/CCDC88B/XCL1/TNFRSF13C/CD38/SLC11A1/IL2/RAC2/IL12B/ADA/IL23A/MS4A1/TAC1/LILRB4/CD3E/TNFSF13B/ZAP70/CEBPB/EBI3/CORO1A/IL4/IKZF3/VSIG4/TREM2/FCGR2B/KIT/CLC/IL1A/CD6/CR1/FCRL3/ZP3/GREM1/IL18/IRS2/IL34/LST1/IL12RB1/TYROBP/TCIRG1/CRTAM…
GOMF_HORMONE_ACTIVITY	GOMF_HORMONE_ACTIVITY	102	0.584832	2.17765	1.14571e-08	5.95682e-07	4.64872e-07	5395	tags=40%, list=12%, signal=35%	GH2/ANGPTL8/TTR/NPPB/VGF/EDN3/ERFE/GAL/UCN2/HAMP/CGA/INHBE/PYY/GRP/CRH/CHGB/PPY/INSL4/AMH/PTH/INSL5/CALCA/AVP/CCK/RLN3/FNDC5/RETN/INSL3/INHBC/EPO/LHB/TG/ASIP/AGRP/UCN/OSTN/CCL25/PENK/METRNL/C1QTNF12/APELA
GOBP_T_CELL_DIFFERENTIATION	GOBP_T_CELL_DIFFERENTIATION	243	0.450486	1.86271	1.17714e-08	6.07348e-07	4.73975e-07	9437	tags=40%, list=21%, signal=31%	PLA2G2D/CCL19/LAG3/FOXJ1/IFNG/IFNB1/MDK/IL6/ADAM8/IL36B/TNFRSF18/BATF/CARD11/FOXP3/IRF4/IL2RA/ZNF683/LEF1/IL27/JAK3/IL21/CTLA4/CD27/FUT7/WNT1/SOCS1/IL2/IL12B/ADA/IL23A/CD3D/LILRB4/CD3E/CD8A/ZAP70/CD2/PIK3R6/IL4/KIT/FCER1G/IL1A/CR1/NFKBIZ/IL18/EOMES/TCF7/SEMA4A/TOX/RHOH/IL12RB1/SLAMF6/FANCA/AIRE/LY9/LCK/TCIRG1/VAV1/CRTAM/FANCD2/LOXL3/PRR7/CD80/LGALS9/SLC46A2/SASH3/TESPA1/SHH/LILRB2/ZFPM1/CD28/WNT4…
GOBP_ORGANIC_HYDROXY_COMPOUND_TRANSPORT	GOBP_ORGANIC_HYDROXY_COMPOUND_TRANSPORT	253	0.455772	1.89262	1.29132e-08	6.61215e-07	5.16013e-07	7535	tags=30%, list=17%, signal=25%	APOC3/APOA5/NR0B2/PON1/APOA1/SLCO1B1/SYT4/RAB3B/CEL/AQP10/GAL/CYP7A1/MTTP/CHGA/NPC1L1/SYT3/AQP9/APOA4/PLTP/SLC6A2/CRH/DRD2/CFTR/GDNF/APOB/TSKU/APOA2/SLC10A1/SYT7/STRA6/APOC1/CHRNB2/SLC18A2/APOE/APOC2/SLC6A4/SYT17/CYP8B1/AKR1C4/SYT12/PCSK9/SLC22A1/CES1/FFAR3/SYT1/TAC1/SNCG/ABCA7/ASIC3/ABCG8/CYP19A1/STX1A/GRAMD1B/SYT13/SLC16A7/SPP1/SYT6/SLC27A5/MIR33A/TSPO/SNCA/SLCO1A2/OSBPL6/C1QTNF1/SLC26A6/ABCB11…
GOBP_CELLULAR_RESPONSE_TO_MOLECULE_OF_BACTERIAL_ORIGIN	GOBP_CELLULAR_RESPONSE_TO_MOLECULE_OF_BACTERIAL_ORIGIN	194	0.488066	1.98471	1.42185e-08	7.22576e-07	5.639e-07	10012	tags=40%, list=23%, signal=31%	LBP/ACOD1/CSF2/HAMP/CXCL1/CXCL13/STAP1/DEFA5/CXCL8/CXCL6/CXCL5/ARG1/IL6/DEFA4/IL36B/IL36G/CSF3/IL36RN/PF4V1/PYCARD/IL37/TNIP3/CCL5/LTF/NOD2/ANKRD1/IL12B/CXCL9/SERPINE1/MIR766/WNT5A/CEBPB/GFI1/CXCL3/PPBP/LY96/TREM2/FCGR2B/IL1A/CD6/NLRP7/IL18/CD14/CCR5/PF4/DEFA6/CXCL2/TSPO/CEBPE/CD80/CD68/IRGM/LILRB1/LILRB2/TICAM2/HCK/PTPN22/CD86/TLR2/CARD17/TLR6/ADAMTS13/IL1B/LY86/ABCC2/RIPK2/IL24/BPI/TNFSF4/SRC/P…
GOBP_POSITIVE_REGULATION_OF_CELL_ADHESION	GOBP_POSITIVE_REGULATION_OF_CELL_ADHESION	419	0.388029	1.69252	1.85805e-08	9.37206e-07	7.31397e-07	10433	tags=37%, list=23%, signal=28%	HRG/SAA1/APOA1/EGFL6/FGA/OLFM4/FRMD5/CXCL13/SOX2/PDPN/BMP7/TNFSF14/CCL19/CCL21/IFNG/EPB41L4B/PDCD1/MDK/IL6/ADAM8/IL36B/TNFRSF18/CARD11/FOXA2/ELANE/FOXP3/IL2RA/SIRPG/LEF1/EPO/PYCARD/AZU1/FGG/FGB/CCL5/PLAUR/JAK3/IL21/CTLA4/CCDC88B/CD27/XCL1/COL26A1/TNFRSF13C/IBSP/FUT7/NOD2/DUSP26/SOCS1/IL2/KLRK1/IL12B/ADA/IL23A/LILRB4/CD3E/WNT5A/TNFSF13B/ZAP70/HAS2/UNC13D/SIRPB1/RAC3/KIF26B/EBI3/CCL25/CORO1A/PIK3R6…
GOBP_NEUTROPHIL_CHEMOTAXIS	GOBP_NEUTROPHIL_CHEMOTAXIS	100	0.589472	2.19763	1.94216e-08	9.72372e-07	7.58841e-07	8177	tags=46%, list=18%, signal=38%	SAA1/LBP/EDN3/CXCL1/CXCL13/CCL7/CXCL8/CXCL6/CXCL5/CCL11/CCL19/CCL21/MDK/CCL26/PF4V1/CCL5/CCL13/XCL1/PLA2G1B/CCL1/NOD2/XCL2/RAC2/IL23A/CXCL9/CXCL3/CSF3R/CCL20/CCL25/PPBP/SLIT2/FCER1G/S100A8/PF4/S100A9/CCL17/CXCL2/VAV1/CCL24/LGALS3/CCR7/ITGB2/CXCR1/JAML/CD74/CCL4
GOCC_GOLGI_LUMEN	GOCC_GOLGI_LUMEN	91	0.597782	2.20157	2.2616e-08	1.12398e-06	8.77157e-07	6181	tags=37%, list=14%, signal=32%	DEFB4A/F2/WNT7B/KERA/CGA/DEFB1/DEFA5/MUC13/MUC16/MUC12/MUC17/F7/DEFA4/MUCL1/PODXL2/PROZ/WNT5B/F9/LHB/GPC3/WNT7A/WNT1/BCAN/F10/AGRP/WNT5A/LUM/MUC5B/WNT3/FMOD/CSPG5/DEFA6/GPC2/ZG16
GOBP_ZYMOGEN_ACTIVATION	GOBP_ZYMOGEN_ACTIVATION	57	0.676877	2.299	2.72095e-08	1.3424e-06	1.04761e-06	5692	tags=37%, list=13%, signal=32%	HP/KLK1/APOH/KLK2/PRSS3/HPR/MELTF/FGA/CPB2/KLK3/C1R/HGFAC/F9/PYCARD/FGG/FGB/PLAU/SERPINE1/CUZD1/F12/SERPINE2
GOBP_HORMONE_TRANSPORT	GOBP_HORMONE_TRANSPORT	298	0.426146	1.81599	2.80795e-08	1.37467e-06	1.07279e-06	5236	tags=20%, list=12%, signal=18%	EPHA5/NR0B2/TTR/NKX6-1/SERPINA7/VGF/PLA2G3/EDN3/CCKAR/PTPRN/GAL/HCAR2/FGA/IL11/CHGA/GCK/SSTR5/GRP/CRH/DRD2/TFR2/CFTR/MAFA/IFNG/SYT7/IL6/NMU/EFNA5/BLK/FOXA2/ACVR1C/RETN/FOXD1/FGG/FGB/CCL5/IL1RN/ADORA1/KCNJ11/PFKFB2/CD38/VSNL1/GIPR/FFAR1/GPR68/SCG5/FFAR3/UCN/TAC1/OSM/CELA2A/RIMS2/C1QTNF3/SLC7A5/ISL1/UCP2/CYP19A1/CACNA1E/C1QTNF12/STX1A/IRS2
GOMF_GATED_CHANNEL_ACTIVITY	GOMF_GATED_CHANNEL_ACTIVITY	314	0.41421	1.7746	2.82703e-08	1.37467e-06	1.07279e-06	7827	tags=31%, list=18%, signal=26%	LRRC38/KCNE5/GABRA3/CACNA1B/CHRNA9/KCNG3/LRRC52/CLCNKB/HCN2/CACNG3/CACNG6/ASIC5/HTR3A/KCNS1/ASIC1/CLCNKA/KCNG1/TRPM8/CACNA1G/TMEM63C/KCNA1/TMC3/CNGB1/GRIK1/HCN4/CFTR/TMC5/KCNH3/RYR2/KCNN4/FAM155B/HTR3B/KCNIP3/CHRNB2/KCNB2/ASIC2/CLIC6/MCOLN2/KCNH2/CHRNB4/P2RX5/HTR3E/GRIN2D/KCNJ4/CLIC3/SCNN1B/GRIN1/KCNJ10/KCNJ11/SCNN1A/CACNG7/KCNQ4/CACNA2D4/CLCA2/GRIN2B/P2RX6/TRPM2/SCNN1G/KCNJ13/GRID2/ASIC3/SCN2A/G…
GOMF_CHEMOKINE_RECEPTOR_BINDING	GOMF_CHEMOKINE_RECEPTOR_BINDING	58	0.675074	2.29782	3.12799e-08	1.51015e-06	1.17853e-06	6090	tags=48%, list=14%, signal=42%	DEFB4A/CXCL1/DEFB1/CXCL13/CCL7/C10orf99/CXCL8/CXCL6/CXCL5/CCL11/CCL19/CCL21/CCL26/PF4V1/CCL5/CCL13/XCL1/CCL1/XCL2/CXCL9/CXCL3/CCL20/CCL25/PPBP/TFF2/PF4/CCL17/CXCL2
GOBP_REGULATION_OF_NEUROGENESIS	GOBP_REGULATION_OF_NEUROGENESIS	337	0.403679	1.73883	3.26939e-08	1.56722e-06	1.22306e-06	6901	tags=23%, list=16%, signal=19%	NKX6-1/LPAR3/F2/FEZF2/PAX6/NKX2-2/ITPKA/ASCL1/FEZF1/WNT2/DMRTA2/SHOX2/DLL3/CCL11/BMP7/DRD2/PLXNB3/SERPINF1/IFNG/GSX2/PITX3/MDK/IL6/LIN28A/PTPRZ1/SEMA3C/NTN1/CAMK2B/EPHB2/SEMA3A/RELN/HES7/TP73/TRIM46/L1CAM/LTA/ASCL2/LIMK1/NEURL1/LRP8/WNT7A/MAG/OTP/MT3/WNT5A/SEMA3B/NUMBL/HES6/SLIT2/DAB1/SEMA7A/RTN4R/KIT/DCC/DRAXIN/ARHGAP4/WNT3/NOG/HAP1/SEMA4A/IL34/GPR37L1/SERPINE2/SPP1/PLXNA4/PLAG1/TSPO/E2F1/SEMA4B…
GOCC_AZUROPHIL_GRANULE	GOCC_AZUROPHIL_GRANULE	153	0.508019	2.00767	3.36746e-08	1.60286e-06	1.25088e-06	11976	tags=42%, list=27%, signal=31%	ORM2/TTR/SERPINB3/S100A7/ARG1/MPO/RNASE2/DEFA4/ELANE/RNASE3/RETN/PRTN3/PYCARD/AZU1/SERPINA3/UNC13D/C3/ABCA13/PRSS57/PLAC8/PIGR/RNASET2/PADI2/CEACAM8/IMPDH1/FPR1/PYGB/CKAP4/CD68/FTL/CTSA/ATP6V0C/FABP5/ARHGAP45/PRKCD/MGST1/MAN2B1/NFAM1/ACP3/ANXA2/STXBP2/BPI/GLB1/GALNS/DEFA3/ARSA/GLA/TRAPPC1/GLIPR1/CTSC/CEACAM6/CPNE1/RAB37/NPC2/CD63/HEXA/LYZ/GAA/PTGES2/TOM1/ADA2/MNDA/BST2/GRN
GOBP_POSITIVE_REGULATION_OF_SECRETION	GOBP_POSITIVE_REGULATION_OF_SECRETION	287	0.428098	1.81027	3.64058e-08	1.72075e-06	1.34287e-06	5479	tags=22%, list=12%, signal=19%	CD177/NR0B2/NKX6-1/SYT4/NPPB/PLA2G3/EDN3/CDK5R2/GAL/HCAR2/FGA/CPB2/GCK/CACNA1G/GRP/CRH/DRD2/TFR2/ACHE/PTGES/CFTR/IFNG/GDNF/KCNN4/SYT7/ADAM8/CYP4F2/NMU/AVP/CCK/BLK/CHRNB2/RETN/SLC6A4/FGG/FGB/PLA2G1B/ADORA1/PFKFB2/CD38/VSNL1/GIPR/FFAR1/GPR68/ANKRD1/SYT1/KLRC2/UCN/TAC1/UNC13D/C1QTNF3/IL4/ISL1/TREM2/CYP19A1/IL1A/ZP3/C1QTNF12/STX1A/IRS2/CACNA1I/S100A8
GOCC_VACUOLAR_LUMEN	GOCC_VACUOLAR_LUMEN	170	0.492361	1.95495	3.91707e-08	1.83857e-06	1.43483e-06	12582	tags=46%, list=28%, signal=33%	ORM2/TTR/SERPINB3/S100A7/KERA/ARG1/MPO/APOB/RNASE2/ELANE/RNASE3/RETN/PRTN3/PYCARD/AZU1/IFI30/GPC3/BCAN/SERPINA3/FASLG/UNC13D/C3/LUM/PRSS57/PLAC8/RNASET2/FMOD/CSPG5/PADI2/GPC2/CTSD/IMPDH1/IDUA/PYGB/NSG1/FTL/CTSA/FABP5/NCAN/ARHGAP45/PRKCD/CD74/MAN2B1/ANXA2/BPI/GLB1/GALNS/DEFA3/ARSA/GLA/VCAN/NSG2/TRAPPC1/CTSC/NEU4/ACP2/GPC1/CTSB/NPC2/GYG1/EPDR1/NAGLU/PLBD2/GPC5/HEXA/GC/LYZ/GAA/PTGES2/ADA2/MNDA/GRN/S…
GOBP_PEPTIDE_SECRETION	GOBP_PEPTIDE_SECRETION	381	0.399877	1.73215	4.1643e-08	1.94114e-06	1.51487e-06	5479	tags=19%, list=12%, signal=16%	SAA1/EPHA5/NR0B2/NKX6-1/VGF/EDN3/RAB3B/PTPRN/GAL/HCAR2/FGA/MTTP/CHGA/GCK/SSTR5/STEAP3/GRP/CRH/DRD2/TFR2/ACHE/PPY/CFTR/MAFA/IFNG/KCNN4/SYT7/IL6/ADAM8/NMU/EFNA5/BLK/FOXA2/APOE/ACVR1C/FGG/FGB/CCL5/IL1RN/OLFM2/PLA2G1B/ADORA1/KCNJ11/PFKFB2/CD38/VSNL1/GIPR/FFAR1/GPR68/ANKRD1/FFAR3/IL12B/UCN/SNCG/MIR766/COMP/CELA2A/RIMS2/C1QTNF3/SCG2/ISL1/UCP2/TREM2/IL1A/ADTRP/CACNA1E/C1QTNF12/STX1A/IRS2/ALOX5/S100A8
GOBP_IRON_ION_TRANSPORT	GOBP_IRON_ION_TRANSPORT	77	0.620543	2.23405	4.80509e-08	2.22449e-06	1.736e-06	3595	tags=22%, list=8%, signal=20%	HRG/LCN2/TF/ATP6V1G3/ATP6V0A4/MELTF/ATP6V1C2/ATP6V0D2/HAMP/HPX/STEAP3/TFR2/IFNG/ATP6V1B1/FTH1P19/LTF/SLC11A1
GOBP_REGULATION_OF_LEUKOCYTE_PROLIFERATION	GOBP_REGULATION_OF_LEUKOCYTE_PROLIFERATION	236	0.447559	1.85455	5.46089e-08	2.5109e-06	1.95951e-06	11216	tags=47%, list=25%, signal=35%	CRP/IL20RB/GAL/MZB1/PLA2G2D/LMO1/CCL19/ARG1/FOXJ1/IL6/PTH/BLK/CHRNB2/CARD11/FOXP3/IL2RA/TNFRSF13B/EPO/IL27/PYCARD/CCL5/JAK3/IL21/CTLA4/CCDC88B/XCL1/TNFRSF13C/CD38/IL2/RAC2/IL12B/ADA/IL23A/TAC1/LILRB4/CD3E/TNFSF13B/ZAP70/CEBPB/EBI3/CORO1A/IL4/IKZF3/VSIG4/FCGR2B/CLC/IL1A/CD6/CR1/FCRL3/ZP3/GREM1/IL18/IRS2/IL34/LST1/IL12RB1/TYROBP/CRTAM/TMIGD2/CD70/CLECL1/CD80/LGALS9/AIF1/SASH3/SHH/LILRB1/MIF/LILRB2/…
GOBP_ANTIMICROBIAL_HUMORAL_IMMUNE_RESPONSE_MEDIATED_BY_ANTIMICROBIAL_PEPTIDE	GOBP_ANTIMICROBIAL_HUMORAL_IMMUNE_RESPONSE_MEDIATED_BY_ANTIMICROBIAL_PEPTIDE	69	0.639457	2.22999	6.61675e-08	3.0218e-06	2.35822e-06	6090	tags=54%, list=14%, signal=46%	HRG/DEFB4A/F2/REG3G/S100A7/REG1B/CXCL1/KLK3/DEFB1/CXCL13/DEFA5/CXCL8/CXCL6/CXCL5/DEFA4/ELANE/RNASE3/PF4V1/PGLYRP4/H2BC7/CCL13/KRT6A/REG1A/PLA2G1B/KLK5/LTF/NOD2/SEMG1/CXCL9/CXCL3/PPBP/ROMO1/PF4/S100A9/DEFA6/H2BC8/CXCL2
GOBP_CELL_MATURATION	GOBP_CELL_MATURATION	163	0.495733	1.96338	6.70774e-08	3.02251e-06	2.35877e-06	6135	tags=25%, list=14%, signal=21%	PAEP/ELSPBP1/ANGPTL8/NKX6-1/PLA2G3/EREG/ASCL1/SPINK1/BNC1/DEFB1/ACTL6B/BFSP2/HOXB13/C1QL1/CCL19/CFTR/CCL21/TDRD5/EPO/KIF14/SEMG2/EPB42/AURKA/IL21/RHEX/PABPC1L/SEMG1/CCNB1/TUBB8/TRIP13/RAC3/C3/CDC25B/C1QA/CEBPA/G6PD/TFCP2L1/GLDN/SPTBN4/VSX1
GOCC_PRESYNAPSE	GOCC_PRESYNAPSE	475	0.364002	1.60701	6.7022e-08	3.02251e-06	2.35877e-06	6225	tags=18%, list=14%, signal=16%	SNCB/CHRM1/SLC18A3/ATP2B3/LGI3/CHAT/SYT4/RAB3B/PTPRN/KIF1A/CEL/HTR3A/SV2B/CPLX2/NTF4/CNTN6/SNAP91/SLC8A3/GAD1/SLC6A2/SYNGR3/KCNA1/PRKCG/CNGB1/C1QL1/SEPTIN3/GRM4/DRD2/LAMP5/SLC6A11/SLC8A2/ERC2/SPTBN2/ATP6V1B1/SYT7/APBA2/KCNIP3/NMU/CALCA/CCK/EPHB2/SLC18A2/GAD2/RAB26/PACSIN1/NTNG2/SLC6A4/SPHK1/SYT12/OTOF/SLC22A1/KIRREL3/CALB2/GRIN1/ADORA1/KCNJ10/IL31RA/WNT7A/SH3GL3/SYT1/MT3/UCN/SLC4A10/SYN1/SNCG/RPH…
GOBP_ANTIBACTERIAL_HUMORAL_RESPONSE	GOBP_ANTIBACTERIAL_HUMORAL_RESPONSE	57	0.666368	2.26331	6.79006e-08	3.03934e-06	2.37191e-06	3982	tags=51%, list=9%, signal=46%	WFDC5/PI3/TF/WFDC11/WFDC12/FGA/WFDC10B/IGKV3-20/KLK3/DEFB1/DEFA5/IGHA2/IGHA1/SLPI/IGHM/WFDC3/DEFA4/ELANE/JCHAIN/RNASE3/SEMG2/FGB/H2BC7/PLA2G1B/KLK5/LTF/NOD2/WFDC13/SEMG1
GOBP_REGULATION_OF_TRANS_SYNAPTIC_SIGNALING	GOBP_REGULATION_OF_TRANS_SYNAPTIC_SIGNALING	396	0.377233	1.63942	6.91458e-08	3.07471e-06	2.39951e-06	9627	tags=32%, list=22%, signal=25%	CACNA1B/SYT4/VGF/ITPKA/ADGRB1/CACNG3/CEL/CPLX2/NTF4/ASIC1/SLC8A3/JPH3/PRKCG/CRH/GRM4/GRIK1/DRD2/ACHE/LGI1/BCHE/NPTX1/SLC8A2/CDC20/ERC2/SYT7/DLGAP2/NMU/TUBB2B/CAMK2B/CHRNB2/LRFN2/EPHB2/RAPSN/RAB26/GRM1/NTNG2/APOE/RETN/RELN/SLC6A4/ROR2/CHRNB4/SYT12/GRIN2D/CALB2/GRIN1/ADORA1/KCNJ10/NEURL1/LRP8/CD38/CNR2/WNT7A/DLGAP1/CACNG7/SYT1/MPP2/UCN/SLC4A10/SYN1/TAC1/NTRK1/SNCG/GRIN2B/FGF14/GRID2/RIMS2/CLSTN2/KI…
GOBP_NEURON_MIGRATION	GOBP_NEURON_MIGRATION	138	0.518519	1.99663	7.72413e-08	3.41225e-06	2.66292e-06	3162	tags=20%, list=7%, signal=18%	NKX6-1/FEZF2/SCRT1/SOX1/CCKAR/OLIG3/CDK5R2/ASCL1/FEZF1/ARX/DNER/CTNNA2/ASTN1/DRD2/EVX1/DRGX/MDK/TUBB2B/NTN1/CAMK2B/CCK/NTNG2/SEMA3A/RELN/TBX20/TRIM46/KIRREL3
GOBP_POST_TRANSLATIONAL_PROTEIN_MODIFICATION	GOBP_POST_TRANSLATIONAL_PROTEIN_MODIFICATION	357	0.392292	1.69571	8.13929e-08	3.5723e-06	2.78783e-06	7226	tags=16%, list=16%, signal=13%	APOA5/ALB/SERPIND1/SERPINC1/APOA1/TF/ITIH2/AHSG/IGFBP1/VGF/BPIFB2/MELTF/SERPINA10/FGA/SPP2/AMTN/SPSB4/CHGB/AFP/APOB/APOL1/APOA2/IL6/FBXO2/CHRDL1/SCG3/KNG1/APOE/PCSK9/FGG/GPC3/MXRA8/TMEM132A/TIMP1/ASB2/C3/SCG2/PENK/CCNF/LGALS1/CST3/QSOX1/MATN3/SPP1/CP/CKAP4/SERPINA1/UBD/ASB5/IRGM/RCN1/P3H1/ELOB/FBXO6/AGBL1/SPSB2
GOMF_METALLOPEPTIDASE_ACTIVITY	GOMF_METALLOPEPTIDASE_ACTIVITY	178	0.476339	1.90926	8.50153e-08	3.70721e-06	2.89312e-06	8476	tags=30%, list=19%, signal=24%	ADAM7/MMP12/MMP13/CPA4/MMP27/CPB2/MMP9/CPA5/ADAM33/MMP17/ADAMTS14/MMP1/ADAM12/ADAMDEC1/ADAM8/TLL2/NPEPL1/KEL/CPXM1/ADAMTSL5/MMP7/CPZ/MMP3/MMP10/CLCA2/ADAMTSL1/AMZ1/ASTL/MMEL1/MMP23B/ADAM2/VASH2/MMP8/LVRN/ADAMTSL4/DPEP3/ADAMTS10/BMP1/AGBL2/TRABD2A/AGBL1/PHEX/MMP11/CPN1/CNDP1/MMP25/ADAM11/PAPPA/ADAMTS13/ADAM19/CPA2/ADAMTS3/MMP19
GOBP_CORNIFICATION	GOBP_CORNIFICATION	94	0.578802	2.13179	8.56617e-08	3.71146e-06	2.89643e-06	6341	tags=46%, list=14%, signal=39%	LCE1A/PI3/KRT79/IVL/RPTN/KRT34/SPRR2D/SPRR1B/TCHH/KRT25/KRT13/KRT78/KRT39/PKP3/KLK13/KRT27/DSC3/SPINK6/KRT84/SPRR2A/KRT6C/KRT75/KRT6B/SPRR2E/KRT40/KRT6A/KLK5/KRT15/KRT23/SPRR1A/KRT36/KRT85/CSTA/CELA2A/FLG/KRT80/KRT14/KLK14/KRT16/KRT19/SPRR2F/SPRR3/ST14
GOBP_REGIONALIZATION	GOBP_REGIONALIZATION	307	0.409963	1.75278	8.77534e-08	3.77787e-06	2.94825e-06	7595	tags=26%, list=17%, signal=21%	GATA4/BARX1/MYF6/FEZF2/WNT7B/OTX1/NKX2-2/SOX1/ASCL1/NTF4/FEZF1/DMRT3/WNT2/DMRTA2/DMRT2/SIX2/CYP26C1/DLL3/FOXB1/PITX2/BASP1/FOXJ1/GDNF/GSX2/SP8/WNT8A/SEMA3C/IRX1/FOXA2/SEMA3A/RELN/HES7/TDRD5/LEF1/ROR2/TBX20/FOXH1/LMX1B/FOXD1/AURKA/EN1/GPC3/WNT7A/WNT1/WT1/GBX2/NBL1/CRB2/FOXN4/WNT5A/C3/HES6/HOXB9/MDFI/ISL1/HOXA11/GREM1/C1QA/WNT3/NOG/TBX1/TIFAB/TBX18/HOXD13/DDIT3/HOXA3/SMARCD3/XRCC2/FOXG1/SHH/WNT11/H…
GOBP_REGULATION_OF_INFLAMMATORY_RESPONSE	GOBP_REGULATION_OF_INFLAMMATORY_RESPONSE	339	0.399069	1.72482	9.39163e-08	4.0176e-06	3.13534e-06	6311	tags=27%, list=14%, signal=23%	SAA1/LBP/APOA1/AHSG/PLA2G3/C2CD4A/IL20RB/ACOD1/IL22RA2/HAMP/MMP9/PLA2G2D/STAP1/APCS/PLA2G2A/PTGES/SERPINF1/IFNG/MDK/IL6/ADAM8/IL20/ELANE/FOXP3/APOE/ZBP1/IL2RA/DNASE1/FNDC4/SPHK1/MIR138-1/PYCARD/IL37/LTA/CASP5/CCL5/IL21/XCL1/ADORA1/CCL1/CNR2/FUT7/NOD2/IL2/MMP3/HGF/FFAR3/IL12B/ADA/IL23A/TAC1/OSM/C2CD4B/SERPINE1/MIR766/SLAMF8/WNT5A/SIGLEC10/CEBPB/PBK/C3/C1QTNF3/GPX1/TAFA3/IL4/ISL1/SEMA7A/TREM2/FCGR2…
GOBP_PROTEIN_CONTAINING_COMPLEX_REMODELING	GOBP_PROTEIN_CONTAINING_COMPLEX_REMODELING	35	0.748622	2.26326	9.90537e-08	4.19012e-06	3.26998e-06	2520	tags=43%, list=6%, signal=40%	APOC3/APOA5/ALB/APOA1/PLA2G3/MTTP/APOA4/PLTP/PLA2G2A/MPO/APOB/APOA2/APOC1/APOE/APOC2
GOBP_SENSORY_ORGAN_MORPHOGENESIS	GOBP_SENSORY_ORGAN_MORPHOGENESIS	238	0.443392	1.83848	9.9809e-08	4.19012e-06	3.26998e-06	7362	tags=28%, list=17%, signal=23%	IGFN1/CHRNA9/PAX6/OTX1/SOX1/RORB/FOXI1/HMX2/COL11A1/WNT2/MFSD2A/SIX2/NKX3-2/TENM3/BMP7/ZIC1/PITX2/SIX4/ATP6V1B1/TSKU/PITX3/FBN2/TMIE/MFAP2/STRA6/NTN1/GJB6/EPHB2/COL8A2/FZD2/ROR2/CTHRC1/AQP5/LCTL/WNT1/GBX2/KCNQ4/CRB2/FOXN4/COL5A1/FASLG/WNT5A/PROX1/FSCN2/FOXE3/HMX3/STRC/NOG/TBX1/TIFAB/TBX18/COL2A1/WNT9A/WNT16/VSX1/HOXA1/EYA1/MEGF11/TWIST1/ALDH1A3/PRRX1/FOXG1/HOXA2/SIX1/DIO3/ROM1
GOBP_FOREBRAIN_DEVELOPMENT	GOBP_FOREBRAIN_DEVELOPMENT	340	0.39778	1.71674	9.97799e-08	4.19012e-06	3.26998e-06	8139	tags=27%, list=18%, signal=22%	EPHA5/FEZF2/WNT7B/OTX1/SOX1/CCKAR/KIF1A/CDK5R2/ASCL1/FEZF1/ARX/SOX2/MFSD2A/SLC8A3/DMRTA2/KCNA1/APLP1/CRH/FOXB1/NEUROG3/DRD2/PITX2/LHX8/GSX2/PITX1/TSKU/SSTR3/CHRNB2/EPHB2/SEMA3A/RELN/LEF1/KIF14/BCL2A1/KIRREL3/RTN4RL1/LRP8/POU3F2/WDR62/WNT7A/WNT1/TACC3/BCAN/OTP/GBX2/SLC4A10/POU3F1/WNT5A/PROX1/NME1/NUMBL/ARHGAP11B/EFNA2/RAC3/H2AX/SLIT2/DAB1/ISL1/SEMA7A/RTN4R/DRAXIN/ATF5/NOG/HAP1/SOX3/TOX/IGF2BP1/PLX…
GOBP_DEFENSE_RESPONSE_TO_GRAM_POSITIVE_BACTERIUM	GOBP_DEFENSE_RESPONSE_TO_GRAM_POSITIVE_BACTERIUM	83	0.583858	2.10865	1.09074e-07	4.5283e-06	3.53389e-06	6415	tags=35%, list=14%, signal=30%	DEFB4A/LBP/REG3G/CRP/MBL2/CHGA/DEFB1/C10orf99/DEFA5/PLA2G2A/IL6/DEFA4/RNASE3/TRAV27/PGLYRP4/LTA/H2BC7/KRT6A/PLA2G1B/NOD2/CARD9/RARRES2/ROMO1/DEFA6/H2BC8/GBP7/ZG16/SSC5D/DMBT1
GOBP_FATTY_ACID_METABOLIC_PROCESS	GOBP_FATTY_ACID_METABOLIC_PROCESS	381	0.394176	1.70746	1.09204e-07	4.5283e-06	3.53389e-06	5462	tags=15%, list=12%, signal=13%	APOC3/CYP2A6/APOA5/BAAT/PON1/APOA1/ADH4/HAO1/CYP2A7/PLA2G3/CEL/ERFE/PLA2G4F/CYP7A1/PTGDS/MFSD2A/CYP2C9/APOA4/ALOXE3/CYP2C18/CYP4F3/UGT1A8/CYP24A1/PTGES/FA2H/PLIN5/ATP6V1B1/SLC27A6/PLA2G4D/CYP1A2/CYP4F2/LIPH/AVP/APOC1/CYP4F12/APOC2/AKR1C4/ACSBG1/PLA2G1B/CES1/CYP2B6/HACD1/MIR766/CYP2S1/TRIB3/CYP4F11/C3/GPX1/ALOX15/ADTRP/ACSM1/ALOX5AP/DGAT2/IRS2/ALOX5/ACOT12
GOBP_PROTEIN_LIPID_COMPLEX_ASSEMBLY	GOBP_PROTEIN_LIPID_COMPLEX_ASSEMBLY	32	0.770084	2.29252	1.22048e-07	5.03e-06	3.92542e-06	2520	tags=34%, list=6%, signal=32%	APOC3/APOA5/APOA1/MTTP/MFSD2A/APOA4/APOB/APOA2/APOC1/APOE/APOC2
GOBP_PROTEIN_LIPID_COMPLEX_SUBUNIT_ORGANIZATION	GOBP_PROTEIN_LIPID_COMPLEX_SUBUNIT_ORGANIZATION	53	0.680426	2.26923	1.26042e-07	5.16314e-06	4.02932e-06	2520	tags=30%, list=6%, signal=29%	APOC3/APOA5/ALB/APOA1/PLA2G3/MTTP/MFSD2A/APOA4/PLTP/PLA2G2A/MPO/APOB/APOA2/APOC1/APOE/APOC2
GOCC_INTERMEDIATE_FILAMENT	GOCC_INTERMEDIATE_FILAMENT	122	0.530471	2.01361	1.27223e-07	5.18012e-06	4.04258e-06	4775	tags=34%, list=11%, signal=31%	KRT79/KRTAP5-3/KRTAP5-8/KRTAP6-2/KRT34/KRTAP1-1/KRTAP2-3/KRT25/NEFM/KRT13/KRTAP21-3/KRT78/KRT39/BFSP2/INA/KRT27/DLGAP2/KRT84/KRT6C/KRT75/KRTAP16-1/KRTAP5-6/KRTAP5-9/KRT6B/KRTAP5-7/KRTAP17-1/FBF1/KRTAP5-1/KRT40/KRT6A/KRTAP5-10/GFAP/KRT15/KRT23/NEFH/KRT36/KRT85/NME1/FLG/KRT80/KRT14/PRPH
GOBP_PHOSPHATIDYLCHOLINE_METABOLIC_PROCESS	GOBP_PHOSPHATIDYLCHOLINE_METABOLIC_PROCESS	89	0.579963	2.12645	1.32213e-07	5.35106e-06	4.17598e-06	3665	tags=20%, list=8%, signal=19%	APOA5/PON1/APOA1/CHAT/PLA2G3/PLA2G4F/PLA2G2D/MFSD2A/APOA4/PLA2G2A/ACHE/APOA2/PLA2G4D/PLAAT1/APOC1/PLA2G1B/TMEM86B/PNLIPRP2
GOMF_CARBOHYDRATE_BINDING	GOMF_CARBOHYDRATE_BINDING	260	0.427224	1.77292	1.47892e-07	5.95002e-06	4.64341e-06	9766	tags=35%, list=22%, signal=27%	VTN/REG3G/GCKR/GALNT17/REG1B/KLRG2/MBL2/GCK/APCS/PRG4/ITLN2/CHI3L2/LGALS14/GALNTL6/FCER2/PKD1L2/PTX3/FBXO2/ASGR2/CLEC2L/ASGR1/P4HA3/CLEC4M/ITLN1/KLRF2/P3H3/CD72/CLEC17A/CRYBG2/REG1A/LGALS12/MAG/MRC2/IL2/BCAN/KLRK1/KLRC2/CLEC4E/SIGLEC10/CLEC6A/HK3/CLC/ZP3/LGALS1/CHI3L1/CD207/G6PD/DCDC1/CLEC2D/SIGLEC11/ZG16/CLECL1/CLEC4D/LGALS9/DBH/PLOD2/GALNT2/NPTX2/CLEC2B/P3H1/LGALS3/FBXO6/LOXL2/GALK1/NCAN/CLEC12…
GOBP_LYMPHOCYTE_MIGRATION	GOBP_LYMPHOCYTE_MIGRATION	112	0.537133	2.03095	1.71402e-07	6.85505e-06	5.34969e-06	10803	tags=49%, list=24%, signal=37%	SAA1/S100A7/CXCL13/CCL7/C10orf99/CCL11/CCL19/CCL21/ADAM8/CCL26/PYCARD/CXCR3/CCL5/CCL13/XCL1/CCL1/GPR15/FUT7/XCL2/KLRK1/MYO1G/WNT5A/ZAP70/ARTN/HSD3B7/CCL20/CCL25/ADTRP/PADI2/MADCAM1/ECM1/ITGAL/AIRE/CCL17/CRTAM/AIF1/CCL24/CCR7/KLRC4-KLRK1/CCL4/RET/STK39/PTK2B/SPN/CXCL14/CCL15/CCL8/CCR2/IL27RA/PIK3CD/CXCL11/ITGB7/CH25H/CD200R1/CCL22
GOCC_AZUROPHIL_GRANULE_LUMEN	GOCC_AZUROPHIL_GRANULE_LUMEN	89	0.57788	2.11881	1.73305e-07	6.85643e-06	5.35077e-06	9957	tags=42%, list=22%, signal=32%	ORM2/TTR/SERPINB3/S100A7/ARG1/MPO/RNASE2/ELANE/RNASE3/RETN/PRTN3/PYCARD/AZU1/SERPINA3/UNC13D/C3/PRSS57/PLAC8/RNASET2/PADI2/IMPDH1/PYGB/FTL/CTSA/FABP5/ARHGAP45/PRKCD/MAN2B1/ANXA2/BPI/GLB1/GALNS/DEFA3/ARSA/GLA/TRAPPC1/CTSC
GOBP_STEROID_BIOSYNTHETIC_PROCESS	GOBP_STEROID_BIOSYNTHETIC_PROCESS	182	0.475504	1.90979	1.74479e-07	6.85643e-06	5.35077e-06	6791	tags=23%, list=15%, signal=20%	APOA5/AKR1B15/BAAT/APOA1/CYP17A1/RDH8/CYP7A1/FGF19/HSD17B6/CGA/AKR1D1/NPC1L1/APOA4/CFTR/SRD5A2/IFNG/APOB/CYP11A1/HSD11B1/APOE/CYP8B1/AKR1C4/LHB/NR5A1/CYP21A2/CES1/CYP27B1/PROX1/GFI1/HSD3B7/CYP19A1/SEC14L2/G6PD/SLC27A5/MVK/MIR33A/TSPO/CYB5R2/OSBPL6/ABCB11/EBP/HSD11B2
GOBP_EMBRYONIC_ORGAN_DEVELOPMENT	GOBP_EMBRYONIC_ORGAN_DEVELOPMENT	396	0.371585	1.61488	1.73545e-07	6.85643e-06	5.35077e-06	7815	tags=24%, list=18%, signal=20%	GATA4/CHRNA9/WNT7B/FOXE1/OTX1/FOXI1/HMX2/CSF2/COL11A1/WNT2/CXCL8/SHOX2/SIX2/NKX3-2/BMP7/ZIC1/NDRG4/PITX2/HAND1/SIX4/GDNF/ATP6V1B1/RYR2/FBN2/TMIE/MFAP2/STRA6/TUBB2B/NTN1/EN2/GJB6/EPHB2/E2F7/FZD2/LEF1/ROR2/GJB5/TBX20/FOXH1/CTHRC1/ASCL2/EN1/WNT1/PBX4/GBX2/KCNQ4/ADA/CRB2/FOXN4/RARRES2/WNT5A/PROX1/CEBPB/HOXB9/MDFI/E2F8/KIT/ALX1/HMX3/HOXA11/VASH2/STRC/EOMES/NOG/TBX1/TIFAB/CEBPA/TBX18/APELA/COL2A1/KRT19…
GOBP_RESPONSE_TO_CHEMOKINE	GOBP_RESPONSE_TO_CHEMOKINE	95	0.571678	2.11303	1.85541e-07	7.24899e-06	5.65712e-06	10310	tags=56%, list=23%, signal=43%	CXCL1/CXCL13/CCL7/CXCL8/CXCL6/CXCL5/CCL11/CCL19/CCL21/CCL26/PF4V1/CXCR3/CCL5/CCL13/XCL1/REG1A/CCL1/XCL2/CCR3/GPR35/CXCL9/CXCL3/CCL20/CCL25/PPBP/SLIT2/TREM2/TFF2/CCR8/CXCR6/PADI2/CCR5/PF4/CIB1/CCL17/CXCL2/LOX/THPO/CXCR5/CCL24/CCR7/CCR1/CXCR1/CCL4/XCR1/CCR9/STK39/PTK2B/CCL15/CCR10/CCL8/CCR2/CXCL11
GOBP_REGULATION_OF_TRIGLYCERIDE_METABOLIC_PROCESS	GOBP_REGULATION_OF_TRIGLYCERIDE_METABOLIC_PROCESS	38	0.732023	2.27508	1.9819e-07	7.69866e-06	6.00805e-06	5552	tags=37%, list=12%, signal=32%	APOC3/APOA5/APOA1/THRSP/MFSD2A/AADAC/APOA4/PLIN5/APOE/APOC2/C3/GNB3/DGAT2/SERPINA12
GOBP_POSITIVE_REGULATION_OF_CELL_DEVELOPMENT	GOBP_POSITIVE_REGULATION_OF_CELL_DEVELOPMENT	284	0.406222	1.71786	2.03718e-07	7.86816e-06	6.14033e-06	6901	tags=23%, list=16%, signal=19%	NKX6-1/APOA1/LPAR3/MYF6/NKX2-2/ITPKA/ASCL1/FGA/OLFM4/WNT2/BNC1/DMRTA2/SHOX2/DRD2/PLXNB3/SERPINF1/IFNG/GSX2/MDK/IL6/PTPRZ1/NTN1/CAMK2B/EPHB2/RELN/TP73/L1CAM/LTA/FGG/AURKA/FGB/LIMK1/NEURL1/LRP8/MAG/GPR68/OTP/MYOD1/NUMBL/HAS2/UNC13D/RAC3/SLIT2/SEMA7A/KIT/HOXA11/WNT3/CSPG5/HAP1/IL34/SERPINE2/PLXNA4/TYROBP/PLAG1/CIB1/TSPO/E2F1/METRN/RND2/SMARCD3/XRCC2/FOXG1/LIF/SHH
GOBP_CYTOLYSIS	GOBP_CYTOLYSIS	31	0.773023	2.30227	2.30994e-07	8.87094e-06	6.9229e-06	6115	tags=65%, list=14%, signal=56%	HRG/C8B/LBP/C8A/F2/CFHR5/REG3G/CFHR2/CFHR1/C8G/PLA2G2A/APOL1/C9/KRT6A/GSDMB/CR1/GZMA/ROMO1/GZMB/GZMH
GOCC_SMALL_NUCLEAR_RIBONUCLEOPROTEIN_COMPLEX	GOCC_SMALL_NUCLEAR_RIBONUCLEOPROTEIN_COMPLEX	90	-0.606391	-2.00726	2.32517e-07	8.87898e-06	6.92917e-06	1979	tags=11%, list=4%, signal=11%	RNU4ATAC/RNVU1-7/RNU5D-1/RNVU1-2A/RNU6ATAC/RNU4-1/RNU1-4/RNU4-2/RNU5A-1/RNU5B-1
GOBP_REGULATION_OF_LEUKOCYTE_DIFFERENTIATION	GOBP_REGULATION_OF_LEUKOCYTE_DIFFERENTIATION	270	0.418874	1.75132	2.4618e-07	9.34791e-06	7.29513e-06	9230	tags=36%, list=21%, signal=28%	PLA2G3/APCS/CCL19/LAG3/FOXJ1/IFNG/IFNB1/MDK/ADAM8/IL36B/TNFRSF18/IL20/CARD11/FOXP3/IRF4/IL2RA/ZNF683/LEF1/ROR2/IL27/JAK3/CTLA4/CD27/LTF/GPR68/SOCS1/IL2/IL12B/ADA/IL23A/LILRB4/HMGB3/SLAMF8/ZAP70/NME1/CEBPB/LILRB3/CD2/PIK3R6/IL4/IKZF3/TREM2/FCGR2B/CR1/FCRL3/NFKBIZ/IRF7/IL18/CD101/TCF7/IL34/TOX/RHOH/C1QC/IL12RB1/GPR55/FANCA/PF4/TYROBP/CRTAM/FANCD2/LOXL3/CD80/LGALS9/SLC46A2/SASH3/TESPA1/LIF/SHH/LILRB…
GOBP_POSITIVE_REGULATION_OF_IMMUNE_EFFECTOR_PROCESS	GOBP_POSITIVE_REGULATION_OF_IMMUNE_EFFECTOR_PROCESS	215	0.441004	1.80738	2.63599e-07	9.95343e-06	7.76768e-06	11628	tags=44%, list=26%, signal=32%	CD177/LBP/PLA2G3/MZB1/HPX/STAP1/CLNK/CCL19/LAG3/ARG1/FCER2/IFNG/MIR520E/IL6/BLK/FOXP3/LTA/IL21/XCL1/KLK5/NOD2/IL2/RAC2/KLRK1/FFAR3/IL12B/KLRC2/IL23A/WNT5A/CD1A/UNC13D/C3/IL4/SLC7A5/SEMA7A/C17orf99/CR1/ZP3/NFKBIZ/IL18/IL18RAP/IL12RB1/SLAMF6/SH2D1A/TYROBP/KMT5C/VAV1/CRTAM/CD80/LGALS9/SASH3/LILRB1/LAPTM5/CD244/ITGAM/CD28/PTPN22/CD86/ITGB2/IL13RA2/RPS19/KLRC4-KLRK1/IL13/HLA-G/CD74/IL1B/KLK7/DHX58/NCR…
GOBP_PEPTIDE_HORMONE_SECRETION	GOBP_PEPTIDE_HORMONE_SECRETION	235	0.428086	1.77452	2.6959e-07	1.01231e-05	7.90008e-06	5444	tags=20%, list=12%, signal=18%	EPHA5/NR0B2/NKX6-1/VGF/EDN3/PTPRN/GAL/FGA/CHGA/GCK/SSTR5/GRP/CRH/DRD2/TFR2/CFTR/MAFA/IFNG/SYT7/IL6/NMU/EFNA5/BLK/FOXA2/ACVR1C/FGG/FGB/CCL5/IL1RN/KCNJ11/PFKFB2/CD38/VSNL1/GIPR/FFAR1/GPR68/FFAR3/UCN/CELA2A/RIMS2/ISL1/UCP2/CACNA1E/C1QTNF12/STX1A/IRS2/ALOX5
GOCC_TRIGLYCERIDE_RICH_PLASMA_LIPOPROTEIN_PARTICLE	GOCC_TRIGLYCERIDE_RICH_PLASMA_LIPOPROTEIN_PARTICLE	19	0.846703	2.24625	2.75519e-07	1.02886e-05	8.02922e-06	2520	tags=58%, list=6%, signal=55%	APOC3/APOA5/APOH/APOA1/APOA4/APOB/APOL1/APOA2/APOC1/APOE/APOC2
GOMF_TETRAPYRROLE_BINDING	GOMF_TETRAPYRROLE_BINDING	143	0.501239	1.95072	2.83546e-07	1.05302e-05	8.21776e-06	4357	tags=23%, list=10%, signal=21%	HRG/CYP2A6/CYP17A1/TCN1/CYP2A7/AMBP/CYP7A1/HBQ1/CYP2C9/CYP26C1/CYP2C18/CYP4F3/CYP24A1/FA2H/MPO/CYP11A1/CYP26A1/CYP1A2/CYP4F2/HBD/TDO2/CYP4F12/CYP8B1/HBM/MB/CBSL/CBS/CYP21A2/CYP2B6/CYP27B1/CYP2S1/CYP4F11/HBZ
GOBP_POSITIVE_REGULATION_OF_RESPONSE_TO_BIOTIC_STIMULUS	GOBP_POSITIVE_REGULATION_OF_RESPONSE_TO_BIOTIC_STIMULUS	244	0.434866	1.79533	2.9588e-07	1.09281e-05	8.52834e-06	8781	tags=27%, list=20%, signal=22%	HRG/LBP/MMP12/EREG/ACOD1/HPX/MUC13/COCH/MUC16/MUC12/CLNK/AIM2/LAG3/ARG1/MIR520E/IFNB1/MUC17/ADAM8/MUCL1/CARD11/ZBP1/IKBKE/PYCARD/CCL5/GBP5/IL21/KLK5/NOD2/KLRK1/IL12B/KLRC2/CLEC4E/CARD9/WNT5A/PLCG2/CLEC6A/LY96/FCER1G/FPR2/MUC5B/IRF7/IL18RAP/CYBA/SLAMF6/PYHIN1/SH2D1A/TYROBP/VAV1/CRTAM/CLEC4D/IRGM/PSMB3/HCK/PSME2/PSMB10/PRKCD/RPS19/KLRC4-KLRK1/HLA-G/PSMA8/LY86/KLK7/DHX58/NCR3/TLR8/ICAM3/PSMA1
GOBP_AXON_DEVELOPMENT	GOBP_AXON_DEVELOPMENT	493	0.35854	1.58829	3.25452e-07	1.1955e-05	9.32974e-06	6987	tags=20%, list=16%, signal=17%	EPHA5/NKX6-1/APOA1/LPAR3/FEZF2/NKX2-8/ADGRB1/CCKAR/VSTM2L/DPYSL5/CNTN6/FEZF1/ARX/TUBB3/SHOX2/CTNNA2/BMP7/FOXB1/GFRA4/DRD2/LGI1/ACTBL2/PLXNB3/NPTX1/EVX1/DRGX/SPTBN2/GDNF/TSKU/SEMA3C/TUBB2B/EFNA5/NTN1/CCK/CHRNB2/EPHB2/NTNG2/KEL/APOE/SEMA3A/RELN/TRIM46/L1CAM/FOXD1/LHX9/CHL1/EPHA10/LIMK1/NCAM2/RTN4RL1/POU3F2/WNT7A/MAG/NEFH/RAC2/UNC5A/GBX2/MT3/NTRK1/NCAM1/WNT5A/SEMA3B/NUMBL/S100B/ARTN/EFNA2/SLIT2/DAB1…
GOBP_CELLULAR_KETONE_METABOLIC_PROCESS	GOBP_CELLULAR_KETONE_METABOLIC_PROCESS	243	0.42583	1.76076	3.35609e-07	1.22615e-05	9.56893e-06	8443	tags=22%, list=19%, signal=18%	APOC3/APOA5/AKR1B10/APOA1/ADH4/CYP17A1/PLA2G3/ERFE/CYP7A1/FGF19/HSD17B6/MFSD2A/APOA4/CYP4F3/UGT1A8/SRD5A2/PLIN5/CYP11A1/CYP4F2/AVP/APOC1/TDO2/CYP4F12/APOC2/AKR1C4/LHB/CES1/CYP2B6/MIR766/TRIB3/CYP4F11/PROX1/DGAT2/IRS2/MIR33A/SLC7A11/TWIST1/ABCB11/OAZ1/AKR1C2/FABP5/WNT4/PSMB3/COQ2/PSME2/PNKD/PSMB10/HSD17B1/CD74/PSMA8/IL1B/GSTZ1/SLC7A7
GOCC_INTERMEDIATE_FILAMENT_CYTOSKELETON	GOCC_INTERMEDIATE_FILAMENT_CYTOSKELETON	163	0.481405	1.90664	3.52041e-07	1.27243e-05	9.93007e-06	4775	tags=28%, list=11%, signal=25%	KRT79/KRTAP5-3/KRTAP5-8/KRTAP6-2/KRT34/KRTAP1-1/KRTAP2-3/KRT25/NEFM/KRT13/KRTAP21-3/KRT78/KRT39/BFSP2/INA/HOXA13/KRT27/SYCE1L/DLGAP2/KRT84/CARMIL2/KRT6C/KRT75/KRTAP16-1/KRTAP5-6/KRTAP5-9/KRT6B/KRTAP5-7/KRTAP17-1/FBF1/KRTAP5-1/KRT40/KRT6A/NR1I2/KRTAP5-10/GFAP/KRT15/KRT23/NEFH/KRT36/KRT85/NME1/FLG/KRT80/KRT14/PRPH
GOBP_MONONUCLEAR_CELL_MIGRATION	GOBP_MONONUCLEAR_CELL_MIGRATION	182	0.467597	1.87803	3.50682e-07	1.27243e-05	9.93007e-06	10958	tags=46%, list=25%, signal=35%	SAA1/S100A7/CXCL13/CCL7/C10orf99/CCL11/CCL19/CCL21/MDK/IL6/ADAM8/CALCA/CCL26/PYCARD/CXCR3/CCL5/CCL13/XCL1/CCL1/GPR15/FUT7/XCL2/KLRK1/NBL1/MYO1G/TRPM2/SERPINE1/SLAMF8/RARRES2/WNT5A/ZAP70/ARTN/HSD3B7/CCL20/CCL25/SLIT2/IL4/FPR2/ADTRP/GREM1/PADI2/ALOX5/IL34/MADCAM1/ECM1/ITGAL/CCR5/AIRE/CCL17/TNFRSF11A/CRTAM/LGALS9/AIF1/CCL24/LGALS3/CCR7/CCR1/CXCR1/RPS19/KLRC4-KLRK1/JAML/CSF1R/CCL4/RET/STK39/PTK2B/SPN…
GOBP_NEGATIVE_REGULATION_OF_CELL_ACTIVATION	GOBP_NEGATIVE_REGULATION_OF_CELL_ACTIVATION	192	0.457596	1.85824	3.67178e-07	1.32008e-05	1.03019e-05	9050	tags=38%, list=20%, signal=30%	FGL1/F2/IL20RB/GAL/PLA2G2D/CLNK/LAG3/ARG1/FOXJ1/IFNB1/MDK/BLK/FOXP3/APOE/IL2RA/TNFRSF13B/JAK3/CTLA4/XCL1/IL31RA/CNR2/TIGIT/TBC1D10C/SOCS1/IL2/LILRB4/HMGB3/CEBPB/TAFA3/IL4/VSIG4/FCGR2B/CR1/TNFAIP8L2/CST7/LAX1/LST1/SERPINE2/EMILIN1/TYROBP/RHBDD3/CRTAM/LOXL3/PDGFRA/CD80/LGALS9/C1QTNF1/MILR1/SHH/LILRB1/SAMSN1/LILRB2/LAPTM5/PTPN6/LGALS3/GPNMB/PTPN22/CD86/RUNX1/GNRH1/LRFN5/PRKCD/IL13RA2/TSPAN32/HLA-G/C…
GOCC_SM_LIKE_PROTEIN_FAMILY_COMPLEX	GOCC_SM_LIKE_PROTEIN_FAMILY_COMPLEX	102	-0.586883	-1.98375	4.0516e-07	1.44893e-05	1.13075e-05	1979	tags=9%, list=4%, signal=8%	RNVU1-7/RNU5D-1/RNVU1-2A/RNU6ATAC/RNU4-1/RNU1-4/RNU4-2/RNU5A-1/RNU5B-1
GOCC_ANCHORED_COMPONENT_OF_MEMBRANE	GOCC_ANCHORED_COMPONENT_OF_MEMBRANE	161	0.481507	1.90467	4.07514e-07	1.44968e-05	1.13133e-05	7834	tags=35%, list=18%, signal=29%	ALPG/CD177/RAB3B/RHBG/MELTF/CNTN6/CEACAM7/HJV/LYPD6B/MMP17/GFRA4/PRMT8/ACHE/PRSS21/EFNA5/LYPD1/LY6L/GAD2/RAB26/NTNG2/ITLN1/CNTN3/PLAUR/RTN4RL1/GPC3/NOD2/BCAN/RTBDN/ULBP1/FOLR3/FCGR3B/SYN1/NCAM1/LSAMP/EFNA2/CD2/SEMA7A/RTN4R/SPRN/CD14/CEACAM8/RAB27B/CNTFR/NTNG1/DPEP3/CD52/GPC2/PSCA/RTN4RL2/EFNA3/EFNA4/LY6D/GAS1/MMP25/NTM/LYPD8
GOBP_CELLULAR_PROCESS_INVOLVED_IN_REPRODUCTION_IN_MULTICELLULAR_ORGANISM	GOBP_CELLULAR_PROCESS_INVOLVED_IN_REPRODUCTION_IN_MULTICELLULAR_ORGANISM	327	0.391315	1.68164	4.21565e-07	1.49181e-05	1.16421e-05	7677	tags=24%, list=17%, signal=20%	PAEP/SPANXB1/ELSPBP1/SOHLH1/PLA2G3/TEX19/EREG/CAPZA3/SPINK1/C16orf92/SPACA1/FAM9A/BNC1/DEFB1/CCNA1/PACRG/CFTR/AMH/MDK/PLK1/LIN28A/PTX3/DPY19L2P1/RETN/TDRD5/CCNB2/SEMG2/AURKA/TOP2A/NEURL1/C14orf39/PABPC1L/CCDC42/SERPINA5/TTK/WT1/FAM9B/CCDC136/FOLR3/SEMG1/CCNB1/NOBOX/TUBB8/CCDC63/SPACA3/TRIP13/ZGLP1/SLIT2/SOHLH2/KIT/MYBL1/ADAM2/ZP3/CDC25B/KNL1/H1-9P/TARBP2/FANCA/LLCFC1/SPINK2/FSHR/CIB1/SPIRE2/SLC26…
GOBP_TRIGLYCERIDE_METABOLIC_PROCESS	GOBP_TRIGLYCERIDE_METABOLIC_PROCESS	104	0.548078	2.04887	4.40703e-07	1.55141e-05	1.21072e-05	6194	tags=29%, list=14%, signal=25%	APOC3/APOA5/APOH/APOA1/MTTP/THRSP/MFSD2A/AADAC/APOA4/CPS1/PLIN5/PNPLA5/APOB/APOA2/LIPH/APOC1/APOE/APOC2/PCSK9/PNPLA1/PNLIPRP2/FABP6/CAV3/C3/GPX1/GNB3/DGAT2/SERPINA12/SLC27A5/MOGAT2
GOBP_CALCIUM_ION_TRANSMEMBRANE_TRANSPORT	GOBP_CALCIUM_ION_TRANSMEMBRANE_TRANSPORT	294	0.402634	1.71683	4.46403e-07	1.56333e-05	1.22003e-05	9124	tags=28%, list=21%, signal=23%	CACNA1B/ATP2B3/F2/CHRNA9/CACNG3/CACNG6/ASIC1/SLN/JSRP1/CD19/SLC8A3/TRPM8/CACNA1G/JPH3/DRD2/CCL19/CCL21/SLC8A2/CEMIP/PKD1L2/RYR2/TRPV5/FAM155B/STRIT1/MCOLN2/TRPV3/GRIN2D/TMEM38A/BDKRB1/XCL1/GRIN1/TRPC7/CACNG7/GPR35/CACNA2D4/CXCL9/CAV3/GRIN2B/FGF14/TRPM2/FASLG/PLCG2/STAC3/CORO1A/GRIN3B/CACNA1E/CATSPER1/CACNB4/HAP1/CACNA1I/ATP2C2/P2RY6/G6PD/CCR5/LCK/CACNA1F/DDIT3/SNCA/LIME1/TRPV6/ORAI3/NCS1/ATP2A1/M…
GOBP_REGULATION_OF_ADAPTIVE_IMMUNE_RESPONSE	GOBP_REGULATION_OF_ADAPTIVE_IMMUNE_RESPONSE	165	0.477486	1.88717	4.72284e-07	1.64545e-05	1.28411e-05	11412	tags=44%, list=26%, signal=33%	IL20RB/HPX/C4BPB/CCL19/C4BPA/ARG1/FCER2/FOXJ1/IFNB1/IL6/FOXP3/IL27/PYCARD/LTA/JAK3/XCL1/FUT7/SLC11A1/NOD2/IL2/IL12B/ADA/IL23A/LILRB4/TNFSF13B/CD1A/C3/WAS/IL4/FCGR2B/ALOX15/CLC/C17orf99/CR1/ZP3/NFKBIZ/IRF7/IL18/IL12RB1/KMT5C/LOXL3/CD80/SASH3/LILRB1/SAMSN1/PTPN6/SKAP1/CD28/HLA-G/IL1B/MAD2L2/RIPK2/CD48/PARP3/TNFSF4/BTK/KLRC1/AGER/CD4/ADCY7/CCR2/IL27RA/PVR/DUSP10/IRF1/HLA-DRB1/IL12A/PTPRC/TRAF2/CD1B/…
GOBP_SPLICEOSOMAL_SNRNP_ASSEMBLY	GOBP_SPLICEOSOMAL_SNRNP_ASSEMBLY	51	-0.690823	-2.10004	4.83966e-07	1.6775e-05	1.30913e-05	1740	tags=14%, list=4%, signal=13%	RNU4ATAC/RNU5D-1/RNU6ATAC/RNU4-1/RNU4-2/RNU5A-1/RNU5B-1
GOBP_REGULATION_OF_HORMONE_SECRETION	GOBP_REGULATION_OF_HORMONE_SECRETION	248	0.4197	1.74105	4.96559e-07	1.71237e-05	1.33634e-05	5444	tags=21%, list=12%, signal=19%	EPHA5/NR0B2/NKX6-1/PLA2G3/EDN3/CCKAR/GAL/HCAR2/FGA/IL11/CHGA/GCK/SSTR5/GRP/CRH/DRD2/TFR2/CFTR/IFNG/SYT7/IL6/NMU/EFNA5/BLK/FOXA2/ACVR1C/RETN/FGG/FGB/CCL5/ADORA1/KCNJ11/PFKFB2/CD38/VSNL1/GIPR/FFAR1/GPR68/SCG5/FFAR3/UCN/TAC1/OSM/CELA2A/C1QTNF3/ISL1/UCP2/CYP19A1/CACNA1E/C1QTNF12/STX1A/IRS2/ALOX5
GOCC_TERTIARY_GRANULE_LUMEN	GOCC_TERTIARY_GRANULE_LUMEN	55	0.654136	2.19805	5.13928e-07	1.76327e-05	1.37606e-05	6466	tags=35%, list=15%, signal=30%	CRISP3/HP/ORM1/PRSS3/TCN1/CXCL1/OLFM4/MMP9/PTX3/LRG1/LTF/FOLR3/OSCAR/PPBP/MMP8/CST3/QSOX1/CTSD/CDA
GOBP_PLATELET_DEGRANULATION	GOBP_PLATELET_DEGRANULATION	127	0.513912	1.97688	5.21742e-07	1.78104e-05	1.38993e-05	6145	tags=28%, list=14%, signal=24%	HRG/ORM1/ORM2/ALB/APOH/APOA1/TF/AHSG/ITIH3/FGA/SPP2/ITGA2B/LEFTY2/ACTN2/BLK/ITIH4/SCG3/KNG1/FGG/FGB/HGF/SERPINA3/TIMP1/ISLR/SERPINE1/RARRES2/PPBP/LGALS3BP/CFD/QSOX1/ECM1/PF4/SERPING1/RAB27B/CTSW/FERMT3
GOBP_REGULATION_OF_CYTOSOLIC_CALCIUM_ION_CONCENTRATION	GOBP_REGULATION_OF_CYTOSOLIC_CALCIUM_ION_CONCENTRATION	331	0.38974	1.68035	5.39123e-07	1.83112e-05	1.42901e-05	8237	tags=29%, list=19%, signal=24%	SAA1/LPAR3/ATP2B3/F2/CHRNA9/JSRP1/CXCL13/CD19/SLC8A3/JPH3/CNGB1/DRD2/CCL19/KISS1/CCL21/SLC8A2/CEMIP/PTGER1/RYR2/TRPV5/FAM155B/NMU/CALCA/AVP/GRM1/ADRA1D/KNG1/MCOLN2/TRPV3/P2RX5/EPO/GRIN2D/TMEM38A/CXCR3/BDKRB1/CALB2/XCL1/GRIN1/PLA2G1B/ADORA1/CCL1/CD38/GIPR/TRPC7/FFAR1/CCR3/IL2/GPR35/MS4A1/CXCL9/TAC1/CAV3/GRIN2B/TRPM2/FASLG/WNT5A/PLCG2/CORO1A/FPR2/P2RX2/CCR8/GNA15/LPAR2/HAP1/CXCR6/GPR174/P2RY6/GPR55…
GOMF_CYSTEINE_TYPE_ENDOPEPTIDASE_INHIBITOR_ACTIVITY	GOMF_CYSTEINE_TYPE_ENDOPEPTIDASE_INHIBITOR_ACTIVITY	51	0.661421	2.21529	5.56919e-07	1.88211e-05	1.4688e-05	6225	tags=43%, list=14%, signal=37%	HRG/CST5/LCN1/SERPINB3/AHSG/CST2/FETUB/CST4/TNFSF14/BIRC5/PTTG1/AVP/KNG1/CD27/LTF/MT3/CSTA/CST7/CST3/WFDC2/CST6/SNCA
GOBP_SPLICEOSOMAL_TRI_SNRNP_COMPLEX_ASSEMBLY	GOBP_SPLICEOSOMAL_TRI_SNRNP_COMPLEX_ASSEMBLY	24	-0.818037	-2.16184	5.87195e-07	1.97455e-05	1.54094e-05	3363	tags=29%, list=8%, signal=27%	RNU4ATAC/RNU5D-1/RNU6ATAC/RNU4-1/RNU4-2/RNU5A-1/RNU5B-1
GOBP_HIGH_DENSITY_LIPOPROTEIN_PARTICLE_REMODELING	GOBP_HIGH_DENSITY_LIPOPROTEIN_PARTICLE_REMODELING	18	0.862555	2.2642	6.25071e-07	2.09151e-05	1.63222e-05	2520	tags=56%, list=6%, signal=52%	APOC3/ALB/APOA1/PLA2G3/APOA4/PLTP/APOA2/APOC1/APOE/APOC2
GOBP_REGULATION_OF_PEPTIDE_SECRETION	GOBP_REGULATION_OF_PEPTIDE_SECRETION	292	0.397143	1.68985	6.29718e-07	2.09668e-05	1.63625e-05	5479	tags=19%, list=12%, signal=17%	SAA1/EPHA5/NR0B2/NKX6-1/HCAR2/FGA/CHGA/GCK/SSTR5/GRP/CRH/DRD2/TFR2/ACHE/CFTR/IFNG/KCNN4/SYT7/IL6/ADAM8/NMU/EFNA5/BLK/FOXA2/APOE/ACVR1C/FGG/FGB/CCL5/PLA2G1B/ADORA1/KCNJ11/PFKFB2/CD38/VSNL1/GIPR/FFAR1/GPR68/ANKRD1/FFAR3/IL12B/UCN/MIR766/CELA2A/C1QTNF3/ISL1/UCP2/TREM2/IL1A/ADTRP/CACNA1E/C1QTNF12/STX1A/IRS2/ALOX5/S100A8
GOBP_RESPONSE_TO_VIRUS	GOBP_RESPONSE_TO_VIRUS	334	0.381584	1.64624	6.70787e-07	2.22247e-05	1.73442e-05	11028	tags=29%, list=25%, signal=22%	HMGA2/MMP12/ACOD1/POU2AF1/CCL11/AIM2/CCL19/IFNL2/IFNG/APOB/IFNB1/RNASE2/HMGA1/IL6/AICDA/FOXP3/ZBP1/IL2RA/PIM2/IKBKE/IL27/PYCARD/PMAIP1/AZU1/CCL5/IL21/XCL1/IL12B/APOBEC3H/IL23A/CXCL9/CARD9/UNC13D/POU2F2/IL4/PENK/OASL/IRF7/HSPB1/APOBEC3B/CD207/GSDME/IL12RB1/TARBP2/ISG20/ISG15/DMBT1/ITGB6/LGALS9/VWCE/IRGM/LILRB1/APOBEC3G/IRF5/PTPN22/STAT2/APOBEC1/FOSL1/BANF1/MX2/TSPAN32/BCL3/CCL4/APOBEC3C/DHX58/TLR8…
GOBP_REGULATION_OF_EXOCYTOSIS	GOBP_REGULATION_OF_EXOCYTOSIS	195	0.447506	1.82276	6.81016e-07	2.24536e-05	1.75228e-05	8032	tags=28%, list=18%, signal=23%	CD177/LGI3/SYT4/PLA2G3/RAB3B/CDK5R2/FGA/CPLX2/SYT3/CACNA1G/PRKCG/DRD2/CFTR/IFNG/SYT7/BLK/RAB26/SYT17/SYT12/FGG/FGB/VSNL1/WNT7A/RAC2/SYT1/KLRC2/SYN1/RIMS2/UNC13D/IL4/FCGR2B/PRAM1/ZP3/STX1A/CSPG5/HAP1/CACNA1I/SYT13/SYT6/RAB27B/RIMS4/SNCA/CHRNA5/TRPV6/SEPTIN1/LGALS9/NCS1/STXBP6/MICAL1/ITGAM/CBARP/ITGB2/CDK5/IL13RA2/IL13
GOMF_METALLOENDOPEPTIDASE_ACTIVITY	GOMF_METALLOENDOPEPTIDASE_ACTIVITY	103	0.534672	1.99156	8.1006e-07	2.65076e-05	2.06866e-05	8476	tags=36%, list=19%, signal=29%	ADAM7/MMP12/MMP13/MMP27/MMP9/ADAM33/MMP17/ADAMTS14/MMP1/ADAM12/ADAMDEC1/ADAM8/TLL2/KEL/ADAMTSL5/MMP7/MMP3/MMP10/ADAMTSL1/ASTL/MMEL1/MMP23B/ADAM2/MMP8/ADAMTSL4/ADAMTS10/BMP1/TRABD2A/PHEX/MMP11/MMP25/ADAM11/PAPPA/ADAMTS13/ADAM19/ADAMTS3/MMP19
GOBP_REGULATION_OF_LYMPHOCYTE_DIFFERENTIATION	GOBP_REGULATION_OF_LYMPHOCYTE_DIFFERENTIATION	172	0.467396	1.85256	8.11818e-07	2.65076e-05	2.06866e-05	9050	tags=40%, list=20%, signal=32%	CCL19/LAG3/FOXJ1/IFNG/IFNB1/MDK/ADAM8/IL36B/TNFRSF18/CARD11/FOXP3/IRF4/IL2RA/ZNF683/LEF1/IL27/JAK3/CTLA4/CD27/SOCS1/IL2/IL12B/ADA/IL23A/LILRB4/HMGB3/SLAMF8/ZAP70/CD2/PIK3R6/IL4/IKZF3/CR1/FCRL3/NFKBIZ/IL18/TCF7/TOX/RHOH/IL12RB1/FANCA/CRTAM/FANCD2/LOXL3/CD80/LGALS9/SLC46A2/SASH3/TESPA1/SHH/LILRB2/PTPN6/CD28/CD86/RUNX1/KAT2A/HLA-G/CD74/RUNX3/NFAM1/TNFSF9/RIPK2/NCKAP1L/SOX12/BAD/TNFSF4/MMP14/BTK
GOBP_TRANSITION_METAL_ION_TRANSPORT	GOBP_TRANSITION_METAL_ION_TRANSPORT	125	0.509205	1.94245	8.16067e-07	2.65183e-05	2.06949e-05	9520	tags=34%, list=21%, signal=27%	HRG/LCN2/TF/TCN1/ATP6V1G3/ATP6V0A4/MELTF/ATP6V1C2/ATP6V0D2/HAMP/HPX/STEAP3/TFR2/IFNG/ATP6V1B1/SLC39A2/FTH1P19/LTF/TRPC7/SLC11A1/SLC30A2/MT3/TRPM2/ASIC3/ATP2C2/CP/TCIRG1/ATP6V1F/FTL/ATP6V0B/ATP6V0C/SLC30A3/HEPHL1/SLC39A4/ABCB6/SLC39A11/ABCC2/C1orf194/COX17/ATOX1/SLC25A37/SLC39A3/ATP6V0E2
GOBP_T_CELL_PROLIFERATION	GOBP_T_CELL_PROLIFERATION	191	0.451049	1.83432	8.37585e-07	2.70873e-05	2.1139e-05	11137	tags=46%, list=25%, signal=35%	IL20RB/PLA2G2D/LMO1/TNFSF14/CCL19/ARG1/FOXJ1/IL6/CARD11/FOXP3/IL2RA/EPO/IL27/PYCARD/CCL5/JAK3/IL21/CTLA4/CCDC88B/XCL1/TNFRSF13C/SLC11A1/IL2/RAC2/IL12B/IL23A/LILRB4/CD3E/TNFSF13B/ZAP70/CEBPB/EBI3/CORO1A/IL4/VSIG4/CLC/IL1A/CD6/CR1/ZP3/IL18/IL12RB1/CRTAM/TMIGD2/CD70/CLECL1/CD80/LGALS9/AIF1/SASH3/SHH/LILRB1/LILRB2/PTPN6/LGALS3/GPNMB/CD28/WNT4/PTPN22/CD86/GNRH1/PSMB10/RASAL3/HLA-G/IL1B/TNFSF9/LGALS7B/…
GOBP_REGENERATION	GOBP_REGENERATION	189	0.455878	1.84583	8.43003e-07	2.71326e-05	2.11744e-05	4744	tags=19%, list=11%, signal=17%	APOA5/BAAT/NR0B2/GATA4/TM4SF4/APOA1/MYF6/MYMX/IGFBP1/HAMP/CPB2/SOX2/WNT10B/MDK/F7/IL6/ENO3/AURKA/CHL1/REG1A/RTN4RL1/WNT7A/MAG/WNT1/HGF/MYOD1/CCNB1/CCNA2/CEBPB/NINJ2/GPX1/ISL1/UCP2/RTN4R/MYMK
GOBP_PHOSPHOLIPID_TRANSPORT	GOBP_PHOSPHOLIPID_TRANSPORT	92	0.561913	2.07569	8.7575e-07	2.78843e-05	2.1761e-05	4507	tags=22%, list=10%, signal=20%	APOC3/APOA5/APOA1/XKR7/SLC4A1/MTTP/MFSD2A/APOA4/PLTP/KCNN4/APOA2/APOC1/ATP8B3/APOE/APOC2/TNFAIP8L3/XKR4/FASLG/ABCA7/ABCG8
GOBP_REGULATION_OF_T_CELL_DIFFERENTIATION	GOBP_REGULATION_OF_T_CELL_DIFFERENTIATION	144	0.486223	1.89749	8.78734e-07	2.78843e-05	2.1761e-05	9017	tags=42%, list=20%, signal=33%	CCL19/LAG3/FOXJ1/IFNG/IFNB1/MDK/ADAM8/IL36B/TNFRSF18/CARD11/FOXP3/IRF4/IL2RA/ZNF683/LEF1/IL27/JAK3/CTLA4/CD27/SOCS1/IL2/IL12B/ADA/IL23A/LILRB4/ZAP70/CD2/PIK3R6/IL4/CR1/NFKBIZ/IL18/TCF7/TOX/RHOH/IL12RB1/FANCA/CRTAM/FANCD2/LOXL3/CD80/LGALS9/SLC46A2/SASH3/TESPA1/SHH/LILRB2/CD28/CD86/RUNX1/KAT2A/HLA-G/CD74/RUNX3/TNFSF9/RIPK2/NCKAP1L/SOX12/BAD/TNFSF4
GOBP_REGULATION_OF_LEUKOCYTE_MIGRATION	GOBP_REGULATION_OF_LEUKOCYTE_MIGRATION	200	0.447813	1.82751	8.76861e-07	2.78843e-05	2.1761e-05	9548	tags=38%, list=21%, signal=30%	LBP/S100A7/EDN3/CXCL13/STAP1/ITGA2B/CCL7/C10orf99/CXCL8/CCL19/CCL21/MDK/F7/IL6/ADAM8/TNFRSF18/ELANE/PYCARD/CXCR3/CCL5/BDKRB1/XCL1/ADORA1/CCL1/FUT7/NOD2/XCL2/RAC2/KLRK1/NBL1/ADA/IL23A/SERPINE1/SLAMF8/RARRES2/WNT5A/CCL20/CCL25/SLIT2/IL4/TREM2/FPR2/ADTRP/ZP3/GREM1/PADI2/IL34/ST3GAL4/RHOH/MADCAM1/ECM1/EMILIN1/AIRE/LGALS9/AIF1/GPSM3/MIF/CCL24/LGALS3/C5/PGF/CCR7/CCR1/KLRC4-KLRK1/CSF1R/CD74/CCL4/NCKAP1L…
GOMF_VOLTAGE_GATED_CATION_CHANNEL_ACTIVITY	GOMF_VOLTAGE_GATED_CATION_CHANNEL_ACTIVITY	132	0.494767	1.89989	9.52109e-07	3.00715e-05	2.34679e-05	7827	tags=35%, list=18%, signal=29%	LRRC38/KCNE5/CACNA1B/KCNG3/LRRC52/HCN2/CACNG3/CACNG6/KCNS1/KCNG1/CACNA1G/KCNA1/HCN4/KCNH3/KCNB2/KCNH2/GRIN2D/KCNJ4/GRIN1/KCNJ10/KCNJ11/CACNG7/KCNQ4/CACNA2D4/GRIN2B/KCNJ13/GRIN3B/CACNA1E/CATSPER1/KCND3/CACNB4/CACNA1I/KCND1/KCNQ5/CACNA1F/KCNAB2/NCS1/KCNE1B/KCNH8/KCNJ6/RYR1/KCND2/CACNB3/KCNT2/ABCC8/CDK5
GOBP_RESPONSE_TO_EXTRACELLULAR_STIMULUS	GOBP_RESPONSE_TO_EXTRACELLULAR_STIMULUS	462	0.351184	1.5478	9.61141e-07	3.02156e-05	2.35803e-05	7961	tags=20%, list=18%, signal=17%	ALB/GH2/GATA4/GCGR/SERPINC1/PON1/APOA1/VGF/TYR/ASCL1/NUPR2/DAPL1/UCN2/HAMP/MFSD2A/ADRB1/MC4R/SLC38A3/PRKCG/CPS1/BMP7/CYP24A1/BCHE/ARG1/MPO/CLPS/F7/SLC10A1/CYP26A1/PTH/CCK/SSTR3/FOXA2/BECN2/C2/APOE/ACVR1C/ASGR1/SLC6A4/CYP8B1/EPO/PMAIP1/LTA/CBSL/PCSK9/MMP7/CBS/REG1A/COL1A1/GIPR/NOD2/MYOD1/MT3/ADA/UCN/NTRK1/CYP27B1/CD3E/RARRES2/PROX1/LRCOL1/MAP1LC3C/ABCG8/UCP2/PENK/DNMT3B/G6PD/SPP1/DDIT3/TSPO/PAGE4/…
GOMF_CHEMOKINE_ACTIVITY	GOMF_CHEMOKINE_ACTIVITY	46	0.683364	2.23522	1.01427e-06	3.17383e-05	2.47686e-05	6090	tags=54%, list=14%, signal=47%	CXCL1/CXCL13/CCL7/C10orf99/CXCL8/CXCL6/CXCL5/CCL11/CCL19/CCL21/CCL26/PF4V1/CCL5/CCL13/XCL1/CCL1/XCL2/CXCL9/CXCL3/CCL20/CCL25/PPBP/PF4/CCL17/CXCL2
GOBP_POSITIVE_REGULATION_OF_INTERLEUKIN_1_PRODUCTION	GOBP_POSITIVE_REGULATION_OF_INTERLEUKIN_1_PRODUCTION	61	0.619692	2.12064	1.07603e-06	3.35157e-05	2.61557e-05	5949	tags=31%, list=13%, signal=27%	ORM1/SAA1/ORM2/PANX2/AIM2/CCL19/IFNG/IL6/IGHD/PYCARD/NLRP2/AZU1/NOD2/WNT5A/PYDC1/ISL1/HSPB1/PYHIN1/TYROBP
GOBP_COLLAGEN_METABOLIC_PROCESS	GOBP_COLLAGEN_METABOLIC_PROCESS	106	0.52311	1.96594	1.10224e-06	3.41745e-05	2.66698e-05	9314	tags=45%, list=21%, signal=36%	F2/MMP12/MMP13/MMP27/CYP7A1/MMP9/MMP17/ADAMTS14/MMP1/ARG1/TMPRSS6/SCX/CREB3L1/IL6/PRTN3/P3H3/MMP7/COL1A1/MRC2/MMP3/UCN/MMP10/COL5A1/MMP23B/MMP8/CST3/MFAP4/EMILIN1/CTSD/RCN3/P3H1/KLK6/SERPINF2/WNT4/MMP11/RUNX1/MMP25/CBX8/P3H4/COL1A2/ADAMTS3/MMP19/VPS33B/SERPINH1/MMP14/FAP/ARRB2/SMPD3
GOBP_LEUKOCYTE_MEDIATED_CYTOTOXICITY	GOBP_LEUKOCYTE_MEDIATED_CYTOTOXICITY	110	0.528778	1.99107	1.30977e-06	4.04233e-05	3.15464e-05	11963	tags=57%, list=27%, signal=42%	SERPINB4/F2/STAP1/CXCL6/LAG3/ARG1/ELANE/DNASE1/KLRF2/AZU1/SLAMF7/IL21/XCL1/KLRK1/ULBP1/IL12B/KLRC2/IL23A/CD1A/UNC13D/CORO1A/PIK3R6/FCGR2B/IL18/IL18RAP/IL12RB1/SLAMF6/SH2D1A/TYROBP/GZMB/VAV1/CRTAM/LGALS9/LILRB1/PTPN6/ITGAM/GZMM/KLRC4-KLRK1/HLA-G/NCR3/CLEC12B/STXBP2/ARRB2/KLRC1/AGER/KIR2DL4/LEP/CTSC/PVR/ULBP3/HLA-DRB1/IL12A/PTPRC/CD1B/CYRIB/ULBP2/AZGP1/CADM1/HLA-F/ICAM1/HPRT1/HLA-A/PRF1
GOBP_POSITIVE_REGULATION_OF_LEUKOCYTE_MEDIATED_IMMUNITY	GOBP_POSITIVE_REGULATION_OF_LEUKOCYTE_MEDIATED_IMMUNITY	124	0.504296	1.92398	1.33869e-06	4.11281e-05	3.20964e-05	11936	tags=47%, list=27%, signal=34%	CD177/HPX/STAP1/CLNK/LAG3/ARG1/FCER2/IL6/FOXP3/LTA/IL21/XCL1/NOD2/IL2/KLRK1/IL12B/KLRC2/IL23A/CD1A/C3/IL4/C17orf99/ZP3/IL18/IL18RAP/IL12RB1/SLAMF6/SH2D1A/TYROBP/KMT5C/VAV1/CRTAM/SASH3/ITGAM/CD28/ITGB2/KLRC4-KLRK1/HLA-G/IL1B/NCR3/MAD2L2/TNFSF4/BTK/SCIMP/KIR2DL4/PVR/HLA-DRB1/IL12A/PTPRC/TRAF2/PTAFR/CD1B/CYRIB/AZGP1/CADM1/HLA-F/HLA-A/STX4
GOCC_SPLICEOSOMAL_TRI_SNRNP_COMPLEX	GOCC_SPLICEOSOMAL_TRI_SNRNP_COMPLEX	42	-0.707869	-2.0765	1.40959e-06	4.31106e-05	3.36436e-05	1740	tags=12%, list=4%, signal=11%	RNU5D-1/RNU4-1/RNU4-2/RNU5A-1/RNU5B-1
GOMF_IRON_ION_BINDING	GOMF_IRON_ION_BINDING	144	0.480869	1.87659	1.44305e-06	4.39171e-05	3.4273e-05	4797	tags=24%, list=11%, signal=22%	CYP2A6/LCN2/TF/CYP17A1/CYP2A7/MELTF/CYP7A1/HBQ1/CYP2C9/CYP26C1/ALOXE3/CYP2C18/CYP4F3/CYP24A1/FA2H/CYP11A1/CYP26A1/CYP1A2/CYP4F2/CYP4F12/P4HA3/CYP8B1/P3H3/FTH1P19/PPEF1/CYP21A2/LTF/XDH/CYP2B6/CYP27B1/CYP2S1/CYP4F11/HBZ/CYP19A1/ALOX15
GOBP_NEGATIVE_REGULATION_OF_IMMUNE_RESPONSE	GOBP_NEGATIVE_REGULATION_OF_IMMUNE_RESPONSE	139	0.483217	1.86901	1.44896e-06	4.39171e-05	3.4273e-05	11777	tags=45%, list=27%, signal=33%	SERPINB4/MMP12/AMBP/IL20RB/ACOD1/C4BPB/DRD2/C4BPA/ARG1/FOXJ1/IFNB1/PDCD1/FOXP3/IL2RA/JAK3/CTLA4/XCL1/NOD2/IL2/IL12B/LILRB4/SLAMF8/GPX1/IL4/VSIG4/FCGR2B/ALOX15/CR1/CD96/SERPING1/LOXL3/LGALS9/LILRB1/DCST1/SAMSN1/PTPN6/LGALS3/IL13RA2/RPS19/HLA-G/DHX58/CLEC12B/PSMA1/PARP3/TNFSF4/ARRB2/KLRC1/NLRC5/KIR2DL4/CCR2/IL27RA/DUSP10/HLA-DRB1/ADCYAP1/COL3A1/PTPRC/PSMB4/CD300A/INPP5D/HLA-F/FAM3A/IFI16/HLA-A
GOCC_CORNIFIED_ENVELOPE	GOCC_CORNIFIED_ENVELOPE	40	0.70183	2.19225	1.51138e-06	4.56046e-05	3.55899e-05	6224	tags=45%, list=14%, signal=39%	PI3/IVL/RPTN/SCEL/SPRR2D/SPRR1B/TCHH/PKP3/CNFN/DSC3/SPRR2A/SPRR2E/SPRR1A/CSTA/FLG/CST6/SPRR2F/SPRR3
GOBP_EAR_MORPHOGENESIS	GOBP_EAR_MORPHOGENESIS	106	0.51917	1.95114	1.53807e-06	4.62036e-05	3.60573e-05	7171	tags=35%, list=16%, signal=29%	CHRNA9/OTX1/FOXI1/HMX2/COL11A1/SIX2/NKX3-2/ZIC1/SIX4/ATP6V1B1/TMIE/NTN1/GJB6/EPHB2/FZD2/ROR2/CTHRC1/WNT1/GBX2/KCNQ4/WNT5A/PROX1/HMX3/STRC/NOG/TBX1/TIFAB/TBX18/COL2A1/HOXA1/EYA1/TWIST1/ALDH1A3/PRRX1/FOXG1/HOXA2/SIX1
GOBP_LYMPHOCYTE_CHEMOTAXIS	GOBP_LYMPHOCYTE_CHEMOTAXIS	58	0.629799	2.14371	1.5621e-06	4.65122e-05	3.62982e-05	10803	tags=62%, list=24%, signal=47%	SAA1/S100A7/CXCL13/CCL7/C10orf99/CCL11/CCL19/CCL21/ADAM8/CCL26/CXCR3/CCL5/CCL13/XCL1/CCL1/XCL2/KLRK1/WNT5A/HSD3B7/CCL20/CCL25/PADI2/CCL17/CCL24/KLRC4-KLRK1/CCL4/STK39/PTK2B/CXCL14/CCL15/CCL8/CCR2/PIK3CD/CXCL11/CH25H/CCL22
GOBP_NEGATIVE_REGULATION_OF_LYMPHOCYTE_ACTIVATION	GOBP_NEGATIVE_REGULATION_OF_LYMPHOCYTE_ACTIVATION	146	0.483453	1.88403	1.56185e-06	4.65122e-05	3.62982e-05	9050	tags=38%, list=20%, signal=31%	FGL1/IL20RB/GAL/PLA2G2D/CLNK/LAG3/ARG1/FOXJ1/IFNB1/MDK/BLK/FOXP3/IL2RA/TNFRSF13B/JAK3/CTLA4/XCL1/TIGIT/TBC1D10C/SOCS1/IL2/LILRB4/HMGB3/CEBPB/IL4/VSIG4/FCGR2B/CR1/TNFAIP8L2/LAX1/LST1/TYROBP/RHBDD3/CRTAM/LOXL3/CD80/LGALS9/SHH/LILRB1/SAMSN1/LILRB2/LAPTM5/PTPN6/LGALS3/GPNMB/PTPN22/CD86/RUNX1/GNRH1/HLA-G/CD74/RUNX3/LGALS7B/PARP3/TNFSF4/BTK
GOCC_CHYLOMICRON	GOCC_CHYLOMICRON	13	0.890774	2.17218	1.62485e-06	4.81683e-05	3.75906e-05	2520	tags=77%, list=6%, signal=73%	APOC3/APOA5/APOH/APOA1/APOA4/APOB/APOA2/APOC1/APOE/APOC2
GOMF_RETINOL_DEHYDROGENASE_ACTIVITY	GOMF_RETINOL_DEHYDROGENASE_ACTIVITY	19	0.824845	2.18826	1.63437e-06	4.8239e-05	3.76458e-05	2657	tags=37%, list=6%, signal=35%	ADH1A/ADH4/RDH8/ADH1C/HSD17B6/RDH16/SDR9C7
GOMF_CARBOXYLIC_ESTER_HYDROLASE_ACTIVITY	GOMF_CARBOXYLIC_ESTER_HYDROLASE_ACTIVITY	138	0.483449	1.86159	1.69451e-06	4.97965e-05	3.88613e-05	11264	tags=36%, list=25%, signal=27%	BAAT/PNLIPRP3/PON1/PLA2G3/CEL/PLA2G4F/PLA2G2D/AADAC/CES5A/PLA2G2A/ACHE/BCHE/PNPLA5/PLA2G4D/LIPH/PLAAT1/PLA2G1B/PNPLA1/PNLIPRP2/CES1/CLC/CA1/PLAAT4/ACOT12/PAFAH1B3/NDST3/PLAAT5/GDPD3/ABHD3/PLB1/PROCA1/PON2/PLA2G6/LIPI/LIPC/PGAP6/PGLS/PLA2G2C/PTRHD1/AOAH/NOTUM/ACOT8/PLA2G4E/ABHD12/PLA1A/LIPF/CES4A/DPH7/PLA2G15/GDE1
GOBP_NEGATIVE_REGULATION_OF_LIPASE_ACTIVITY	GOBP_NEGATIVE_REGULATION_OF_LIPASE_ACTIVITY	17	0.847916	2.21735	1.79375e-06	5.24847e-05	4.09591e-05	2261	tags=41%, list=5%, signal=39%	APOC3/ANXA8L1/ANXA8/APOA1/PLIN5/APOA2/APOC1
GOBP_GLYCEROLIPID_CATABOLIC_PROCESS	GOBP_GLYCEROLIPID_CATABOLIC_PROCESS	71	0.59426	2.08023	1.81143e-06	5.26062e-05	4.1054e-05	4057	tags=25%, list=9%, signal=23%	APOC3/APOA5/APOA1/PLA2G4F/AADAC/APOA4/CPS1/PLIN5/PNPLA5/APOB/APOA2/PLA2G4D/LIPH/APOC1/APOC2/PNPLA1/PNLIPRP2/FABP6
GOBP_LYMPHOCYTE_ACTIVATION_INVOLVED_IN_IMMUNE_RESPONSE	GOBP_LYMPHOCYTE_ACTIVATION_INVOLVED_IN_IMMUNE_RESPONSE	177	0.452697	1.80845	1.81347e-06	5.26062e-05	4.1054e-05	9312	tags=36%, list=21%, signal=28%	CDH17/CD19/POU2AF1/CCL19/IFNG/IFNB1/MDK/IL6/BATF/FOXP3/IRF4/ZNF683/LEF1/KLRF2/IL27/JAK3/IL21/SLC11A1/IL2/IL12B/KLRC2/ADA/IL23A/PLCG2/UNC13D/CORO1A/IL4/FCGR2B/FCER1G/C17orf99/CR1/EXO1/NFKBIZ/IL18/EOMES/LGALS1/SEMA4A/IL12RB1/SLAMF6/ITGAL/LY9/KMT5C/LOXL3/CD80/LGALS9/LILRB1/LGALS3/CD244/ZFPM1/CD28/CD86/BCL3/CD74/GAPT/MAD2L2/CD40LG/RIPK2/LFNG/PARP3/TNFSF4/PTK2B/LCP1/SPN
GOBP_GERM_CELL_DEVELOPMENT	GOBP_GERM_CELL_DEVELOPMENT	238	0.421253	1.74669	1.89857e-06	5.4606e-05	4.26146e-05	7628	tags=24%, list=17%, signal=20%	PAEP/SPANXB1/ELSPBP1/SOHLH1/PLA2G3/EREG/CAPZA3/SPINK1/SPACA1/FAM9A/BNC1/DEFB1/PACRG/CFTR/AMH/MDK/LIN28A/PTX3/DPY19L2P1/TDRD5/SEMG2/AURKA/NEURL1/C14orf39/PABPC1L/CCDC42/WT1/FAM9B/CCDC136/SEMG1/CCNB1/NOBOX/TUBB8/CCDC63/TRIP13/ZGLP1/SOHLH2/KIT/ZP3/CDC25B/KNL1/H1-9P/TARBP2/SPINK2/CIB1/SLC26A6/YBX2/MEIG1/FANCG/DMRTC2/PCSK4/PYGO1/WNT4/TSSK6/REC8/ZMYND15
GOBP_EMBRYONIC_ORGAN_MORPHOGENESIS	GOBP_EMBRYONIC_ORGAN_MORPHOGENESIS	265	0.401581	1.67626	1.89072e-06	5.4606e-05	4.26146e-05	7633	tags=25%, list=17%, signal=20%	GATA4/CHRNA9/FOXE1/OTX1/FOXI1/HMX2/COL11A1/SHOX2/SIX2/NKX3-2/BMP7/ZIC1/NDRG4/HAND1/SIX4/ATP6V1B1/RYR2/FBN2/TMIE/MFAP2/STRA6/NTN1/GJB6/EPHB2/FZD2/ROR2/TBX20/FOXH1/CTHRC1/WNT1/GBX2/KCNQ4/CRB2/FOXN4/WNT5A/PROX1/HOXB9/MDFI/ALX1/HMX3/HOXA11/STRC/EOMES/NOG/TBX1/TIFAB/TBX18/COL2A1/VANGL2/WNT16/HOXA1/EYA1/PDGFRA/TWIST1/ALDH1A3/HOXA3/PRRX1/FOXG1/SHH/WNT11/HOXA2/SIX1/STIL/MESP1/IRX5
GOBP_SEX_DIFFERENTIATION	GOBP_SEX_DIFFERENTIATION	241	0.403811	1.66922	1.99021e-06	5.69994e-05	4.44824e-05	7633	tags=27%, list=17%, signal=22%	GATA4/CYP17A1/VGF/PTPRN/TEX19/EREG/DMRT3/FGF9/DMRTA2/DMRT2/FST/SIX4/LHX8/SRD5A2/AMH/HOXA13/BASP1/SCX/PTX3/STRA6/ZFP42/CCDC182/UTF1/SEMA3A/RETN/ROR2/LHB/NR5A1/LHX9/COL9A3/WNT7A/WT1/LHCGR/NTRK1/TFAP2C/WNT5A/CEBPB/SLIT2/KIT/CYP19A1/HOXA11/ZP3/TIFAB/HOXD13/CENPI/FANCA/PCYT1B/FSHR/CNTFR/GATA1/NUDT1/NUPR1/PDGFRA/GAS2/BIK/KIF18A/SHH/FANCG/DMRTC2/FOXL2/WNT4/SFRP2/REC8/GNRH1/IRX5
GOBP_PRIMARY_ALCOHOL_METABOLIC_PROCESS	GOBP_PRIMARY_ALCOHOL_METABOLIC_PROCESS	90	0.546494	2.01613	2.07841e-06	5.92743e-05	4.62578e-05	2808	tags=16%, list=6%, signal=15%	ADH1A/AKR1B15/TTR/AKR1B10/ADH4/HAO1/RDH8/ADH1C/SULT2A1/RDH16/SULT1A2/CYP11A1/CYP1A2/AKR1C4
GOMF_ALCOHOL_BINDING	GOMF_ALCOHOL_BINDING	84	0.546835	1.98784	2.09812e-06	5.95849e-05	4.65002e-05	3565	tags=15%, list=8%, signal=14%	APOC3/APOA5/APOF/CRABP1/APOA1/ADH4/C8G/APOA4/RLBP1/APOA2/STRA6/SULT2B1/TRPC7
GOBP_MONOCARBOXYLIC_ACID_BIOSYNTHETIC_PROCESS	GOBP_MONOCARBOXYLIC_ACID_BIOSYNTHETIC_PROCESS	220	0.421396	1.73792	2.17724e-06	6.1573e-05	4.80517e-05	8896	tags=25%, list=20%, signal=20%	APOC3/APOA5/BAAT/APOA1/PLA2G3/PLA2G4F/CYP7A1/PTGDS/FGF19/AGXT/AKR1D1/CYP2C9/APOA4/ALOXE3/PTGES/FA2H/CYP1A2/LIPH/AVP/APOC1/APOC2/CYP8B1/AKR1C4/ACSBG1/PLA2G1B/SDS/CES1/HACD1/MIR766/TRIB3/PROX1/HSD3B7/ALOX15/ACSM1/ALOX5/SLC27A5/MIR33A/OSBPL6/ALDH1A3/ABCB11/ALOX15B/ABHD3/MIF/FABP5/ELOVL4/LIPI/ELOVL3/AMACR/CD74/ACSM4/IL1B/PTGIS/LIPC/RBP1/GIP/OLAH
GOCC_CATION_CHANNEL_COMPLEX	GOCC_CATION_CHANNEL_COMPLEX	215	0.422419	1.73121	2.2917e-06	6.454e-05	5.03671e-05	7824	tags=33%, list=18%, signal=27%	LRRC38/KCNE5/CACNA1B/KCNG3/LRRC52/HCN2/CACNG3/CACNG6/HTR3A/KCNS1/KCNG1/CACNA1G/KCNA1/CNGB1/HCN4/RYR2/KCNN4/HTR3B/KCNIP3/DPP6/KCNB2/KCNH2/GRIN2D/CATSPERG/KCNJ4/SCNN1B/OLFM2/GRIN1/KCNJ11/TRPC7/SCNN1A/CACNG7/KCNQ4/CACNA2D4/GRIN2B/SCNN1G/SCN2A/STAC3/DPP10/GRIK4/GRIN3B/CACNA1E/CATSPER1/SHISA8/STX1A/KCND3/CACNB4/CACNA1I/KCND1/CNIH2/SHISA7/KCNQ5/SCNN1D/CACNA1F/SCN8A/KCNAB2/TRPV6/SCN3A/KCNE1B/ATP2A1/MCUB…
GOBP_ALPHA_BETA_T_CELL_ACTIVATION	GOBP_ALPHA_BETA_T_CELL_ACTIVATION	144	0.472271	1.84304	2.60869e-06	7.31624e-05	5.70961e-05	11009	tags=45%, list=25%, signal=34%	PLA2G2D/CCL19/IFNG/IL6/BATF/FOXP3/IRF4/ZNF683/LEF1/IL27/JAK3/IL21/XCL1/FUT7/SOCS1/IL2/IL12B/ADA/IL23A/LILRB4/CD3E/ZAP70/EBI3/IL4/NFKBIZ/IL18/EOMES/SEMA4A/TOX/IL12RB1/SLAMF6/LY9/TCIRG1/CRTAM/LOXL3/PRR7/CD80/LGALS9/SASH3/SHH/LILRB1/ZFPM1/CD28/PTPN22/CD86/RUNX1/RASAL3/BCL3/BCL11B/RUNX3/LGALS7B/RIPK2/NCKAP1L/ITK/TNFSF4/DOCK2/SPN/AGER/CCR2/LGALS9C/IRF1/HLA-DRB1/MYB/IL12A/PTPRC
GOMF_LIPOPROTEIN_PARTICLE_RECEPTOR_BINDING	GOMF_LIPOPROTEIN_PARTICLE_RECEPTOR_BINDING	28	0.758289	2.19728	2.72618e-06	7.61415e-05	5.9421e-05	3923	tags=36%, list=9%, signal=33%	APOC3/APOA5/APOA1/CRP/APOB/APOA2/APOE/RELN/PCSK9/SYT1
GOBP_RETINOL_METABOLIC_PROCESS	GOBP_RETINOL_METABOLIC_PROCESS	46	0.672884	2.20094	2.75467e-06	7.66206e-05	5.97949e-05	2118	tags=20%, list=5%, signal=19%	ADH1A/AKR1B15/TTR/AKR1B10/ADH4/RDH8/ADH1C/RDH16/CYP1A2
GOMF_CALCIUM_DEPENDENT_PROTEIN_BINDING	GOMF_CALCIUM_DEPENDENT_PROTEIN_BINDING	75	0.574598	2.04693	2.83794e-06	7.86133e-05	6.13499e-05	6741	tags=36%, list=15%, signal=31%	CD177/TNNI3/S100A7/S100G/CPLX2/STMN2/MBL2/S100A5/CLEC4M/CRNN/LRP8/SYT1/SYN1/S100A11/S100B/S100P/RAC3/STX1A/TNNC2/S100A8/S100A9/S100A2/S100A1/DMBT1/S100A4/S100A13/S100A6
GOMF_NADP_RETINOL_DEHYDROGENASE_ACTIVITY	GOMF_NADP_RETINOL_DEHYDROGENASE_ACTIVITY	12	0.894618	2.13552	2.91081e-06	8.01546e-05	6.25528e-05	401	tags=25%, list=1%, signal=25%	AKR1B15/AKR1B10/RDH8
GOBP_POSITIVE_REGULATION_OF_HORMONE_SECRETION	GOBP_POSITIVE_REGULATION_OF_HORMONE_SECRETION	121	0.503589	1.91467	2.9173e-06	8.01546e-05	6.25528e-05	5236	tags=26%, list=12%, signal=23%	NR0B2/NKX6-1/PLA2G3/EDN3/GAL/HCAR2/FGA/GCK/GRP/CRH/DRD2/TFR2/CFTR/NMU/BLK/RETN/FGG/FGB/PFKFB2/CD38/VSNL1/GIPR/FFAR1/GPR68/UCN/TAC1/C1QTNF3/ISL1/CYP19A1/C1QTNF12/IRS2
GOBP_REGULATION_OF_LIPASE_ACTIVITY	GOBP_REGULATION_OF_LIPASE_ACTIVITY	96	0.527571	1.95535	3.00187e-06	8.21442e-05	6.41055e-05	6335	tags=25%, list=14%, signal=21%	APOC3/APOA5/ANGPTL8/ANXA8L1/ANXA8/APOH/APOA1/NTF4/APOA4/PLIN5/APOA2/PTH/APOC1/APOC2/CCL5/PLA2G1B/KIT/GNA15/LPAR2/PLCB2/P2RY6/GPR55/SNCA/PDGFRA
GOMF_LIGAND_GATED_CATION_CHANNEL_ACTIVITY	GOMF_LIGAND_GATED_CATION_CHANNEL_ACTIVITY	103	0.519496	1.93503	3.04469e-06	8.298e-05	6.47578e-05	6283	tags=37%, list=14%, signal=32%	CHRNA9/HCN2/ASIC5/HTR3A/ASIC1/TRPM8/CNGB1/GRIK1/HCN4/RYR2/HTR3B/CHRNB2/ASIC2/MCOLN2/KCNH2/CHRNB4/P2RX5/HTR3E/GRIN2D/KCNJ4/SCNN1B/GRIN1/KCNJ10/KCNJ11/SCNN1A/GRIN2B/P2RX6/TRPM2/SCNN1G/KCNJ13/ASIC3/GRIK4/GRIN3B/P2RX2/CHRNA6/CHRNA1/SCNN1D/CHRNA5
GOBP_CHYLOMICRON_ASSEMBLY	GOBP_CHYLOMICRON_ASSEMBLY	11	0.915097	2.13817	3.07511e-06	8.34725e-05	6.51421e-05	2520	tags=73%, list=6%, signal=69%	APOC3/APOA1/MTTP/APOA4/APOB/APOA2/APOE/APOC2
GOBP_POSITIVE_REGULATION_OF_NERVOUS_SYSTEM_DEVELOPMENT	GOBP_POSITIVE_REGULATION_OF_NERVOUS_SYSTEM_DEVELOPMENT	254	0.405293	1.68736	3.12365e-06	8.44511e-05	6.59058e-05	6901	tags=23%, list=16%, signal=19%	NKX6-1/LPAR3/NKX2-2/ITPKA/ADGRB1/ASCL1/LRRN1/SRPX2/WNT2/DMRTA2/SHOX2/DRD2/PLXNB3/SERPINF1/IFNG/GSX2/MDK/IL6/PTPRZ1/NTN1/CAMK2B/EPHB2/ASIC2/RELN/TP73/L1CAM/LTA/LIMK1/NEURL1/LRP8/WNT7A/MAG/OTP/NTRK1/GRID2/NUMBL/SLIT2/SEMA7A/CLSTN2/KIT/WNT3/HAP1/SEMA4A/IL34/SERPINE2/PLXNA4/PLAG1/TSPO/E2F1/SLITRK2/METRN/RND2/SMARCD3/XRCC2/FOXG1/LIF/OXTR/SHH
GOBP_DEFENSE_RESPONSE_TO_GRAM_NEGATIVE_BACTERIUM	GOBP_DEFENSE_RESPONSE_TO_GRAM_NEGATIVE_BACTERIUM	68	0.581864	2.0207	3.22167e-06	8.67541e-05	6.77031e-05	6671	tags=43%, list=15%, signal=36%	DEFB4A/LBP/F2/S100A7/DEFB132/ADGRB1/CHGA/DEFB1/DEFA5/CXCL6/IGHM/IL6/DEFA4/ELANE/RNASE3/PYCARD/AZU1/LTF/SLC11A1/IL12B/IL23A/SERPINE1/RARRES2/ROMO1/DEFA6/SSC5D/DMBT1/IL22RA1/IRGM
GOBP_RESPIRATORY_ELECTRON_TRANSPORT_CHAIN	GOBP_RESPIRATORY_ELECTRON_TRANSPORT_CHAIN	116	0.508638	1.92732	3.32235e-06	8.91102e-05	6.95418e-05	14521	tags=63%, list=33%, signal=42%	CCNB1/NDUFA11/SCO2/CDK1/NDUFA4/COX6A1/NDUFS8/SNCA/NDUFA3/MT-CO2/MT-ND3/MT-ND4/NDUFA13/UQCRQ/SLC25A22/COX6C/MT-CYB/COX7B/MT-ND4L/UQCR10/COX5A/COX6B1/MT-CO3/TAZ/NDUFB7/SLC25A18/NDUFS6/COX4I1/MT-ND2/NDUFB2/NDUFB9/SDHAF2/NDUFB11/BID/COX5B/MT-CO1/NDUFA2/COX8A/NDUFA9/NDUFB1/SDHA/UQCRC1/NDUFB8/CYCS/COA6/NDUFA1/NDUFB10/CYC1/NDUFS5/DGUOK/MT-ND1/UQCR11/NDUFB4/NDUFA6/ETFB/ISCU/NDUFS7/AIFM2/CHCHD2/POLG2/UQCR…
GOMF_ALCOHOL_DEHYDROGENASE_NADPPLUS_ACTIVITY	GOMF_ALCOHOL_DEHYDROGENASE_NADPPLUS_ACTIVITY	21	0.797543	2.1507	3.33886e-06	8.91989e-05	6.9611e-05	2808	tags=29%, list=6%, signal=27%	AKR1B15/AKR1B10/ADH4/RDH8/AKR1D1/AKR1C4
GOBP_LIPOPROTEIN_METABOLIC_PROCESS	GOBP_LIPOPROTEIN_METABOLIC_PROCESS	131	0.492887	1.89043	3.38091e-06	8.99668e-05	7.02102e-05	3216	tags=13%, list=7%, signal=12%	APOC3/APOA5/ANGPTL8/APOA1/HHATL/MTTP/CWH43/NPC1L1/APOA4/ZDHHC22/APOB/APOL1/APOA2/APOC1/APOE/PCSK9/ZDHHC19
GOBP_RESPONSE_TO_INTERFERON_GAMMA	GOBP_RESPONSE_TO_INTERFERON_GAMMA	190	0.432295	1.75452	3.4054e-06	9.0263e-05	7.04414e-05	11975	tags=42%, list=27%, signal=31%	ACOD1/HPX/CCL7/CCL11/CCL19/CCL21/ARG1/IFNG/CAMK2B/CCL26/IRF4/FCGR1A/CCL5/CCL13/GBP5/MT2A/XCL1/FCGR1B/CCL1/IFI30/SLC11A1/XCL2/SOCS1/IL12B/CYP27B1/NCAM1/FASLG/WNT5A/WAS/CCL20/CCL25/CD44/OASL/IRF7/IL12RB1/CCL17/GBP7/SNCA/LGALS9/AIF1/SLC26A6/UBD/IRGM/CCL24/IRF5/HCK/TLR2/PRKCD/HLA-G/CD74/CCL4/ADAMTS13/RAB7B/SHFL/IRF9/HLA-DQA1/HLA-DQB2/IRF3/MEFV/CIITA/CCL15/HLA-DPB1/NLRC5/GBP2/CCL8/STAT1/CLDN1/IRF1/CCL…
GOBP_ANTIGEN_PROCESSING_AND_PRESENTATION	GOBP_ANTIGEN_PROCESSING_AND_PRESENTATION	229	0.402604	1.66426	3.51049e-06	9.26851e-05	7.23317e-05	15447	tags=50%, list=35%, signal=33%	RAB3B/CAPZA3/CCL19/CCL21/LAG3/SPTBN2/KIF2C/CLEC4M/CTSE/PYCARD/FCGR1A/FCGR1B/KIF4A/IFI30/SLC11A1/NOD2/KIF23/KIF15/CENPE/HLA-DOB/CD8A/CD1A/NCF1/WAS/TREM2/FCGR2B/FCER1G/NCF4/ABCB9/CD207/CYBA/CTSD/AP1M2/KIF11/CD68/KIF18A/LILRB2/PSMB3/PSME2/CCR7/PSMB10/RACGAP1/HLA-G/CD74/PSMA8/RILP/PSMA1/AP2S1/HLA-DQA1/HLA-DQB2/KIF2A/HLA-DPB1/KIF4B/NCF2/SEC13/HLA-DMB/PSMB9/HLA-DRB1/MARCHF1/CYBB/PSMB4/HLA-DMA/CD1B/AZGP…
GOBP_ORGANIC_ACID_BIOSYNTHETIC_PROCESS	GOBP_ORGANIC_ACID_BIOSYNTHETIC_PROCESS	330	0.378249	1.62426	3.64243e-06	9.57945e-05	7.47582e-05	8896	tags=23%, list=20%, signal=19%	APOC3/APOA5/BAAT/APOA1/PLA2G3/PLA2G4F/CYP7A1/PTGDS/FGF19/AGXT/AKR1D1/CYP2C9/GAD1/APOA4/ALOXE3/CPS1/PTGES/FA2H/PYCR1/PSAT1/CYP1A2/LIPH/AVP/APOC1/APOC2/CYP8B1/AKR1C4/CBSL/ACSBG1/CBS/PLA2G1B/SDS/NAT8L/CES1/HACD1/MIR766/TRIB3/CYP4F11/PROX1/HSD3B7/ALOX15/ACSM1/ALOX5AP/NAGS/ALOX5/CARNS1/SLC27A5/MIR33A/GPT2/PAH/OSBPL6/PLOD2/ALDH1A3/ABCB11/PYCR3/ALOX15B/ABHD3/MIF/FABP5/ELOVL4/LIPI/ELOVL3/AMACR/CD74/SDSL/…
GOBP_POSITIVE_REGULATION_OF_ENDOCYTOSIS	GOBP_POSITIVE_REGULATION_OF_ENDOCYTOSIS	97	0.526389	1.95658	3.69413e-06	9.67777e-05	7.55255e-05	6225	tags=26%, list=14%, signal=22%	APOA5/VTN/CALY/TF/STAP1/DRD2/TFR2/CCL19/CCL21/APOE/PCSK9/GPC3/CAV3/SERPINE1/WNT5A/PLCG2/ABCA7/C3/IL4/TREM2/GREM1/APELA/CD14/SFRP4/SNCA
GOBP_REGULATION_OF_COAGULATION	GOBP_REGULATION_OF_COAGULATION	70	0.597841	2.09635	3.959e-06	0.000103316	8.06281e-05	7183	tags=41%, list=16%, signal=35%	HRG/APOH/VTN/SERPINC1/F2/FGA/CPB2/F7/FOXA2/EPHB2/KNG1/APOE/SERPINB2/F3/FGG/FGB/PLAUR/PLAU/SERPINE1/ADTRP/F12/ST3GAL4/SERPINE2/VKORC1/SERPING1/PDGFRA/C1QTNF1/SERPINF2/TSPAN8
GOBP_GLYCEROLIPID_METABOLIC_PROCESS	GOBP_GLYCEROLIPID_METABOLIC_PROCESS	422	0.348076	1.52187	4.26141e-06	0.00011078	8.64531e-05	5970	tags=14%, list=13%, signal=12%	APOC3/APOA5/APOH/PON1/APOA1/CHAT/ITPKA/PLA2G3/INPP5J/CPNE7/PLA2G4F/MTTP/CWH43/PLA2G2D/THRSP/MFSD2A/AADAC/APOA4/CPS1/PLA2G2A/ACHE/PLIN5/PNPLA5/APOB/APOA2/PLA2G4D/LIPH/PLAAT1/APOC1/APOE/APOC2/PCSK9/PLA2G1B/TMEM86B/PNPLA1/PNLIPRP2/SOCS1/FABP6/CAV3/PLCG2/C3/GPX1/PIK3R6/SLA2/ALOX15/GNB3/SERINC2/PLAAT4/DGAT2/PIGZ/DGKG/PLCB2/SERPINA12/PLCD4/PCYT1B/GALR2/SLC27A5
GOCC_MICROTUBULE	GOCC_MICROTUBULE	416	0.353428	1.54058	4.57391e-06	0.000118448	9.24373e-05	10833	tags=26%, list=24%, signal=20%	CYP2A6/SAA1/TRIM63/CLMP/KIF1A/TRIM54/SLC8A3/TUBB3/GAS2L2/TUBA3C/AURKB/REEP2/KIF18B/MISP/KIF20A/BIRC5/PLK1/FSD1/TUBB2B/TPX2/GTSE1/SPAG6/KIF2C/JAKMIP1/ROR2/NEK2/KIF14/AURKA/NAV3/ASPM/SKA1/KIF4A/SYBU/KIFC1/KIF23/DCX/TUBAL3/KIF15/CENPE/TUBB8/SKA3/TTLL6/MAP1LC3C/KIF26B/MTUS2/TUBA4B/ZNF804A/REEP4/CDK1/ARHGAP4/DNAI1/DCDC1/TOGARAM2/CLIP4/KCNAB2/DYNLRB1/FHDC1/GAS2/DNAH17/KIF11/KIF18A/TTLL9/DCXR/TUBB4A/SPA…
GOMF_CARBOXYLIC_ACID_BINDING	GOMF_CARBOXYLIC_ACID_BINDING	184	0.436648	1.75946	4.75829e-06	0.000122753	9.57967e-05	6655	tags=24%, list=15%, signal=20%	ALB/CRABP1/ST8SIA3/TAT/PTGDS/AGXT/GNMT/GPR143/GAD1/CYP26C1/UGT1A8/CPS1/ST8SIA2/AFP/CYP26A1/APOC1/GAD2/TDO2/P4HA3/AKR1C4/UGT1A7/P3H3/GRIN1/PLA2G1B/MAG/SERPINA5/FOLR3/GRIN2B/CYP4F11/SIGLEC10/RTN4R/GLRB/GRIN3B/ALOX5AP/GPR31/NAGS/S100A8/S100A9/GRM7/SIGLEC11/PRR7/DBH/PLOD2/SLC19A1
GOBP_SPINAL_CORD_DEVELOPMENT	GOBP_SPINAL_CORD_DEVELOPMENT	92	0.538772	1.9902	4.81442e-06	0.000122795	9.58294e-05	5357	tags=26%, list=12%, signal=23%	PAX6/NKX2-2/SOX1/OLIG3/ASCL1/DMRT3/ACTL6B/MNX1/FOXB1/NEUROG3/DRGX/GDNF/GSX2/RELN/TBX20/LRP8/WNT1/FOXN4/PROX1/DAB1/ISL1/DCC/DRAXIN/NOG
GOMF_VITAMIN_BINDING	GOMF_VITAMIN_BINDING	140	0.469695	1.8158	4.81361e-06	0.000122795	9.58294e-05	6655	tags=21%, list=15%, signal=18%	ALB/CRABP1/TAT/ADH4/TCN1/S100G/AGXT/C8G/GNMT/GAD1/MOCOS/RLBP1/PSAT1/STRA6/GAD2/P4HA3/P3H3/CBSL/ALAS2/CBS/SDS/FOLR3/OPN4/RHO/SEC14L2/GPT2/PYGB/DBH/PLOD2/SLC19A1
GOBP_GLIOGENESIS	GOBP_GLIOGENESIS	276	0.393341	1.65496	4.78759e-06	0.000122795	9.58294e-05	6901	tags=22%, list=16%, signal=19%	CHRM1/NKX6-1/F2/NKX2-2/SOX1/CDK5R2/ASCL1/FGF5/STAP1/SOX2/SLC8A3/DNER/FA2H/IFNG/GSX2/PITX3/MDK/IL6/LIN28A/PTPRZ1/RELN/LEF1/TP73/ROR2/ZNF488/LTA/AZU1/ASCL2/OLIG1/PRDM8/KCNJ10/LRP8/POU3F2/MXRA8/MAG/MT3/POU3F1/DAB1/TREM2/BACE2/FPR2/PENK/CDK1/C1QA/CSPG5/NOG/IL34/S100A8/GPR37L1/SERPINE2/ITGB4/S100A9/PLAG1/TSPO/E2F1/NCMAP/METRN/FOXG1/LIF/NSUN5/SHH
GOMF_CALCIUM_ION_TRANSMEMBRANE_TRANSPORTER_ACTIVITY	GOMF_CALCIUM_ION_TRANSMEMBRANE_TRANSPORTER_ACTIVITY	132	0.477406	1.83322	5.0743e-06	0.000128937	0.000100622	9063	tags=33%, list=20%, signal=26%	CACNA1B/ATP2B3/CHRNA9/CACNG3/CACNG6/SLC8A3/TRPM8/CACNA1G/SLC8A2/PKD1L2/RYR2/TRPV5/FAM155B/MCOLN2/TRPV3/GRIN2D/GRIN1/TRPC7/CACNG7/CACNA2D4/GRIN2B/TRPM2/GRIN3B/CACNA1E/CATSPER1/CACNB4/CACNA1I/ATP2C2/CACNA1F/TRPV6/ORAI3/NCS1/ATP2A1/RYR1/PKD2L1/SLC24A5/CACNB3/CDK5/CACNG4/ANXA2/CHRNA10/CACNG5/CHRNA7
GOBP_TRANSFERRIN_TRANSPORT	GOBP_TRANSFERRIN_TRANSPORT	36	0.705074	2.14238	5.21511e-06	0.000132019	0.000103028	1847	tags=22%, list=4%, signal=21%	TF/ATP6V1G3/ATP6V0A4/ATP6V1C2/ATP6V0D2/STEAP3/TFR2/ATP6V1B1
GOBP_STEROL_TRANSPORT	GOBP_STEROL_TRANSPORT	113	0.494489	1.87841	5.60237e-06	0.000141293	0.000110265	4507	tags=19%, list=10%, signal=18%	APOC3/APOA5/PON1/APOA1/CEL/MTTP/NPC1L1/APOA4/PLTP/CFTR/APOB/TSKU/APOA2/SYT7/APOC1/APOE/APOC2/CYP8B1/PCSK9/CES1/ABCA7/ABCG8
GOBP_INFLAMMATORY_RESPONSE_TO_ANTIGENIC_STIMULUS	GOBP_INFLAMMATORY_RESPONSE_TO_ANTIGENIC_STIMULUS	52	0.622261	2.0716	5.67239e-06	0.000142527	0.000111228	5002	tags=38%, list=11%, signal=34%	SERPINC1/IL20RB/PLA2G2D/IL36B/IL36G/ELANE/IL36RN/IL2RA/IL37/LTA/IL1RN/IL31RA/FUT7/NOD2/IL12B/C3/GPX1/FCGR2B/CD6/ZP3
GOBP_CHROMOSOME_SEGREGATION	GOBP_CHROMOSOME_SEGREGATION	329	0.370798	1.59239	5.69427e-06	0.000142547	0.000111244	9701	tags=26%, list=22%, signal=21%	UBE2C/AURKB/KIF18B/CDC20/HJURP/BIRC5/PLK1/SYCE1L/PTTG1/CCNE1/NUF2/BUB1/KIF2C/NEK2/KIF14/DLGAP5/CDCA8/CENPF/MKI67/EME1/SGO1/CDCA5/DDX11L8/CENPW/SPATA22/TOP2A/SKA1/KIF4A/MAGEA10-MAGEA5/C14orf39/SHOC1/KIFC1/HASPIN/NCAPG/KIF23/NCAPH/TACC3/TTK/CCNB1/CENPE/BUB1B/SKA3/TRIP13/SYCE3/NDC80/KNL1/CDT1/ESPL1/EME2/FANCD2/RCC1/CDC6/M1AP/KIF18A/MAPK15/RMI2/PSRC1/NAA10/DDX11/ECT2/STAG3L4/REC8/OIP5/BANF1/P3H4/KNTC…
GOBP_REGULATION_OF_LIPOPROTEIN_LIPASE_ACTIVITY	GOBP_REGULATION_OF_LIPOPROTEIN_LIPASE_ACTIVITY	23	0.779752	2.14535	5.79625e-06	0.000143369	0.000111886	2520	tags=35%, list=6%, signal=33%	APOC3/APOA5/ANGPTL8/APOH/APOA1/APOA4/APOC1/APOC2
GOBP_ATP_SYNTHESIS_COUPLED_ELECTRON_TRANSPORT	GOBP_ATP_SYNTHESIS_COUPLED_ELECTRON_TRANSPORT	99	0.526652	1.96128	5.81198e-06	0.000143369	0.000111886	14521	tags=66%, list=33%, signal=44%	CCNB1/NDUFA11/CDK1/NDUFA4/COX6A1/NDUFS8/SNCA/NDUFA3/MT-CO2/MT-ND3/MT-ND4/NDUFA13/UQCRQ/COX6C/MT-CYB/COX7B/MT-ND4L/UQCR10/COX5A/COX6B1/MT-CO3/TAZ/NDUFB7/NDUFS6/COX4I1/MT-ND2/NDUFB2/NDUFB9/SDHAF2/NDUFB11/BID/COX5B/MT-CO1/NDUFA2/COX8A/NDUFA9/NDUFB1/SDHA/UQCRC1/NDUFB8/CYCS/COA6/NDUFA1/NDUFB10/CYC1/NDUFS5/DGUOK/MT-ND1/UQCR11/NDUFB4/NDUFA6/ISCU/NDUFS7/CHCHD2/UQCRHL/MT-ND5/NDUFS3/NDUFA8/COX6A2/UQCC3/COX…
GOBP_AMINOGLYCAN_METABOLIC_PROCESS	GOBP_AMINOGLYCAN_METABOLIC_PROCESS	169	0.444568	1.76736	5.7939e-06	0.000143369	0.000111886	10494	tags=33%, list=24%, signal=25%	ITIH1/SPOCK3/ITIH2/HS3ST3A1/ITIH3/KERA/CHST6/CHIA/B3GALT5/CHI3L2/CEMIP/ITIH4/B3GAT1/PGLYRP4/OVGP1/HS6ST2/HAS1/HMMR/GPC3/BCAN/HGF/HAS2/LUM/CD44/FMOD/CSPG5/ST3GAL4/CHI3L1/B3GNT8/GPC2/B3GNT4/IDUA/NDST3/UST/B4GALT7/EGF/NCAN/CHST13/B3GAT3/PIM1/CHST11/IL1B/CHIT1/GLB1/GALNS/ITIH6/SMPD3/GALNT5/ABCC5/VCAN/DSE/GPC1/ST3GAL6/B3GNT6/B3GNT7
GOBP_ORGANELLE_FISSION	GOBP_ORGANELLE_FISSION	471	0.339902	1.50173	5.79934e-06	0.000143369	0.000111886	9773	tags=26%, list=22%, signal=21%	EDN3/TEX19/EREG/UBE2C/CCNA1/MYBL2/BMP7/AURKB/KIF18B/MISP/HOXA13/CDC20/PLK1/SYCE1L/PTTG1/EPGN/TPX2/CCNE1/NUF2/BUB1/KIF2C/ANLN/CDC25C/MEI1/CCNB2/SPHK1/NEK2/PKMYT1/KIF14/DLGAP5/CDCA8/AURKA/CENPF/MKI67/EME1/SGO1/CDCA5/FBXO43/SPATA22/TOP2A/KIF4A/CKS2/UBE2S/C14orf39/SHOC1/KIFC1/HASPIN/NCAPG/KIF23/NCAPH/TACC3/TTK/RAD54B/CCNB1/CENPE/BUB1B/TUBB8/WNT5A/TRIP13/SYCE3/MYBL1/MTFR2/IL1A/CDC25B/REEP4/CDK1/NDC80/…
GOBP_VENTRAL_SPINAL_CORD_DEVELOPMENT	GOBP_VENTRAL_SPINAL_CORD_DEVELOPMENT	39	0.681772	2.11047	5.90874e-06	0.000145226	0.000113335	4681	tags=31%, list=11%, signal=28%	PAX6/NKX2-2/SOX1/OLIG3/ASCL1/DMRT3/MNX1/TBX20/LRP8/FOXN4/DAB1/ISL1
GOBP_RETINA_HOMEOSTASIS	GOBP_RETINA_HOMEOSTASIS	73	0.566881	1.99855	6.01722e-06	0.000147356	0.000114997	5399	tags=25%, list=12%, signal=22%	ALB/TF/LCN1/PIP/IGKC/CST4/IGHA2/CNGB1/IGHA1/IGHG3/PCDH15/JCHAIN/LTF/CDHR1/CRB2/PIGR/RHO/HSPB1
GOBP_MODULATION_OF_PROCESS_OF_OTHER_ORGANISM	GOBP_MODULATION_OF_PROCESS_OF_OTHER_ORGANISM	121	0.49368	1.87699	6.60198e-06	0.000160666	0.000125384	3535	tags=17%, list=8%, signal=15%	HMGA2/REG3G/CRP/REG1B/APCS/DEFA5/CXCL6/SLPI/ARG1/FCER2/IFNG/PTX3/DEFA4/APOE/CLEC4M/LEF1/CCL5/KRT6A/REG1A/LTF
GOBP_CELLULAR_LIPID_CATABOLIC_PROCESS	GOBP_CELLULAR_LIPID_CATABOLIC_PROCESS	225	0.40877	1.69036	6.60825e-06	0.000160666	0.000125384	4275	tags=13%, list=10%, signal=12%	APOC3/APOA5/CRABP1/AKR1B10/APOA1/HAO1/CEL/PLA2G4F/MFSD2A/AADAC/APOA4/CYP26C1/CPS1/PLIN5/PNPLA5/APOB/APOA2/PLA2G4D/CYP26A1/LIPH/APOC1/APOC2/BCO2/SPHK1/PNPLA1/PNLIPRP2/MT3/FABP6/PLCG2
GOBP_RDNA_HETEROCHROMATIN_ASSEMBLY	GOBP_RDNA_HETEROCHROMATIN_ASSEMBLY	36	-0.724817	-2.06349	6.76577e-06	0.000163906	0.000127913	4036	tags=31%, list=9%, signal=28%	H3C1/H3C2/H3C11/H4C1/H3C3/H3C7/H4C4/H4C13/H4C2/H4C6/H4C3
GOCC_TRANSPORTER_COMPLEX	GOCC_TRANSPORTER_COMPLEX	322	0.376453	1.61459	6.86113e-06	0.000165623	0.000129252	7188	tags=27%, list=16%, signal=23%	LRRC38/KCNE5/GABRA3/CACNA1B/CHRNA9/KCNG3/LRRC52/CLCNKB/HCN2/CACNG3/CACNG6/HTR3A/KCNS1/CLCNKA/KCNG1/FXYD4/CACNA1G/KCNA1/CNGB1/ATP4B/HCN4/CFTR/RYR2/ATP1A3/KCNN4/HTR3B/KCNIP3/CHRNB2/DPP6/KCNB2/CLIC6/KCNH2/CHRNB4/BEST4/GRIN2D/CATSPERG/KCNJ4/CLIC3/SCNN1B/OLFM2/GRIN1/KCNJ11/TRPC7/SCNN1A/CACNG7/KCNQ4/CACNA2D4/GRIN2B/SCNN1G/GRID2/SCN2A/ABCG8/STAC3/DPP10/GRIK4/GLRB/GRIN3B/CACNA1E/CATSPER1/CHRNA6/SHISA8/ST…
GOBP_PHOSPHOLIPID_EFFLUX	GOBP_PHOSPHOLIPID_EFFLUX	13	0.874556	2.13263	6.894e-06	0.000165824	0.000129409	2520	tags=62%, list=6%, signal=58%	APOC3/APOA5/APOA1/APOA4/APOA2/APOC1/APOE/APOC2
GOBP_RESPONSE_TO_TOXIC_SUBSTANCE	GOBP_RESPONSE_TO_TOXIC_SUBSTANCE	230	0.407845	1.68523	7.04223e-06	0.000168789	0.000131723	9033	tags=27%, list=20%, signal=22%	HP/ALB/AKR1B10/PON1/ADH4/AQP10/HBQ1/APOA4/GPX2/CPS1/BMP7/DRD2/PTGES/ARG1/MPO/DHRS2/SLC18A2/HBD/APOE/MT1X/SLC6A4/HBM/CERS1/MT1A/CCL5/MT2A/CES1/MT3/CCNB1/MT1G/MT1DP/HBZ/GPX1/PENK/ALOX5AP/MT1F/MT1E/MT1B/MT1M/DNMT3B/S100A9/RAD51/NUPR1/SLC7A11/SRXN1/HBA1/HBA2/TLR2/PON2/MT-CYB/MGST1/TXNDC17/PIM1/CCL4/ADAMTS13/GSTZ1/ABCC2/OPRD1/SOD2/NEFL/MT1H/PDZD3
GOBP_POSITIVE_REGULATION_OF_PEPTIDE_SECRETION	GOBP_POSITIVE_REGULATION_OF_PEPTIDE_SECRETION	147	0.462614	1.80934	7.1075e-06	0.000169751	0.000132474	5479	tags=23%, list=12%, signal=20%	NR0B2/NKX6-1/HCAR2/FGA/GCK/GRP/CRH/DRD2/TFR2/ACHE/CFTR/KCNN4/ADAM8/NMU/BLK/FGG/FGB/PLA2G1B/ADORA1/PFKFB2/CD38/VSNL1/GIPR/FFAR1/GPR68/ANKRD1/UCN/C1QTNF3/ISL1/TREM2/IL1A/C1QTNF12/IRS2/S100A8
GOBP_POSITIVE_REGULATION_OF_LIPID_BIOSYNTHETIC_PROCESS	GOBP_POSITIVE_REGULATION_OF_LIPID_BIOSYNTHETIC_PROCESS	78	0.557277	2.01266	7.24547e-06	0.000172437	0.00013457	2520	tags=15%, list=6%, signal=15%	APOA5/APOA1/PLA2G3/CYP7A1/CGA/MFSD2A/APOA4/IFNG/PLIN5/AVP/APOE/APOC2
GOBP_REGULATION_OF_LEUKOCYTE_CHEMOTAXIS	GOBP_REGULATION_OF_LEUKOCYTE_CHEMOTAXIS	116	0.499236	1.89169	7.29011e-06	0.000172891	0.000134924	9474	tags=41%, list=21%, signal=33%	LBP/S100A7/EDN3/CXCL13/STAP1/CCL7/CXCL8/CCL19/CCL21/MDK/F7/IL6/CCL5/XCL1/CCL1/NOD2/XCL2/RAC2/KLRK1/NBL1/IL23A/SERPINE1/SLAMF8/RARRES2/WNT5A/SLIT2/IL4/FPR2/GREM1/PADI2/IL34/LGALS9/AIF1/GPSM3/MIF/C5/PGF/CCR7/CCR1/KLRC4-KLRK1/CSF1R/CD74/CCL4/NCKAP1L/STK39/PTK2B/CSF1/CXCL14
GOBP_COLLAGEN_CATABOLIC_PROCESS	GOBP_COLLAGEN_CATABOLIC_PROCESS	47	0.643324	2.11592	7.3303e-06	0.000173236	0.000135194	9094	tags=51%, list=20%, signal=41%	MMP12/MMP13/MMP27/MMP9/MMP17/ADAMTS14/MMP1/TMPRSS6/PRTN3/MMP7/MRC2/MMP3/MMP10/MMP23B/MMP8/CST3/CTSD/KLK6/MMP11/MMP25/ADAMTS3/MMP19/MMP14/FAP
GOBP_OXIDATIVE_PHOSPHORYLATION	GOBP_OXIDATIVE_PHOSPHORYLATION	147	0.46179	1.80612	7.36832e-06	0.000173528	0.000135421	14521	tags=60%, list=33%, signal=40%	CCNB1/NDUFA11/ATP5ME/CDK1/NDUFA4/COX6A1/NDUFS8/COX7A1/ATP5MF/PPIF/ANTKMT/SNCA/NUPR1/NDUFA3/MT-CO2/MT-ND3/ATP5F1E/MT-ND4/NDUFA13/UQCRQ/COX6C/UQCC2/MT-CYB/COX7B/MT-ND4L/UQCR10/ATP5MC1/COX5A/ACTN3/COX6B1/MT-ATP6/MT-CO3/ATP5F1D/TAZ/NDUFB7/NDUFS6/COX4I1/MT-ND2/NDUFB2/MT-ATP8/NDUFB9/SDHAF2/NDUFB11/BID/COX5B/MT-CO1/NDUFA2/COX8A/NDUFA9/NDUFB1/SDHA/UQCRC1/NDUFB8/CYCS/ABCD1/COA6/NDUFA1/NDUFB10/CYC1/NDUFS5/…
GOBP_KILLING_OF_CELLS_IN_OTHER_ORGANISM_INVOLVED_IN_SYMBIOTIC_INTERACTION	GOBP_KILLING_OF_CELLS_IN_OTHER_ORGANISM_INVOLVED_IN_SYMBIOTIC_INTERACTION	23	0.775118	2.1326	7.45229e-06	0.000174896	0.000136489	3230	tags=57%, list=7%, signal=52%	HRG/F2/CFHR5/REG3G/CFHR2/CFHR1/DEFA5/CXCL6/ARG1/APOL1/ELANE/AZU1/KRT6A
GOBP_SYNAPSE_ORGANIZATION	GOBP_SYNAPSE_ORGANIZATION	399	0.350348	1.51783	7.48003e-06	0.00017494	0.000136523	7941	tags=24%, list=18%, signal=20%	SNCB/IGFN1/WNT7B/ITPKA/ADGRB1/KIF1A/CEL/LRRN1/SRPX2/SLC8A3/DNER/CTNNA2/C1QL1/INA/DRD2/ACHE/ACTBL2/SIX4/SLC8A2/CDC20/ERC2/SPTBN2/GDNF/LHFPL4/LRRTM1/DRP2/NTN1/CAMK2B/CHRNB2/LRFN2/EPHB2/RAPSN/ASIC2/NTNG2/APOE/DOK7/RELN/L1CAM/KIRREL3/NEURL1/LRP8/ADGRF1/WNT7A/SYBU/NEFH/BCAN/ADD2/SYN1/NTRK1/SNCG/GRIN2B/WNT5A/GRID2/C3/TREM2/FCGR2B/CLSTN2/GLRB/P2RX2/C1QB/UNC13A/ZNF804A/C1QA/CACNB4/LRFN1/SEMA4A/CHRNA1/LRF…
GOMF_ORGANIC_ACID_BINDING	GOMF_ORGANIC_ACID_BINDING	112	0.49291	1.86374	7.63114e-06	0.000177858	0.000138801	7373	tags=32%, list=17%, signal=27%	CRABP1/GNMT/HBQ1/GPR143/GAD1/CYP26C1/UGT1A8/CPS1/RYR2/CYP26A1/GAD2/HBD/P4HA3/HBM/UGT1A7/P3H3/GRIN1/SERPINA5/FOLR3/GRIN2B/HBZ/GLRB/GRIN3B/ALOX5AP/GPR31/NAGS/S100A8/S100A9/GRM7/DBH/PLOD2/SLC19A1/P3H1/HBA1/FABP5/HBA2
GOMF_VOLTAGE_GATED_ION_CHANNEL_ACTIVITY	GOMF_VOLTAGE_GATED_ION_CHANNEL_ACTIVITY	185	0.438359	1.76678	7.72742e-06	0.000179483	0.000140069	7827	tags=30%, list=18%, signal=25%	LRRC38/KCNE5/CACNA1B/KCNG3/LRRC52/CLCNKB/HCN2/CACNG3/CACNG6/KCNS1/CLCNKA/KCNG1/CACNA1G/KCNA1/HCN4/KCNH3/KCNIP3/KCNB2/CLIC6/KCNH2/GRIN2D/KCNJ4/CLIC3/GRIN1/KCNJ10/KCNJ11/CACNG7/KCNQ4/CACNA2D4/GRIN2B/KCNJ13/SCN2A/GRIN3B/CACNA1E/CATSPER1/KCND3/CACNB4/KCNK17/CACNA1I/KCND1/KCNQ5/CACNA1F/SCN8A/KCNAB2/SCN3A/KCNK13/NCS1/KCNE1B/KCNH8/KCNJ6/RYR1/KCND2/CACNB3/KCNT2/ABCC8/CDK5
GOBP_NEUTRAL_LIPID_CATABOLIC_PROCESS	GOBP_NEUTRAL_LIPID_CATABOLIC_PROCESS	45	0.654896	2.146	8.72012e-06	0.000201847	0.000157522	4057	tags=33%, list=9%, signal=30%	APOC3/APOA5/APOA1/AADAC/APOA4/CPS1/PLIN5/PNPLA5/APOB/APOA2/LIPH/APOC2/PNPLA1/PNLIPRP2/FABP6
GOBP_POSITIVE_REGULATION_OF_PHAGOCYTOSIS	GOBP_POSITIVE_REGULATION_OF_PHAGOCYTOSIS	64	0.592514	2.04434	8.83981e-06	0.00020329	0.000158648	6042	tags=36%, list=14%, signal=31%	APOA1/AHSG/STAP1/IFNG/APOA2/PTX3/C2/IL2RG/SIRPG/PYCARD/AZU1/SLC11A1/NOD2/SPACA3/ABCA7/SIRPB1/C3/TREM2/FCGR2B/FCER1G/FPR2/CYBA/IL2RB
GOBP_ORGANIC_HYDROXY_COMPOUND_CATABOLIC_PROCESS	GOBP_ORGANIC_HYDROXY_COMPOUND_CATABOLIC_PROCESS	73	0.561718	1.98035	8.84264e-06	0.00020329	0.000158648	4249	tags=26%, list=10%, signal=24%	AKR1B10/ADH4/HAO1/CEL/INPP5J/CYP7A1/SULT2A1/HSD17B6/AKR1D1/CYP4F3/CYP24A1/SULT1A2/CYP4F2/CYP4F12/APOE/MT3/SULT1A1/CYP27B1/CYP4F11
GOBP_REGULATION_OF_CELL_KILLING	GOBP_REGULATION_OF_CELL_KILLING	98	0.520342	1.93207	9.36417e-06	0.000213854	0.000166892	11963	tags=55%, list=27%, signal=40%	SERPINB4/STAP1/CXCL6/LAG3/ARG1/FCER2/IFNG/DNASE1/IL21/KRT6A/XCL1/CR1L/KLRK1/IL12B/KLRC2/IL23A/CD1A/PIK3R6/IL4/FCGR2B/IL18RAP/IL12RB1/SLAMF6/SH2D1A/TYROBP/VAV1/CRTAM/LGALS9/LILRB1/CFH/ITGAM/KLRC4-KLRK1/IL13/HLA-G/NCR3/CLEC12B/BAD/ARRB2/KLRC1/AGER/KIR2DL4/LEP/PVR/HLA-DRB1/IL12A/PTPRC/CD1B/CYRIB/AZGP1/CADM1/HLA-F/ICAM1/HLA-A/PRF1
GOBP_MITOTIC_NUCLEAR_DIVISION	GOBP_MITOTIC_NUCLEAR_DIVISION	291	0.377802	1.60604	9.36541e-06	0.000213854	0.000166892	9727	tags=27%, list=22%, signal=22%	EDN3/EREG/UBE2C/MYBL2/BMP7/AURKB/KIF18B/MISP/HOXA13/CDC20/PLK1/PTTG1/EPGN/TPX2/NUF2/BUB1/KIF2C/ANLN/CDC25C/CCNB2/SPHK1/NEK2/PKMYT1/KIF14/DLGAP5/CDCA8/AURKA/CENPF/MKI67/SGO1/CDCA5/FBXO43/KIF4A/UBE2S/KIFC1/HASPIN/NCAPG/KIF23/NCAPH/TACC3/TTK/CCNB1/CENPE/BUB1B/TRIP13/IL1A/REEP4/CDK1/NDC80/CDT1/ESPL1/TOGARAM2/RCC1/CHEK2/CDC6/KIF11/KIF18A/PSRC1/NAA10/CD28/EGF/REC8/BANF1/KNTC1/RACGAP1/IL1B/CENPK/MAD2L1/…
GOBP_REPRODUCTIVE_SYSTEM_DEVELOPMENT	GOBP_REPRODUCTIVE_SYSTEM_DEVELOPMENT	381	0.362708	1.57115	9.40561e-06	0.000214049	0.000167044	7677	tags=24%, list=17%, signal=20%	GATA4/WNT7B/SERPINB5/VGF/PTPRN/TEX19/EREG/CSF2/FGF9/WNT2/FST/HOXB13/BMP7/HAND1/SIX4/LHX8/SRD5A2/AMH/PLAC1/SERPINF1/HOXA13/BASP1/SCX/PTX3/STRA6/ZFP42/CCDC182/E2F7/UTF1/SEMA3A/RETN/LEF1/ROR2/GJB5/LHB/NR5A1/ASCL2/LHX9/COL9A3/WNT7A/SERPINA5/WT1/ADA/LHCGR/NTRK1/TFAP2C/CYP27B1/WNT5A/CEBPB/C3/GJB2/SLIT2/MDFI/E2F8/KIT/CYP19A1/HOXA11/ZP3/VASH2/CCNF/EOMES/NOG/TIFAB/CEBPA/APELA/HOXD13/KRT19/SERPINE2/FANCA/P…
GOBP_NEUTRAL_LIPID_METABOLIC_PROCESS	GOBP_NEUTRAL_LIPID_METABOLIC_PROCESS	131	0.481579	1.84706	9.51322e-06	0.000215771	0.000168388	6194	tags=24%, list=14%, signal=20%	APOC3/APOA5/APOH/APOA1/MTTP/THRSP/MFSD2A/AADAC/APOA4/CPS1/PLIN5/PNPLA5/APOB/APOA2/LIPH/APOC1/APOE/APOC2/PCSK9/PNPLA1/PNLIPRP2/FABP6/CAV3/C3/GPX1/GNB3/DGAT2/DGKG/SERPINA12/SLC27A5/MOGAT2
GOBP_LIPID_HOMEOSTASIS	GOBP_LIPID_HOMEOSTASIS	153	0.451512	1.78436	9.75264e-06	0.000220462	0.000172049	5383	tags=20%, list=12%, signal=17%	APOC3/APOA5/ANGPTL8/APOA1/TLCD3B/GCKR/CYP7A1/MTTP/APOA4/PNPLA5/APOB/TSKU/APOA2/ASGR2/APOE/APOC2/TLCD1/PCSK9/ADORA1/PNPLA1/CES1/CAV3/ABCG8/C1QTNF3/ACSM1/IL18/DGAT2/IRS2/GRAMD1B/CEBPA
GOBP_NEGATIVE_REGULATION_OF_REPRODUCTIVE_PROCESS	GOBP_NEGATIVE_REGULATION_OF_REPRODUCTIVE_PROCESS	52	0.613162	2.0413	9.81562e-06	0.000221146	0.000172583	5002	tags=37%, list=11%, signal=32%	PAEP/BMP7/AMH/SERPINF1/ACVR1C/OVGP1/SEMG2/NR5A1/FBXO43/SPINK13/TTK/WT1/ADA/SEMG1/TIMP1/WNT5A/TRIP13/ASTL/ZP3
GOBP_REGULATION_OF_ENDOCYTOSIS	GOBP_REGULATION_OF_ENDOCYTOSIS	202	0.415877	1.69959	1.00715e-05	0.000226157	0.000176493	7343	tags=21%, list=17%, signal=18%	APOC3/APOA5/CD177/VTN/CALY/TF/SYT4/SNAP91/STAP1/DRD2/TFR2/CCL19/CCL21/APOC1/PACSIN1/APOE/APOC2/SPHK1/PCSK9/GPC3/SH3GL3/CAV3/SERPINE1/WNT5A/PLCG2/ABCA7/C3/IL4/TREM2/GSG1L/ALOX15/GREM1/APELA/CD14/SFRP4/UNC119/SNCA/ARFGAP1/ANKRD13D/LILRB1/ANKRD13B/LGALS3/EGF
GOBP_ORGANIC_HYDROXY_COMPOUND_BIOSYNTHETIC_PROCESS	GOBP_ORGANIC_HYDROXY_COMPOUND_BIOSYNTHETIC_PROCESS	241	0.386123	1.5961	1.11244e-05	0.000248973	0.000194299	8108	tags=24%, list=18%, signal=20%	APOA5/BAAT/APOA1/INSM1/PMEL/ITPKA/TYR/CYP7A1/FGF19/AKR1D1/NPC1L1/APOA4/PLTP/SLC45A2/CFTR/SRD5A2/IFNG/APOB/PSAT1/PTH/APOE/CYP8B1/SPHK1/AKR1C4/ASIP/CES1/LHCGR/CYP27B1/WNT5A/PROX1/PLCG2/GFI1/HSD3B7/ALOX15/SEC14L2/P2RY6/G6PD/SLC27A5/MVK/MIR33A/SNCA/CYB5R2/SLC7A11/PAH/OSBPL6/DBH/ABCB11/EBP/ALOX15B/TM7SF2/CD244/WNT4/SLC24A5/PLEK/PGP/HSD17B1/MOXD1/AMACR
GOBP_POSITIVE_REGULATION_OF_LEUKOCYTE_MIGRATION	GOBP_POSITIVE_REGULATION_OF_LEUKOCYTE_MIGRATION	132	0.468105	1.7975	1.12381e-05	0.000249862	0.000194993	9548	tags=39%, list=21%, signal=30%	LBP/S100A7/EDN3/CXCL13/ITGA2B/CCL7/CXCL8/CCL19/CCL21/MDK/F7/IL6/ADAM8/TNFRSF18/PYCARD/CCL5/BDKRB1/XCL1/CCL1/XCL2/RAC2/IL23A/SERPINE1/RARRES2/WNT5A/CCL20/IL4/TREM2/FPR2/ZP3/IL34/MADCAM1/LGALS9/AIF1/GPSM3/CCL24/LGALS3/PGF/CCR7/CCR1/CSF1R/CD74/CCL4/NCKAP1L/STK39/MMP14/PTK2B/SPN/CSF1/CXCL14/AGER
GOBP_MYELOID_LEUKOCYTE_DIFFERENTIATION	GOBP_MYELOID_LEUKOCYTE_DIFFERENTIATION	197	0.422986	1.72707	1.12176e-05	0.000249862	0.000194993	9230	tags=32%, list=21%, signal=26%	TF/PLA2G3/CSF2/MMP9/APCS/CCL19/IFNG/IL20/DHRS2/BATF/CSF3/IRF4/SIGLEC15/LEF1/PRTN3/ROR2/IL31RA/LTF/GPC3/GPR68/IL12B/IL23A/MT1G/LILRB4/OSCAR/NME1/CEBPB/LILRB3/EFNA2/SPI1/IL4/TREM2/KIT/IRF7/CD101/CEBPA/IL34/C1QC/GPR55/PF4/TYROBP/TCIRG1/GATA1/TNFRSF11A/CEBPE/ITGB6/UBD/LIF/LILRB1/ZFPM1/DCSTAMP/RUNX1/TLR2/CCR7/CCR1/BGLAP/CSF1R/CD74/TMEM178A/ANXA2/GPR137/EVI2B/SRC/GNAS
GOBP_POSITIVE_REGULATION_OF_TRIGLYCERIDE_METABOLIC_PROCESS	GOBP_POSITIVE_REGULATION_OF_TRIGLYCERIDE_METABOLIC_PROCESS	22	0.782527	2.15047	1.14771e-05	0.0002543	0.000198456	2520	tags=32%, list=6%, signal=30%	APOA5/APOA1/MFSD2A/AADAC/APOA4/PLIN5/APOC2
GOBP_REGULATION_OF_LIPID_METABOLIC_PROCESS	GOBP_REGULATION_OF_LIPID_METABOLIC_PROCESS	390	0.345798	1.50097	1.15129e-05	0.0002543	0.000198456	5236	tags=14%, list=12%, signal=13%	APOC3/APOA5/ANGPTL8/APOA1/F2/PLA2G3/ERFE/GAL/HCAR2/CYP7A1/SULT2A1/FGF19/CGA/CD19/THRSP/MFSD2A/AADAC/APOA4/UGT1A8/CCL19/CCL21/IFNG/PLIN5/APOB/G0S2/EEF1A2/APOA2/AVP/APOC1/APOE/APOC2/SPHK1/MIR138-1/NR5A1/TNFAIP8L3/ADORA1/LGALS12/CES1/NOD2/ANKRD1/SERPINA3/CYP27B1/MIR766/RARRES2/TRIB3/PROX1/ABCA7/GFI1/C3/KIT/GNB3/FPR2/SEC14L2/DGAT2/IRS2
GOBP_DNA_REPLICATION_DEPENDENT_NUCLEOSOME_ORGANIZATION	GOBP_DNA_REPLICATION_DEPENDENT_NUCLEOSOME_ORGANIZATION	30	-0.73356	-2.02295	1.17959e-05	0.000259703	0.000202672	4036	tags=37%, list=9%, signal=33%	H3C1/H3C2/H3C11/H4C1/H3C3/H3C7/H4C4/H4C13/H4C2/H4C6/H4C3
GOCC_CONDENSED_CHROMOSOME_CENTROMERIC_REGION	GOCC_CONDENSED_CHROMOSOME_CENTROMERIC_REGION	114	0.486994	1.84757	1.22886e-05	0.000269672	0.000210452	9723	tags=35%, list=22%, signal=27%	AURKB/HJURP/CENPA/BIRC5/PLK1/NUF2/SPC24/BUB1/KIF2C/NEK2/CENPM/CENPF/SGO1/CENPW/SKA1/ERCC6L/NCAPG/CCNB1/CENPE/BUB1B/CEBPB/SKA3/NDC80/KNL1/CDT1/KMT5C/REC8/KNTC1/CENPK/MAD2L1/RANGAP1/CENPH/SPOUT1/NCAPD2/SPC25/CENPU/CENPT/ZWINT/KNSTRN/CENPO
GOCC_SECRETORY_GRANULE_MEMBRANE	GOCC_SECRETORY_GRANULE_MEMBRANE	298	0.372151	1.5859	1.24782e-05	0.000272945	0.000213007	11377	tags=37%, list=26%, signal=28%	CD177/SYT4/KIF1A/SPACA1/ITGA2B/GPR84/ADGRG3/ADAM8/MCEMP1/MS4A3/SLC17A9/RAB26/SCG3/ATP8B3/FRMPD3/CHRNB4/AZU1/PLAUR/PLAU/CD38/SLC11A1/TBC1D10C/SERPINA5/RHOF/CCDC136/SYT1/FCGR3B/TRPM2/SPACA3/LILRB3/SIRPB1/CEACAM3/CUZD1/CD44/FCER1G/ABCA13/FPR2/DOK3/CR1/ITGAX/PIGR/VAMP1/CD14/CYBA/CEACAM8/ITGAL/LAIR1/TYROBP/RAB27B/TCIRG1/ZG16/SNCA/KCNAB2/FPR1/DMBT1/CLEC4D/CKAP4/RND2/DBH/CD68/LILRB2/LGALS3/PCSK4/TICAM2/…
GOBP_ACYLGLYCEROL_HOMEOSTASIS	GOBP_ACYLGLYCEROL_HOMEOSTASIS	36	0.692641	2.1046	1.28934e-05	0.000280785	0.000219125	5183	tags=36%, list=12%, signal=32%	APOC3/APOA5/ANGPTL8/APOA1/GCKR/APOA4/APOE/APOC2/ADORA1/ABCG8/C1QTNF3/IL18/DGAT2
GOMF_CCR_CHEMOKINE_RECEPTOR_BINDING	GOMF_CCR_CHEMOKINE_RECEPTOR_BINDING	35	0.679171	2.05329	1.29401e-05	0.000280785	0.000219125	4565	tags=43%, list=10%, signal=38%	DEFB4A/DEFB1/CXCL13/CCL7/CCL11/CCL19/CCL21/CCL26/CCL5/CCL13/XCL1/CCL1/XCL2/CCL20/CCL25
GOBP_REGULATION_OF_PHAGOCYTOSIS	GOBP_REGULATION_OF_PHAGOCYTOSIS	91	0.518244	1.90864	1.29612e-05	0.000280785	0.000219125	4812	tags=29%, list=11%, signal=26%	APOA1/AHSG/STAP1/PRKCG/IFNG/APOA2/SYT7/PTX3/C2/IL2RG/SIRPG/PRTN3/SPHK1/PYCARD/AZU1/SLC11A1/NOD2/SPACA3/ABCA7/SIRPB1/C3/TREM2/FCGR2B/FCER1G/ALOX15/FPR2
GOBP_REGULATION_OF_PEPTIDYL_TYROSINE_PHOSPHORYLATION	GOBP_REGULATION_OF_PEPTIDYL_TYROSINE_PHOSPHORYLATION	251	0.388083	1.62198	1.30961e-05	0.000282801	0.000220698	6119	tags=22%, list=14%, signal=19%	HRG/GH2/VTN/EREG/IL11/SPINK1/IL22RA2/CSF2/HPX/STAP1/IFNG/IL6/TNFRSF18/IL20/EPGN/EFNA5/CCK/CSF3/DOK7/DOCK3/RELN/CBLC/EPO/FGF7/FCGR1A/CCL5/IL21/ADORA1/IL31RA/NEURL1/LRP8/NOD2/SOCS1/IL2/HGF/IL12B/IL23A/OSM/LILRB4/CD3E/NCF1/IL4/ISL1/TREM2/CD44/KIT/GPRC5A/GREM1/IL18/PTK6/IL34/UNC119/SRCIN1/GATA1/CADM4
GOBP_POSITIVE_REGULATION_OF_FATTY_ACID_BIOSYNTHETIC_PROCESS	GOBP_POSITIVE_REGULATION_OF_FATTY_ACID_BIOSYNTHETIC_PROCESS	21	0.779763	2.10275	1.31526e-05	0.000283115	0.000220944	2520	tags=29%, list=6%, signal=27%	APOA5/APOA1/PLA2G3/APOA4/AVP/APOC2
GOBP_INTERFERON_GAMMA_PRODUCTION	GOBP_INTERFERON_GAMMA_PRODUCTION	110	0.504497	1.89964	1.33436e-05	0.000286316	0.000223442	12987	tags=58%, list=29%, signal=41%	IL20RB/IL36RN/FOXP3/IL27/PYCARD/LTA/IL21/XCL1/SLC11A1/NOD2/IL2/IL12B/IL23A/LILRB4/CD3E/WNT5A/EBI3/CD2/SLC7A5/ISL1/CR1/ZP3/IL18/CD14/CD96/IL12RB1/SLAMF6/ISG15/DDIT3/CRTAM/LGALS9/SASH3/LILRB1/LAPTM5/CD244/ZFPM1/PTPN22/CCR7/BCL3/IL1B/LGALS7B/TLR8/RIPK2/TNFSF4/SPN/HLA-DPB1/SCRIB/CCR2/IL27RA/LGALS9C/TLR9/IL12RB2/HLA-DRB1/IL12A/CYRIB/TLR7/HLA-A/LGALS9B/IL10/AXL/HLA-DPA1/CLEC7A/CD274/PDCD1LG2
GOCC_CAJAL_BODY	GOCC_CAJAL_BODY	70	-0.6027	-1.92448	1.35763e-05	0.000290386	0.000226618	1924	tags=11%, list=4%, signal=11%	SCARNA21/SNORA38B/SCARNA23/SCARNA11/SNORA38/SCARNA3/SCARNA1/SCARNA5
GOCC_CONDENSED_CHROMOSOME	GOCC_CONDENSED_CHROMOSOME	213	0.407527	1.66726	1.40635e-05	0.000298916	0.000233275	11127	tags=33%, list=25%, signal=25%	FAM9A/AURKB/HJURP/CENPA/BIRC5/PLK1/SYCE1L/NUF2/SPC24/BUB1/KIF2C/NEK2/CENPM/CENPF/MKI67/SGO1/CENPW/TOP2A/SKA1/ERCC6L/C14orf39/SHOC1/NCAPG/FAM9B/CCNB1/SYN1/CENPE/BUB1B/CEBPB/SKA3/SYCE3/H2AX/NDC80/KNL1/CDT1/RAD51/KMT5C/FANCD2/RCC1/DDX11/STAG3L4/REC8/BANF1/BLM/P3H4/KNTC1/CENPK/RAD9A/MAD2L1/RAD21L1/RANGAP1/CENPH/SPOUT1/NCAPD2/SPC25/SYCE2/CENPU/CENPT/SYCE1/ZWINT/KNSTRN/CENPO/SETMAR/AURKC/SUV39H1/HORMAD…
GOCC_ENDOCYTIC_VESICLE	GOCC_ENDOCYTIC_VESICLE	302	0.36906	1.58231	1.40363e-05	0.000298916	0.000233275	9818	tags=25%, list=22%, signal=19%	HP/SAA1/SFTPB/SLC18A3/APOA1/TF/WNT7B/ATP6V0A4/CACNG3/ATP6V0D2/HPX/SFTPC/DRD2/CEMIP/MPO/APOB/SYT7/ADAM8/CAMK2B/ELANE/MARCO/APOE/WNT5B/FZD2/SPHK1/ROR2/FCGR1A/CTLA4/FCGR1B/LTF/SLC11A1/WNT7A/WNT1/NOD2/RAC2/WNT5A/NCF1/WAS/CORO1A/NCF4/FMNL1/WNT3/LPAR2/CD207/CYBA/TCIRG1/SCGB3A2/DMBT1/IRGM/ATP6V0B/PLD4/ATP6V0C/HBA1/WNT4/HBA2/TLR2/TLR6/HLA-G/CD74/RAB7B/RILP/CACNG4/FFAR4/AP2S1/HLA-DQA1/ARRB2/HLA-DQB2/ATP6V…
GOBP_INSULIN_SECRETION	GOBP_INSULIN_SECRETION	198	0.414508	1.69098	1.41301e-05	0.00029939	0.000233644	5444	tags=19%, list=12%, signal=17%	EPHA5/NR0B2/NKX6-1/VGF/PTPRN/GAL/CHGA/GCK/SSTR5/CRH/DRD2/CFTR/MAFA/IFNG/SYT7/IL6/EFNA5/BLK/FOXA2/ACVR1C/CCL5/IL1RN/KCNJ11/PFKFB2/CD38/VSNL1/GIPR/FFAR1/GPR68/CELA2A/RIMS2/ISL1/UCP2/CACNA1E/C1QTNF12/STX1A/IRS2/ALOX5
GOBP_REGULATORY_T_CELL_DIFFERENTIATION	GOBP_REGULATORY_T_CELL_DIFFERENTIATION	35	0.677097	2.04702	1.45921e-05	0.000303762	0.000237056	10867	tags=77%, list=24%, signal=58%	PLA2G2D/LAG3/IFNG/MDK/TNFRSF18/FOXP3/IL2RA/CTLA4/FUT7/SOCS1/IL2/LILRB4/CR1/TOX/FANCA/FANCD2/LGALS9/LILRB2/CD28/RUNX1/KAT2A/HLA-G/SOX12/TNFSF4/DUSP10/IRF1/HLA-DRB1
GOBP_MONOCYTE_CHEMOTAXIS	GOBP_MONOCYTE_CHEMOTAXIS	63	0.566878	1.94778	1.46061e-05	0.000303762	0.000237056	10267	tags=54%, list=23%, signal=42%	S100A7/CCL7/CCL11/CCL19/CCL21/IL6/CALCA/CCL26/CCL5/CCL13/XCL1/CCL1/XCL2/NBL1/SERPINE1/SLAMF8/CCL20/CCL25/SLIT2/FPR2/GREM1/CCL17/TNFRSF11A/AIF1/CCL24/LGALS3/CCR1/RPS19/CCL4/PTPRO/CCL15/CCL8/CCR2/S100A12
GOBP_POSITIVE_REGULATION_OF_LEUKOCYTE_CHEMOTAXIS	GOBP_POSITIVE_REGULATION_OF_LEUKOCYTE_CHEMOTAXIS	90	0.52136	1.9234	1.454e-05	0.000303762	0.000237056	9474	tags=41%, list=21%, signal=32%	LBP/S100A7/EDN3/CXCL13/CCL7/CXCL8/CCL19/CCL21/MDK/F7/IL6/CCL5/XCL1/CCL1/XCL2/RAC2/IL23A/SERPINE1/RARRES2/WNT5A/IL4/FPR2/IL34/LGALS9/AIF1/GPSM3/PGF/CCR7/CCR1/CSF1R/CD74/CCL4/NCKAP1L/STK39/PTK2B/CSF1/CXCL14
GOBP_TRANSITION_METAL_ION_HOMEOSTASIS	GOBP_TRANSITION_METAL_ION_HOMEOSTASIS	134	0.467537	1.80908	1.44803e-05	0.000303762	0.000237056	5963	tags=25%, list=13%, signal=22%	LCN2/TF/ERFE/MELTF/HAMP/HPX/HJV/STEAP3/TFR2/TMPRSS6/IFNG/MT1X/FTH1P19/EPB42/MT1A/ALAS2/MT2A/LTF/SLC11A1/BOLA2B/SLC30A2/MT3/MT1G/MT1DP/TMC8/SCO2/MT1F/MT1E/MT1B/MT1M/S100A8/CP/S100A9/LCK
GOBP_POSITIVE_REGULATION_OF_LIPID_METABOLIC_PROCESS	GOBP_POSITIVE_REGULATION_OF_LIPID_METABOLIC_PROCESS	142	0.455646	1.76629	1.4561e-05	0.000303762	0.000237056	5236	tags=20%, list=12%, signal=17%	APOA5/APOA1/F2/PLA2G3/CYP7A1/CGA/CD19/MFSD2A/AADAC/APOA4/CCL19/CCL21/IFNG/PLIN5/EEF1A2/APOA2/AVP/APOC1/APOE/APOC2/TNFAIP8L3/ADORA1/CES1/NOD2/KIT/FPR2/DGAT2/IRS2
GOCC_RIBOSOMAL_SUBUNIT	GOCC_RIBOSOMAL_SUBUNIT	186	0.421569	1.69988	1.45246e-05	0.000303762	0.000237056	16521	tags=55%, list=37%, signal=35%	MRPL12/RPS4Y2/MRPL41/MRPS12/ISG15/MPV17L2/RPS10/RPL39L/HBA1/HBA2/MRPL55/RPSA/RPS19/MRPL23/MRPS26/RPL28/RPLP1/MRPL34/RPLP2/MRPS15/MRPS6/RPS4Y1/RPS2/MRPS34/MRPL52/RPL39/RPS17/RPL17/RPS20/MRPL28/RPL27A/RPL13/RPL29/RPL36/RPS15/RPL10L/MRPL17/RPL35/RPLP0/RPL36A/MRPL14/MRPL15/RPL37/C12orf65/MRPL40/RPL32/MRPL18/RPS21/MRPL38/RPL8/RPL26L1/MRPL27/MRPL54/RPL38/RPS16/RPL24/MRPS24/RPL14/MRPL47/RPL13A/MRPL2/RPS…
GOBP_COMPLEMENT_ACTIVATION_ALTERNATIVE_PATHWAY	GOBP_COMPLEMENT_ACTIVATION_ALTERNATIVE_PATHWAY	17	0.812883	2.12573	1.47246e-05	0.000304353	0.000237517	7431	tags=82%, list=17%, signal=69%	C8B/C8A/CFHR5/C8G/MIR520E/CR2/C9/C3/VSIG4/CR1/CFD/CFB/CFH/C5
GOBP_RESPONSE_TO_DRUG	GOBP_RESPONSE_TO_DRUG	351	0.355547	1.53397	1.47123e-05	0.000304353	0.000237517	4283	tags=16%, list=10%, signal=14%	CYP2A6/HMGA2/GATA4/NKX6-1/APOA1/CYP2A7/GAL/CPB2/NPC1L1/CCNO/CYP2C9/GAD1/SLC6A2/CYP2C18/CSAG3/CPS1/CRH/DRD2/AIM2/SLC6A11/BCHE/ARG1/AMH/F7/SLC10A1/PTH/CYP1A2/SEMA3C/GAD2/TDO2/SLC6A4/ENO3/KCNH2/TP73/CERS1/LTA/CENPF/SLC22A1/NR1I2/SCNN1B/COL1A1/KCNJ11/LRP8/CD38/CYP2B6/RAD54B/ANKRD1/ADA/CCNB1/NTRK1/CARD9/SMTNL1/SLAMF8/CYP2S1/NME1
GOBP_MONOVALENT_INORGANIC_CATION_HOMEOSTASIS	GOBP_MONOVALENT_INORGANIC_CATION_HOMEOSTASIS	157	0.434064	1.71128	1.48476e-05	0.00030596	0.000238772	4223	tags=22%, list=10%, signal=20%	RHCG/ATP6V1G3/NPPB/SLC4A9/ATP6V0A4/SLC4A1/ATP6V1C2/ATP6V0D2/SLC12A8/ATP4B/DRD2/SLC9A4/SLC9A2/CFTR/ATP6V1B1/ATP1A3/ATP4A/CYP4F2/AVP/CYP4F12/KCNH2/SCNN1B/ADORA1/KCNJ10/SLC11A1/SCNN1A/SLC4A5/UPK3A/SLC4A10/TAC1/SLC4A3/SCNN1G/FASLG/SLAMF8
GOBP_NEURON_FATE_COMMITMENT	GOBP_NEURON_FATE_COMMITMENT	50	0.624349	2.08858	1.51309e-05	0.000310851	0.000242589	7171	tags=40%, list=16%, signal=34%	FEZF2/PAX6/NKX2-2/SOX1/OLIG3/ASCL1/DMRT3/MNX1/DMRTA2/GSX2/OLIG1/POU3F2/WNT1/FOXN4/ISL1/EPOP/PRRX1/FOXG1/SHH/SIX1
GOCC_NEURON_PROJECTION_TERMINUS	GOCC_NEURON_PROJECTION_TERMINUS	124	0.473491	1.80646	1.52791e-05	0.000312944	0.000244222	5229	tags=24%, list=12%, signal=21%	SNCB/CHRM1/SLC18A3/SYT4/PTPRN/CPLX2/SLC8A3/GAD1/KCNA1/PRKCG/CNGB1/DRD2/SLC8A2/KCNIP3/NMU/CALCA/CCK/SLC18A2/PACSIN1/CALB2/FLRT1/GRIN1/ADORA1/SYT1/UCN/SLC4A10/SNCG/PENK/UNC13A/RGS10
GOBP_REGULATION_OF_LIPID_LOCALIZATION	GOBP_REGULATION_OF_LIPID_LOCALIZATION	174	0.43545	1.73551	1.59573e-05	0.000325847	0.000254292	6598	tags=25%, list=15%, signal=21%	APOC3/APOA5/VSTM2A/PON1/APOA1/CRP/PLA2G3/ERFE/GAL/APOA4/PLTP/CRH/PTGES/PLIN5/APOB/APOA2/IL6/CYP4F2/AVP/CCK/APOC1/APOE/APOC2/RETN/CYP8B1/IKBKE/PCSK9/ADORA1/CES1/TAC1/FASLG/ABCA7/C3/ABCG8/CYP19A1/IRS2/SPP1/MIR33A/GRM7/TNFRSF11A/TSPO/OSBPL6/C1QTNF1
GOBP_CELLULAR_TRANSITION_METAL_ION_HOMEOSTASIS	GOBP_CELLULAR_TRANSITION_METAL_ION_HOMEOSTASIS	113	0.479222	1.82042	1.69439e-05	0.000344952	0.000269201	5963	tags=27%, list=13%, signal=23%	LCN2/TF/ERFE/HAMP/HPX/HJV/TFR2/TMPRSS6/IFNG/MT1X/FTH1P19/MT1A/ALAS2/MT2A/LTF/SLC11A1/BOLA2B/SLC30A2/MT3/MT1G/MT1DP/SCO2/MT1F/MT1E/MT1B/MT1M/S100A8/CP/S100A9/LCK
GOBP_TYROSINE_PHOSPHORYLATION_OF_STAT_PROTEIN	GOBP_TYROSINE_PHOSPHORYLATION_OF_STAT_PROTEIN	77	0.540621	1.94632	1.70946e-05	0.000346975	0.00027078	5187	tags=30%, list=12%, signal=26%	GH2/IL22RA2/CSF2/HPX/IFNG/IL6/TNFRSF18/IL20/EPO/CCL5/JAK3/IL21/IL31RA/SOCS1/IL2/IL12B/IL23A/OSM/IL4/ISL1/KIT/IL18/PTK6
GOBP_NEGATIVE_REGULATION_OF_TRANSPORT	GOBP_NEGATIVE_REGULATION_OF_TRANSPORT	404	0.341423	1.48433	1.72144e-05	0.00034836	0.00027186	9128	tags=26%, list=21%, signal=21%	APOC3/CRYAA/KCNE5/SYT4/IL11/SPINK1/ASIC1/HAMP/SLN/MMP9/CHGA/MIR153-1/CRH/DRD2/APOA2/PTH/DERL3/CYP4F2/NMU/ACTN2/APOC1/EPHB2/PACSIN1/KEL/APOE/APOC2/ACVR1C/KCNH2/PRTN3/EPO/PCSK9/ADORA1/KCNJ11/VSNL1/SH3GL3/GPR35/IL12B/ADA/SEMG1/UCN/OSM/CAV3/OSTN/MIR766/ABCA7/ABCG8/CORO1A/UCP2/FCGR2B/ADTRP/PKIA/TFF2/IRS2/TIFAB/SERPINE2/CNIH2/PPIF/SFRP4/UNC119/MIR33A/GRM7/SNCA/TWIST1/LGALS9/SLC43A1/ANKRD13D/STXBP6/LIF/…
GOBP_LIMBIC_SYSTEM_DEVELOPMENT	GOBP_LIMBIC_SYSTEM_DEVELOPMENT	87	0.523365	1.91136	1.74075e-05	0.000350171	0.000273274	8076	tags=33%, list=18%, signal=27%	EPHA5/FEZF2/CDK5R2/MFSD2A/KCNA1/CRH/FOXB1/DRD2/TSKU/SEMA3A/RELN/LEF1/KIF14/KIRREL3/LRP8/POU3F2/BCAN/OTP/PROX1/NME1/DAB1/HAP1/SOX3/ALDH1A3/UQCRQ/HSD3B1/SCT/CDK5/EZH2
GOBP_NEGATIVE_REGULATION_OF_DEFENSE_RESPONSE	GOBP_NEGATIVE_REGULATION_OF_DEFENSE_RESPONSE	215	0.401479	1.64539	1.73764e-05	0.000350171	0.000273274	9226	tags=32%, list=21%, signal=26%	SAA1/APOA1/SERPINB4/MMP12/IL20RB/ACOD1/IL22RA2/HAMP/APCS/DRD2/ARG1/SERPINF1/MDK/CCK/ELANE/FOXP3/APOE/IL2RA/FNDC4/MIR138-1/ADORA1/CNR2/NOD2/IL2/HGF/IL12B/ADA/MIR766/SLAMF8/SIGLEC10/PBK/C1QTNF3/GPX1/TAFA3/IL4/ISL1/VSIG4/FCGR2B/FPR2/CR1/TNFAIP8L2/CST7/METRNL/C1QTNF12/GPR31/ALOX5/CD96/TARBP2/SERPING1/MVK/LGALS9/LILRB1/DCST1/LRFN5/PRKCD/RPS19/IL13/HLA-G/DHX58/PTGIS/CLEC12B/PSMA1/FFAR4/GHRL/SMPDL3B/SHA…
GOBP_POSITIVE_REGULATION_OF_T_CELL_PROLIFERATION	GOBP_POSITIVE_REGULATION_OF_T_CELL_PROLIFERATION	97	0.506828	1.88387	1.77968e-05	0.00035379	0.000276098	10411	tags=56%, list=23%, signal=43%	CCL19/IL6/CARD11/FOXP3/IL2RA/EPO/PYCARD/CCL5/JAK3/IL21/CCDC88B/XCL1/TNFRSF13C/IL2/IL12B/IL23A/CD3E/TNFSF13B/ZAP70/EBI3/CORO1A/IL4/IL1A/CD6/ZP3/IL18/IL12RB1/TMIGD2/CD70/CLECL1/CD80/LGALS9/AIF1/SASH3/SHH/LILRB2/CD28/PTPN22/CD86/RASAL3/IL1B/TNFSF9/CD40LG/RIPK2/NCKAP1L/TNFSF4/AGER/HLA-DPB1/LEP/CD4/CCR2/IL27RA/IGF1/HLA-DMB
GOBP_CD4_POSITIVE_ALPHA_BETA_T_CELL_ACTIVATION	GOBP_CD4_POSITIVE_ALPHA_BETA_T_CELL_ACTIVATION	97	0.506557	1.88286	1.77968e-05	0.00035379	0.000276098	9548	tags=42%, list=21%, signal=33%	PLA2G2D/CCL19/IFNG/IL6/BATF/FOXP3/IRF4/LEF1/IL27/JAK3/IL21/XCL1/FUT7/SOCS1/IL2/IL12B/IL23A/IL4/NFKBIZ/IL18/SEMA4A/TOX/IL12RB1/SLAMF6/LY9/TCIRG1/LOXL3/CD80/LGALS9/SASH3/ZFPM1/CD86/RUNX1/BCL3/RUNX3/LGALS7B/RIPK2/NCKAP1L/TNFSF4/SPN/AGER
GOBP_POSITIVE_REGULATION_OF_NEUROGENESIS	GOBP_POSITIVE_REGULATION_OF_NEUROGENESIS	212	0.407703	1.66892	1.77547e-05	0.00035379	0.000276098	6901	tags=22%, list=16%, signal=19%	NKX6-1/LPAR3/NKX2-2/ITPKA/ASCL1/WNT2/DMRTA2/SHOX2/DRD2/PLXNB3/SERPINF1/IFNG/GSX2/MDK/IL6/PTPRZ1/NTN1/CAMK2B/EPHB2/RELN/TP73/L1CAM/LTA/LIMK1/NEURL1/LRP8/MAG/OTP/NUMBL/SLIT2/SEMA7A/KIT/WNT3/HAP1/IL34/SERPINE2/PLXNA4/PLAG1/TSPO/E2F1/METRN/RND2/SMARCD3/XRCC2/FOXG1/LIF/SHH
GOBP_MAINTENANCE_OF_LOCATION	GOBP_MAINTENANCE_OF_LOCATION	308	0.367413	1.5721	1.77551e-05	0.00035379	0.000276098	8450	tags=24%, list=19%, signal=20%	ALB/VSTM2A/LCN2/APOA1/F2/CRP/S100A7/JSRP1/CD19/JPH3/DRD2/CCL19/CCL21/CEMIP/PLIN5/APOB/RYR2/FBN2/SMIM22/IL6/SLC18A2/APOE/ACVR1C/MCOLN2/IKBKE/FTH1P19/TMEM38A/NR5A1/BDKRB1/XCL1/KDELR3/CES1/SLC30A2/NBL1/CXCL9/TRPM2/FASLG/PLCG2/C3/CORO1A/MDFI/IGSF11/DGAT2/HAP1/S100A8/P2RY6/CCR5/S100A9/LCK/DDIT3/TSPO/SNCA/LIME1/GCOM2/FTL/TMSB10/ATP2A1/PFN4/PTPN6/RYR1/MTLN/SLC30A3/CCR7/MEST/CDK5/SCIN/IL13/BCL3/TWF2/JPH2…
GOBP_CD4_POSITIVE_ALPHA_BETA_T_CELL_DIFFERENTIATION	GOBP_CD4_POSITIVE_ALPHA_BETA_T_CELL_DIFFERENTIATION	80	0.541249	1.94861	1.79829e-05	0.000356442	0.000278168	9312	tags=46%, list=21%, signal=37%	PLA2G2D/CCL19/IFNG/IL6/BATF/FOXP3/IRF4/LEF1/IL27/JAK3/IL21/FUT7/SOCS1/IL2/IL12B/IL23A/IL4/NFKBIZ/IL18/SEMA4A/TOX/IL12RB1/SLAMF6/LY9/LOXL3/CD80/LGALS9/SASH3/ZFPM1/CD86/RUNX1/BCL3/RUNX3/RIPK2/NCKAP1L/TNFSF4/SPN
GOBP_RESPONSE_TO_TUMOR_NECROSIS_FACTOR	GOBP_RESPONSE_TO_TUMOR_NECROSIS_FACTOR	309	0.366939	1.56641	1.80384e-05	0.000356496	0.00027821	12049	tags=36%, list=27%, signal=27%	APOA1/ACOD1/HAMP/CCL7/CXCL8/CCL11/TCL1A/TNFSF14/AIM2/CCL19/TNFRSF17/CCL21/APOB/CARD14/TNFRSF18/CALCA/CCL26/LTB/SPHK1/TNFRSF13B/PYCARD/LTA/CCL5/CCL13/CD27/XCL1/COL1A1/TNFRSF13C/CCL1/KCNJ11/TNFRSF9/XCL2/ANKRD1/MYOD1/MIR766/TNFSF13B/HAS2/PYDC1/CCL20/CCL25/TRAIP/RBCK1/CEBPA/CD14/CHI3L1/TNFRSF8/MIR152/GSDME/CIB1/CCL17/TNFRSF11A/CD70/UBD/EDARADD/CCL24/LAPTM5/DCSTAMP/PSMB3/KAT2A/PSME2/PSMB10/TNFRSF12A/T…
GOCC_MITOCHONDRIAL_PROTEIN_CONTAINING_COMPLEX	GOCC_MITOCHONDRIAL_PROTEIN_CONTAINING_COMPLEX	261	0.381551	1.58879	1.84411e-05	0.000363392	0.000283592	17126	tags=56%, list=39%, signal=34%	MRPL12/NDUFA11/ATP5ME/ROMO1/NDUFA4/COX6A1/NDUFS8/MRPL41/ATP5MF/PPIF/MRPS12/NDUFA3/MT-ND3/ATP5F1E/MPV17L2/MCUB/MT-ND4/NDUFA13/UQCRQ/MRPL55/MT-CYB/MT-ND4L/DNA2/APOO/UQCR10/ATP5MC1/COX5A/MT-ATP6/MRPL23/MRPS26/ATP5F1D/TIMM17B/NDUFB7/MRPL34/NDUFS6/MRPS15/COX4I1/MRPS6/MT-ND2/NDUFB2/MT-ATP8/NDUFB9/NDUFB11/MRPS34/MRPL52/MICOS13/MT-CO1/NDUFA2/ATP5MPL/MRPL28/NDUFA9/NDUFB1/CHCHD6/SDHA/UQCRC1/NDUFB8/C15orf48…
GOBP_NEGATIVE_REGULATION_OF_COAGULATION	GOBP_NEGATIVE_REGULATION_OF_COAGULATION	51	0.61025	2.0439	1.88457e-05	0.000370284	0.000288971	7183	tags=43%, list=16%, signal=36%	HRG/APOH/VTN/F2/FGA/CPB2/KNG1/APOE/SERPINB2/FGG/FGB/PLAUR/PLAU/SERPINE1/ADTRP/F12/SERPINE2/SERPING1/PDGFRA/C1QTNF1/SERPINF2/TSPAN8
GOBP_PEPTIDYL_TYROSINE_MODIFICATION	GOBP_PEPTIDYL_TYROSINE_MODIFICATION	360	0.355909	1.53991	1.90264e-05	0.000372752	0.000290896	5187	tags=18%, list=12%, signal=16%	HRG/EPHA5/GH2/VTN/ROS1/EREG/IL11/SPINK1/IL22RA2/CSF2/HPX/STAP1/LTK/IFNG/INSRR/IL6/TNFRSF18/IL20/EPGN/EFNA5/CCK/BLK/CSF3/EPHB2/DOK7/DOCK3/RELN/ROR2/CBLC/EPO/FGF7/FCGR1A/CCL5/JAK3/IL21/EPHA10/MELK/ADORA1/IL31RA/NEURL1/LRP8/NOD2/SOCS1/IL2/TTK/HGF/IL12B/IL23A/NTRK1/OSM/LILRB4/CD3E/ZAP70/NCF1/IL4/ISL1/TREM2/CD44/KIT/GPRC5A/GREM1/TPST2/IL18/PTK6
GOBP_ALCOHOL_CATABOLIC_PROCESS	GOBP_ALCOHOL_CATABOLIC_PROCESS	52	0.602621	2.00621	1.93316e-05	0.000376549	0.00029386	4094	tags=23%, list=9%, signal=21%	AKR1B10/ADH4/HAO1/CEL/INPP5J/CYP7A1/SULT2A1/AKR1D1/SULT1A2/APOE/MT3/SULT1A1
GOBP_GLIAL_CELL_DIFFERENTIATION	GOBP_GLIAL_CELL_DIFFERENTIATION	204	0.40689	1.66657	1.9301e-05	0.000376549	0.00029386	6901	tags=24%, list=16%, signal=20%	NKX6-1/F2/NKX2-2/SOX1/ASCL1/FGF5/SOX2/SLC8A3/DNER/FA2H/IFNG/GSX2/MDK/IL6/LIN28A/PTPRZ1/RELN/LEF1/TP73/ROR2/ZNF488/OLIG1/PRDM8/KCNJ10/POU3F2/MXRA8/MAG/MT3/POU3F1/DAB1/TREM2/BACE2/FPR2/CDK1/C1QA/CSPG5/NOG/IL34/S100A8/GPR37L1/SERPINE2/ITGB4/S100A9/NCMAP/METRN/LIF/NSUN5/SHH
GOBP_MEIOTIC_CELL_CYCLE_PROCESS	GOBP_MEIOTIC_CELL_CYCLE_PROCESS	179	0.420473	1.67801	1.96652e-05	0.000381945	0.000298071	9732	tags=34%, list=22%, signal=26%	TEX19/EREG/CCNA1/CDC20/PLK1/SYCE1L/PTTG1/CCNE1/NUF2/BUB1/CDC25C/MEI1/CCNB2/AURKA/EME1/SGO1/FBXO43/SPATA22/TOP2A/CKS2/C14orf39/SHOC1/TTK/RAD54B/BUB1B/TUBB8/WNT5A/CDC25A/TRIP13/SYCE3/MYBL1/CDC25B/ESPL1/EME2/FANCA/RAD51/CNTD1/FANCD2/SPIRE2/RAD51AP1/M1AP/KIF18A/MAPK15/HSF2BP/LIF/OOEP/WNT4/REC8/P3H4/PSMA8/FMN2/RAD21L1/SIRT7/DNMT3L/NCAPD2/SYCE2/SYCE1/CORT/CHFR/PRDM7
GOBP_IRON_ION_HOMEOSTASIS	GOBP_IRON_ION_HOMEOSTASIS	82	0.531613	1.92508	1.98147e-05	0.000383746	0.000299476	3796	tags=21%, list=9%, signal=19%	LCN2/TF/ERFE/MELTF/HAMP/HPX/HJV/STEAP3/TFR2/TMPRSS6/IFNG/FTH1P19/EPB42/ALAS2/LTF/SLC11A1/BOLA2B
GOBP_CENTRAL_NERVOUS_SYSTEM_NEURON_DIFFERENTIATION	GOBP_CENTRAL_NERVOUS_SYSTEM_NEURON_DIFFERENTIATION	169	0.4298	1.70865	1.99161e-05	0.000384609	0.00030015	8261	tags=30%, list=19%, signal=24%	NKX6-1/FEZF2/NKX2-2/SOX1/OLIG3/ASCL1/DMRT3/WNT2/ARX/MNX1/DRD2/LHX8/GSX2/TSKU/CHRNB2/EPHB2/CEND1/SEMA3A/TBX20/WNT7A/WNT1/OTP/GBX2/SLC4A10/FOXN4/WNT5A/PROX1/GRID2/RAC3/SLIT2/ISL1/DCC/DRAXIN/TTC36/ATF5/WNT3/KNDC1/TOX/PLXNA4/SPTBN4/FAIM2/FOXG1/SHH/UNCX/UQCRQ/SFRP2/CDK5/BCL11B/CSF1R/SPOCK1
GOBP_NATURAL_KILLER_CELL_MEDIATED_IMMUNITY	GOBP_NATURAL_KILLER_CELL_MEDIATED_IMMUNITY	66	0.57048	1.98132	2.03829e-05	0.00039212	0.000306011	11777	tags=59%, list=27%, signal=43%	SERPINB4/CLNK/LAG3/KLRF2/SLAMF7/IL21/KLRK1/ULBP1/IL12B/KLRC2/UNC13D/CORO1A/PIK3R6/IL18/IL18RAP/CD96/SLAMF6/SH2D1A/GZMB/VAV1/CRTAM/LGALS9/LILRB1/PTPN6/KLRC4-KLRK1/HLA-G/NCR3/CLEC12B/ARRB2/KLRC1/KIR2DL4/LEP/PVR/ULBP3/IL12A/ULBP2/CADM1/HLA-F/HLA-A
GOMF_IMMUNE_RECEPTOR_ACTIVITY	GOMF_IMMUNE_RECEPTOR_ACTIVITY	131	0.470347	1.80398	2.04211e-05	0.00039212	0.000306011	10867	tags=48%, list=24%, signal=36%	IL20RB/IL22RA2/IL1R2/GFRA4/CR2/IL20RA/IL2RA/F3/IL2RG/CXCR3/FCGR1B/IL31RA/IL9R/CCR3/GPR35/IL12B/KLRC2/HLA-DOB/CSF3R/EBI3/FCGR2B/CD44/FCER1G/FPR2/CR1/IL21R/PIGR/CCR8/CXCR6/IL18RAP/IL12RB1/CCR5/CNTFR/IL2RB/FPR1/IL22RA1/CXCR5/IL10RA/LILRB1/CSF2RA/LILRB2/CCR7/CCR1/CXCR1/IL13RA2/CD74/XCR1/CCR9/HLA-DQA1/GFRA3/KLRC1/HLA-DQB2/IL15RA/CCR10/KIR2DL4/CD4/CCR2/IL27RA/GFRA1/CD200R1/IL12RB2/CXCR2/HLA-DRB1
GOMF_OXYGEN_BINDING	GOMF_OXYGEN_BINDING	35	0.67098	2.02853	2.08435e-05	0.000399096	0.000311455	4765	tags=43%, list=11%, signal=38%	ALB/CYP17A1/CYP2A7/HBQ1/CYP2C18/CYP26A1/HBD/TDO2/CYP8B1/HBM/MB/CBSL/CBS/HBZ/CYP19A1
GOBP_NEGATIVE_REGULATION_OF_IMMUNE_EFFECTOR_PROCESS	GOBP_NEGATIVE_REGULATION_OF_IMMUNE_EFFECTOR_PROCESS	120	0.476447	1.80078	2.09882e-05	0.000400733	0.000312732	9226	tags=34%, list=21%, signal=27%	APOA1/SERPINB4/IL20RB/C4BPB/C4BPA/ARG1/FOXJ1/IFNB1/APOA2/FOXP3/IL2RA/JAK3/XCL1/NOD2/IL2/LILRB4/SLAMF8/IL4/VSIG4/FCGR2B/CR1/FCRL3/CD96/TARBP2/SERPING1/LOXL3/LGALS9/LILRB1/PTPN6/LGALS3/CD22/IL13RA2/RPS19/HLA-G/DHX58/CLEC12B/PARP3/TNFSF4/ARRB2/KLRC1/MICB
GOCC_U5_SNRNP	GOCC_U5_SNRNP	22	-0.778031	-2.00119	2.11333e-05	0.000402366	0.000314007	1740	tags=14%, list=4%, signal=13%	RNU5D-1/RNU5A-1/RNU5B-1
GOBP_REGULATION_OF_CHEMOTAXIS	GOBP_REGULATION_OF_CHEMOTAXIS	216	0.401768	1.65365	2.20174e-05	0.000418022	0.000326225	8177	tags=30%, list=18%, signal=24%	HRG/LBP/FEZF2/S100A7/EDN3/CXCL13/STAP1/CCL7/CXCL8/CCL19/CCL21/MDK/F7/IL6/SEMA3C/TUBB2B/CCL26/ELANE/SEMA3A/F3/AZU1/CCL5/XCL1/CCL1/NOD2/XCL2/RAC2/KLRK1/NBL1/IL23A/SERPINE1/SLAMF8/RARRES2/WNT5A/SEMA3B/ARTN/SCG2/SLIT2/IL4/SEMA7A/TREM2/FPR2/GREM1/WNT3/HSPB1/SEMA4A/PADI2/IL34/PLXNA4/PDGFRA/SEMA4B/LGALS9/AIF1/GPSM3/MIF/C5/PGF/SEMA3E/CCR7/CCR1/KLRC4-KLRK1/CSF1R/CD74/CCL4
GOBP_DIGESTION	GOBP_DIGESTION	128	0.468408	1.79568	2.2087e-05	0.000418168	0.000326339	9032	tags=40%, list=20%, signal=32%	APOA5/CHRM1/APOA1/PRSS3/CEL/UCN2/HAMP/AKR1D1/NPC1L1/ARX/APOA4/MUC13/CHIA/SLC26A7/CRH/SLC9A4/PRSS1/PTGER1/CLPS/KCNN4/NMU/CCK/CYP8B1/AQP5/PNLIPRP2/NOD2/SERPINA3/UCN/TAC1/LRCOL1/ABCG8/AMY2A/TFF2/TIFAB/CAPN9/TYMP/MOGAT2/SLC26A6/CRACD/OXTR/AKR1C2/VSIG1/SCT/GCNT3/CTRB2/WNK4/CAPN8/STK39/GHRL/CHIT1/CCKBR
GOCC_RESPIRASOME	GOCC_RESPIRASOME	102	0.500906	1.86515	2.25005e-05	0.000424806	0.000331519	14521	tags=63%, list=33%, signal=42%	NDUFA11/NDUFA4/COX6A1/NDUFS8/COX7A1/NDUFA3/MT-CO2/RAB5IF/MT-ND3/MT-ND4/NDUFA13/UQCRQ/MT-CYB/COX7B/MT-ND4L/UQCR10/COX5A/COX6B1/MT-CO3/HIGD2A/NDUFB7/NDUFS6/COX4I1/MT-ND2/NDUFB2/NDUFB9/NDUFB11/MT-CO1/NDUFA2/COX8A/NDUFA9/NDUFB1/SDHA/UQCRC1/NDUFB8/CYCS/C15orf48/COA6/NDUFA1/NDUFB10/CYC1/NDUFS5/FOXRED1/COX7A2/MT-ND1/UQCR11/NDUFB4/NDUFA6/COX6B2/COX7B2/NDUFS7/COX8C/STMP1/UQCRHL/MT-ND5/NDUFS3/NDUFA8/COX6A2…
GOCC_RESPIRATORY_CHAIN_COMPLEX	GOCC_RESPIRATORY_CHAIN_COMPLEX	86	0.528307	1.93016	2.34724e-05	0.000441922	0.000344877	14521	tags=66%, list=33%, signal=45%	NDUFA11/NDUFA4/COX6A1/NDUFS8/NDUFA3/MT-CO2/MT-ND3/MT-ND4/NDUFA13/UQCRQ/MT-CYB/COX7B/MT-ND4L/UQCR10/COX5A/COX6B1/MT-CO3/NDUFB7/NDUFS6/COX4I1/MT-ND2/NDUFB2/NDUFB9/NDUFB11/MT-CO1/NDUFA2/COX8A/NDUFA9/NDUFB1/SDHA/UQCRC1/NDUFB8/C15orf48/COA6/NDUFA1/NDUFB10/CYC1/NDUFS5/FOXRED1/MT-ND1/NDUFB4/NDUFA6/COX6B2/COX7B2/NDUFS7/COX8C/UQCRHL/MT-ND5/NDUFS3/NDUFA8/COX6A2/UQCC3/NDUFA4L2/COX7C/WDR93/NDUFAB1/NDUFA12
GOBP_MITOTIC_CELL_CYCLE_CHECKPOINT	GOBP_MITOTIC_CELL_CYCLE_CHECKPOINT	157	0.42753	1.68551	2.41101e-05	0.000452668	0.000353263	8529	tags=25%, list=19%, signal=21%	HMGA2/PLK5/AURKB/CDC20/PLK1/GTSE1/E2F7/BUB1/TICRR/CDC25C/AURKA/CENPF/EME1/ZNF385A/TTK/CCNB1/BUB1B/TRIP13/E2F8/CDK1/NDC80/CDT1/EME2/PIDD1/E2F1/STK33/FANCD2/CHEK2/CDC6/ORC1/CDK5RAP3/BRSK1/NABP1/BLM/KNTC1/PCBP4/DONSON/RAD9A/MAD2L1/MAD2L2
GOBP_NEGATIVE_REGULATION_OF_LEUKOCYTE_MEDIATED_IMMUNITY	GOBP_NEGATIVE_REGULATION_OF_LEUKOCYTE_MEDIATED_IMMUNITY	51	0.605546	2.02815	2.42806e-05	0.000454605	0.000354774	11975	tags=61%, list=27%, signal=44%	SERPINB4/IL20RB/C4BPB/C4BPA/ARG1/FOXJ1/IFNB1/FOXP3/JAK3/XCL1/NOD2/LILRB4/FCGR2B/CR1/CD96/LGALS9/LILRB1/PTPN6/IL13RA2/HLA-G/CLEC12B/PARP3/ARRB2/KLRC1/KIR2DL4/CCR2/PTPRC/CD300A/HLA-F/HLA-A/BST2
GOBP_INNER_EAR_MORPHOGENESIS	GOBP_INNER_EAR_MORPHOGENESIS	86	0.527323	1.92657	2.43499e-05	0.000454643	0.000354804	7171	tags=35%, list=16%, signal=29%	CHRNA9/OTX1/FOXI1/HMX2/COL11A1/ZIC1/SIX4/ATP6V1B1/TMIE/NTN1/EPHB2/FZD2/ROR2/CTHRC1/WNT1/GBX2/KCNQ4/WNT5A/PROX1/HMX3/STRC/TBX1/TIFAB/TBX18/COL2A1/HOXA1/ALDH1A3/PRRX1/FOXG1/SIX1
GOBP_ALPHA_BETA_T_CELL_DIFFERENTIATION	GOBP_ALPHA_BETA_T_CELL_DIFFERENTIATION	105	0.496632	1.86079	2.46383e-05	0.000458761	0.000358018	9312	tags=44%, list=21%, signal=35%	PLA2G2D/CCL19/IFNG/IL6/BATF/FOXP3/IRF4/ZNF683/LEF1/IL27/JAK3/IL21/FUT7/SOCS1/IL2/IL12B/ADA/IL23A/LILRB4/ZAP70/IL4/NFKBIZ/IL18/EOMES/SEMA4A/TOX/IL12RB1/SLAMF6/LY9/LOXL3/PRR7/CD80/LGALS9/SASH3/SHH/ZFPM1/CD86/RUNX1/BCL3/BCL11B/RUNX3/RIPK2/NCKAP1L/ITK/TNFSF4/SPN
GOBP_TRIGLYCERIDE_CATABOLIC_PROCESS	GOBP_TRIGLYCERIDE_CATABOLIC_PROCESS	36	0.683351	2.07637	2.47956e-05	0.000460421	0.000359313	4057	tags=39%, list=9%, signal=35%	APOC3/APOA5/APOA1/AADAC/APOA4/CPS1/PLIN5/PNPLA5/APOB/LIPH/APOC2/PNPLA1/PNLIPRP2/FABP6
GOBP_SPERMATID_DIFFERENTIATION	GOBP_SPERMATID_DIFFERENTIATION	143	0.451418	1.75683	2.50542e-05	0.000463949	0.000362067	7628	tags=24%, list=17%, signal=20%	PAEP/SPANXB1/ELSPBP1/PLA2G3/CAPZA3/SPINK1/SPACA1/FAM9A/DEFB1/PACRG/CFTR/DPY19L2P1/TDRD5/SEMG2/NEURL1/CCDC42/FAM9B/CCDC136/SEMG1/CCDC63/TRIP13/KIT/KNL1/TARBP2/SPINK2/CIB1/SLC26A6/MEIG1/FANCG/PCSK4/PYGO1/TSSK6/REC8/ZMYND15
GOBP_REGULATION_OF_LIPID_CATABOLIC_PROCESS	GOBP_REGULATION_OF_LIPID_CATABOLIC_PROCESS	59	0.591443	2.01152	2.53058e-05	0.000466649	0.000364173	6676	tags=31%, list=15%, signal=26%	APOC3/APOA5/APOA1/HCAR2/MFSD2A/AADAC/APOA4/PLIN5/APOA2/APOC1/APOC2/ADORA1/LGALS12/RARRES2/IRS2/PDE3B/TWIST1/ABCB11
GOBP_ORGANOPHOSPHATE_ESTER_TRANSPORT	GOBP_ORGANOPHOSPHATE_ESTER_TRANSPORT	130	0.468332	1.79832	2.53381e-05	0.000466649	0.000364173	4890	tags=17%, list=11%, signal=15%	APOC3/APOA5/APOA1/XKR7/SLC4A1/MTTP/MFSD2A/APOA4/PLTP/KCNN4/APOA2/SLC17A9/APOC1/ATP8B3/APOE/APOC2/TNFAIP8L3/XKR4/FASLG/ABCA7/ABCG8/CR1
GOBP_NEGATIVE_REGULATION_OF_CELL_DEVELOPMENT	GOBP_NEGATIVE_REGULATION_OF_CELL_DEVELOPMENT	167	0.433236	1.71961	2.68463e-05	0.000493082	0.000384802	6369	tags=23%, list=14%, signal=20%	PAEP/NKX6-1/F2/PAX6/MELTF/RFLNA/DLL3/CCL11/BMP7/PITX3/IL6/LIN28A/SEMA3C/EFNA5/NTN1/EPHB2/SEMA3A/TRIM46/ASCL2/LTF/WNT7A/MAG/MT3/CAV3/WNT5A/SEMA3B/DAB1/SEMA7A/RTN4R/DCC/DRAXIN/ARHGAP4/WNT3/NOG/SEMA4A/GPR37L1/SPP1/TSPO/SEMA4B
GOMF_QUATERNARY_AMMONIUM_GROUP_BINDING	GOMF_QUATERNARY_AMMONIUM_GROUP_BINDING	29	0.731054	2.1274	2.71329e-05	0.000495652	0.000386808	3768	tags=31%, list=8%, signal=28%	APOA5/APOA1/APOA4/PLTP/IGHM/APOA2/APOC1/JCHAIN/SERPINA5
GOBP_POSITIVE_REGULATION_OF_EXOCYTOSIS	GOBP_POSITIVE_REGULATION_OF_EXOCYTOSIS	85	0.518735	1.88777	2.70793e-05	0.000495652	0.000386808	8032	tags=31%, list=18%, signal=25%	CD177/SYT4/PLA2G3/CDK5R2/FGA/CACNA1G/CFTR/IFNG/SYT7/FGG/FGB/VSNL1/SYT1/KLRC2/UNC13D/IL4/ZP3/STX1A/CACNA1I/RAB27B/SNCA/NCS1/ITGAM/ITGB2/CDK5/IL13
GOBP_POSITIVE_REGULATION_OF_INTERFERON_GAMMA_PRODUCTION	GOBP_POSITIVE_REGULATION_OF_INTERFERON_GAMMA_PRODUCTION	65	0.559434	1.94624	2.7857e-05	0.000506326	0.000395138	11777	tags=62%, list=27%, signal=45%	IL27/PYCARD/LTA/IL21/SLC11A1/IL2/IL12B/IL23A/CD3E/WNT5A/EBI3/CD2/SLC7A5/ISL1/ZP3/IL18/CD14/IL12RB1/SLAMF6/CRTAM/LGALS9/SASH3/CD244/ZFPM1/PTPN22/BCL3/IL1B/TLR8/RIPK2/TNFSF4/HLA-DPB1/SCRIB/CCR2/IL27RA/TLR9/IL12RB2/IL12A/CYRIB/TLR7/HLA-A
GOBP_ICOSANOID_METABOLIC_PROCESS	GOBP_ICOSANOID_METABOLIC_PROCESS	120	0.473356	1.7891	2.7867e-05	0.000506326	0.000395138	5444	tags=22%, list=12%, signal=19%	CYP2A6/PON1/CYP2A7/PLA2G3/PLA2G4F/PTGDS/CYP2C9/ALOXE3/CYP2C18/CYP4F3/PTGES/ATP6V1B1/CYP1A2/CYP4F2/AVP/CYP4F12/AKR1C4/PLA2G1B/CYP2B6/MIR766/CYP2S1/CYP4F11/GPX1/ALOX15/ALOX5AP/ALOX5
GOBP_RESPONSE_TO_FUNGUS	GOBP_RESPONSE_TO_FUNGUS	42	0.641012	2.0337	2.84653e-05	0.00051443	0.000401462	5990	tags=43%, list=13%, signal=37%	HRG/HAMP/CHGA/C10orf99/DEFA5/ARG1/MPO/PTX3/DEFA4/ELANE/IL36RN/LTF/CARD9/RARRES2/CLEC6A/S100A8/S100A9/DEFA6
GOBP_CYTOSOLIC_CALCIUM_ION_TRANSPORT	GOBP_CYTOSOLIC_CALCIUM_ION_TRANSPORT	168	0.419204	1.66635	2.83998e-05	0.00051443	0.000401462	8360	tags=29%, list=19%, signal=23%	ATP2B3/F2/JSRP1/CD19/SLC8A3/JPH3/DRD2/CCL19/CCL21/SLC8A2/CEMIP/RYR2/TRPV5/FAM155B/MCOLN2/TRPV3/P2RX5/EPO/GRIN2D/TMEM38A/BDKRB1/XCL1/GRIN1/PLA2G1B/MS4A1/CXCL9/GRIN2B/TRPM2/FASLG/PLCG2/CORO1A/P2RX2/HAP1/P2RY6/CCR5/LCK/DDIT3/SNCA/LIME1/TRPV6/MCUB/PTPN6/RYR1/CCR7/CACNB3/IL13/JPH2/XCR1
GOBP_MALE_GAMETE_GENERATION	GOBP_MALE_GAMETE_GENERATION	493	0.327156	1.44927	2.86604e-05	0.000516575	0.000403136	7628	tags=19%, list=17%, signal=16%	PAEP/SPANXB1/ELSPBP1/TBATA/ROS1/SOHLH1/PLA2G3/TEX19/CAPZA3/SPINK1/SPACA1/FAM9A/BNC1/DEFB1/CCNA1/PACRG/DUSP13/CFTR/FOXJ1/APOB/PTTG1/PRSS21/SSTR3/DPY19L2P1/TAF7L/C9orf24/INSL3/TDRD5/CDC25C/GTSF1/SEMG2/CATSPERG/SPOCD1/NEURL1/MYCBPAP/C14orf39/KIFC1/CCDC42/SERPINA5/FAM9B/CCDC136/SEMG1/CCNB1/CCDC63/TRIP13/ZNF541/ZGLP1/SYCE3/H2AX/TBC1D21/SOHLH2/KIT/MYBL1/CATSPER1/HOXA11/ASF1B/KNL1/GGNBP1/H1-9P/WFDC2/WIP…
GOBP_REGULATION_OF_RESPONSE_TO_WOUNDING	GOBP_REGULATION_OF_RESPONSE_TO_WOUNDING	157	0.425292	1.67669	2.87468e-05	0.000516754	0.000403276	6598	tags=24%, list=15%, signal=20%	HRG/APOH/VTN/SERPINC1/F2/REG3G/FGA/CPB2/APCS/MDK/F7/FOXA2/EPHB2/KNG1/APOE/SERPINB2/INSL3/F3/FGG/FGB/PLAUR/PLAU/RTN4RL1/SERPINE1/SIGLEC10/RTN4R/ADTRP/F12/ALOX5/ST3GAL4/SERPINE2/SPP1/VKORC1/SERPING1/CADM4/PDGFRA/C1QTNF1
GOBP_REGULATION_OF_MEMBRANE_POTENTIAL	GOBP_REGULATION_OF_MEMBRANE_POTENTIAL	410	0.339702	1.47624	2.98916e-05	0.000535907	0.000418223	6363	tags=21%, list=14%, signal=18%	NTSR2/CHRM1/KCNE5/GABRA3/CACNA1B/POPDC3/CHRNA9/HCN2/HTR3A/ASIC1/SLC8A3/ADRB1/CACNA1G/KCNA1/GRIK1/DRD2/TCL1A/HCN4/CFTR/SLC8A2/KCNH3/RYR2/ATP1A3/PYCR1/KCNN4/HTR3B/ACTN2/CCK/CHRNB2/MLLT11/ASIC2/INSYN1/GRM1/BCO2/RELN/KCNH2/TAFA4/CHRNB4/P2RX5/HTR3E/PMAIP1/GRIN2D/GRIN1/ADORA1/KCNJ10/KCNJ11/CNR2/WNT7A/GPR35/MPP2/TAC1/INSYN2A/CAV3/GRIN2B/ABCB5/FGF14/SLC4A3/P2RX6/GRID2/RIMS2/SCN2A/UCP2/TREM2/GRIK4/GLRB/IG…
GOBP_SMALL_MOLECULE_CATABOLIC_PROCESS	GOBP_SMALL_MOLECULE_CATABOLIC_PROCESS	425	0.327088	1.4282	3.05702e-05	0.000546625	0.000426587	9773	tags=23%, list=22%, signal=18%	CRABP1/TAT/AKR1B10/PON1/ADH4/HAO1/MAT1A/CEL/INPP5J/CYP7A1/SULT2A1/AGXT/HSD17B6/AKR1D1/GCK/MFSD2A/GAD1/CYP26C1/CYP4F3/CYP24A1/HAL/ARG1/PLIN5/SULT1A2/CYP26A1/CYP4F2/AICDA/GAD2/TDO2/CYP4F12/APOE/ENO3/CBSL/UROC1/CBS/BDH1/SDS/PFKFB2/XDH/FUT7/MT3/APOBEC3H/ADA/SULT1A1/CYP27B1/CYP4F11/HPD/HK3/ADTRP/IRS2/APOBEC3B/GAPDHS/CARNS1/GPT2/TYMP/QPRT/URAD/NUDT1/PAH/TWIST1/OXCT2/CDA/ABCB11/DCXR/ALDH1L2/ABHD3/APOBEC…
GOBP_REGULATION_OF_FATTY_ACID_METABOLIC_PROCESS	GOBP_REGULATION_OF_FATTY_ACID_METABOLIC_PROCESS	93	0.49585	1.82832	3.11728e-05	0.000555929	0.000433848	2520	tags=14%, list=6%, signal=13%	APOC3/APOA5/APOA1/PLA2G3/ERFE/CYP7A1/MFSD2A/APOA4/UGT1A8/PLIN5/AVP/APOC1/APOC2
GOBP_REGULATION_OF_B_CELL_MEDIATED_IMMUNITY	GOBP_REGULATION_OF_B_CELL_MEDIATED_IMMUNITY	54	0.597283	1.98996	3.13331e-05	0.000557306	0.000434923	9050	tags=41%, list=20%, signal=32%	HPX/C4BPB/C4BPA/FCER2/FOXJ1/FOXP3/LTA/XCL1/NOD2/IL2/C3/IL4/FCGR2B/C17orf99/CR1/KMT5C/PTPN6/CD28/MAD2L2/PARP3/TNFSF4/BTK
GOBP_TELENCEPHALON_DEVELOPMENT	GOBP_TELENCEPHALON_DEVELOPMENT	221	0.395683	1.63283	3.14149e-05	0.000557306	0.000434923	8139	tags=26%, list=18%, signal=22%	EPHA5/FEZF2/CDK5R2/ASCL1/FEZF1/ARX/MFSD2A/SLC8A3/DMRTA2/KCNA1/FOXB1/DRD2/GSX2/TSKU/EPHB2/SEMA3A/RELN/LEF1/KIF14/BCL2A1/KIRREL3/RTN4RL1/LRP8/POU3F2/WDR62/TACC3/BCAN/WNT5A/PROX1/NME1/NUMBL/ARHGAP11B/EFNA2/H2AX/SLIT2/DAB1/SEMA7A/RTN4R/DRAXIN/ATF5/IGF2BP1/PLXNA4/SLC7A11/ALDH1A3/FOXG1/NSUN5/OXTR/SHH/UNCX/UQCRQ/KAT2A/HSD3B1/SCT/CDK5/MBOAT7/EZH2/BCL11B/CSF1R
GOBP_RESPONSE_TO_PEPTIDE	GOBP_RESPONSE_TO_PEPTIDE	500	0.31928	1.417	3.22751e-05	0.000571066	0.000445661	4812	tags=13%, list=11%, signal=12%	GH2/CACNA1B/GCGR/NKX6-1/MMP12/REG3G/MMP13/AHSG/ATP6V1G3/IGFBP1/VGF/ATP6V0A4/PTPRN/ERFE/REG1B/EREG/GAL/TRIM72/ATP6V1C2/MZB1/ATP6V0D2/MMP9/GCK/CPEB1/CPS1/BMP7/ARG1/SERPINF1/INSRR/ATP6V1B1/ATP1A3/KLF1/F7/CYP11A1/ACTN2/ACVR1C/RETN/GLP2R/NR5A1/PCSK9/JAK3/REG1A/COL1A1/PLA2G1B/GPR173/BAIAP2L1/FUT7/WNT1/NOD2/SOCS1/MMP3/FFAR3/AGRP/LHCGR/CCNA2/TIMP1/CARD9/RARRES2/TRIB3/CELA2A/GRB14/GJB2/UCP2/TREM2/FCGR2B/F…
GOBP_POSITIVE_REGULATION_OF_TUMOR_NECROSIS_FACTOR_SUPERFAMILY_CYTOKINE_PRODUCTION	GOBP_POSITIVE_REGULATION_OF_TUMOR_NECROSIS_FACTOR_SUPERFAMILY_CYTOKINE_PRODUCTION	87	0.513196	1.87422	3.32485e-05	0.000586753	0.000457903	7570	tags=36%, list=17%, signal=30%	ORM1/ORM2/LBP/CCL19/IFNG/IL6/ADAM8/PYCARD/AZU1/NOD2/IL12B/IL23A/CARD9/WNT5A/CD2/LY96/ISL1/IL1A/MMP8/HSPB1/CD14/TNFRSF8/CYBA/PF4/TYROBP/TWIST1/LGALS9/SASH3/MIF/CD86/TLR2
GOMF_COPPER_ION_BINDING	GOMF_COPPER_ION_BINDING	58	0.583487	1.98607	3.3648e-05	0.000590719	0.000460998	10320	tags=48%, list=23%, signal=37%	SNCB/ALB/TYR/HAMP/APOA4/S100A5/LOXL1/MT3/SNCG/IL1A/SCO2/CP/SNCA/MT-CO2/LOXL3/S100A13/LOX/DBH/LOXL2/HEPHL1/SNAI3/MOXD1/COX17/ATOX1/DCT/S100A12/GPC1/LOXL4
GOBP_EXTRACELLULAR_MATRIX_DISASSEMBLY	GOBP_EXTRACELLULAR_MATRIX_DISASSEMBLY	80	0.531792	1.91456	3.36071e-05	0.000590719	0.000460998	5427	tags=29%, list=12%, signal=25%	KLK2/MMP12/MMP13/KLK4/MELTF/MMP9/PDPN/MMP1/PRSS1/TMPRSS6/IL6/ADAM8/TLL2/ELANE/CARMIL2/MMP7/KLK5/MMP3/MMP10/TIMP1/CD44/MMP8/CST3
GOBP_LIPID_DIGESTION	GOBP_LIPID_DIGESTION	21	0.764287	2.06102	3.41802e-05	0.000598508	0.000467077	4507	tags=48%, list=10%, signal=43%	APOA5/APOA1/CEL/NPC1L1/ARX/APOA4/CLPS/CYP8B1/PNLIPRP2/ABCG8
GOBP_ENDOCRINE_SYSTEM_DEVELOPMENT	GOBP_ENDOCRINE_SYSTEM_DEVELOPMENT	116	0.477843	1.81063	3.43985e-05	0.000600774	0.000468845	7370	tags=32%, list=17%, signal=27%	NKX6-1/APOA1/INSM1/PAX6/FOXE1/NKX2-2/ONECUT2/ASCL1/ONECUT1/SOX2/MNX1/NEUROG3/DRD2/PITX2/PITX1/MDK/IL6/STRA6/FOXA2/NR5A1/TG/POU3F2/GIPR/OTP/WT1/WNT5A/ISL1/NOG/TBX1/SOX3/TSPO/PDGFRA/HOXA3/SHH/WNT11/SIX1/WNT4
GOBP_ELECTRON_TRANSPORT_CHAIN	GOBP_ELECTRON_TRANSPORT_CHAIN	177	0.422887	1.68936	3.63973e-05	0.000634045	0.00049481	14777	tags=55%, list=33%, signal=37%	HSD17B6/GPX2/RDH16/CYP1A2/AKR1C4/XDH/CCNB1/NCF1/NDUFA11/CYP19A1/SCO2/CDK1/NDUFA4/COX6A1/NDUFS8/CYBA/COX7A1/SNCA/NDUFA3/MT-CO2/MT-ND3/MT-ND4/NDUFA13/LOXL2/GFUS/UQCRQ/SLC25A22/COX6C/MT-CYB/COX7B/MT-ND4L/ME1/UQCR10/COX5A/COX6B1/MT-CO3/TAZ/NDUFB7/SLC25A18/NDUFS6/COX4I1/MT-ND2/NDUFB2/NDUFB9/SDHAF2/NDUFB11/BID/COX5B/MT-CO1/NDUFA2/COX8A/NDUFA9/NCF2/NDUFB1/SDHA/GLDC/UQCRC1/NDUFB8/CYCS/C15orf48/COA6/NDUFA…
GOBP_REGULATION_OF_PLASMA_LIPOPROTEIN_PARTICLE_LEVELS	GOBP_REGULATION_OF_PLASMA_LIPOPROTEIN_PARTICLE_LEVELS	92	0.51129	1.88869	3.64973e-05	0.000634152	0.000494893	3063	tags=18%, list=7%, signal=17%	APOC3/APOA5/ALB/APOA1/PLA2G3/MTTP/MFSD2A/APOA4/PLTP/PLA2G2A/MPO/APOB/APOA2/APOC1/APOE/APOC2/PCSK9
GOCC_INNER_MITOCHONDRIAL_MEMBRANE_PROTEIN_COMPLEX	GOCC_INNER_MITOCHONDRIAL_MEMBRANE_PROTEIN_COMPLEX	141	0.446274	1.72629	3.93165e-05	0.000681385	0.000531754	14536	tags=53%, list=33%, signal=36%	NDUFA11/ATP5ME/ROMO1/NDUFA4/COX6A1/NDUFS8/ATP5MF/PPIF/NDUFA3/MT-ND3/ATP5F1E/MCUB/MT-ND4/NDUFA13/UQCRQ/MT-CYB/MT-ND4L/APOO/UQCR10/ATP5MC1/COX5A/MT-ATP6/ATP5F1D/TIMM17B/NDUFB7/NDUFS6/COX4I1/MT-ND2/NDUFB2/MT-ATP8/NDUFB9/NDUFB11/MICOS13/MT-CO1/NDUFA2/ATP5MPL/NDUFA9/NDUFB1/CHCHD6/SDHA/UQCRC1/NDUFB8/C15orf48/NDUFA1/NDUFB10/CYC1/NDUFS5/FOXRED1/MT-ND1/ATP5PO/ATP5MC2/NDUFB4/NDUFA6/CHCHD10/PAM16/NDUFS7/ATP…
GOBP_CELL_FATE_SPECIFICATION	GOBP_CELL_FATE_SPECIFICATION	81	0.519056	1.86727	4.01268e-05	0.00069365	0.000541325	7595	tags=36%, list=17%, signal=30%	NKX2-2/SOX1/OLIG3/ASCL1/DMRT3/SOX2/MNX1/DMRTA2/SIX2/HOXA13/GSX2/FOXA2/MIAT/TBX5/TBX20/POU3F2/TBX10/WNT5A/ISL1/HOXA11/EOMES/TBX1/TBX18/SHH/WNT11/SIX1/SFRP2/MESP1/DKK1
GOBP_NEGATIVE_REGULATION_OF_LYMPHOCYTE_MEDIATED_IMMUNITY	GOBP_NEGATIVE_REGULATION_OF_LYMPHOCYTE_MEDIATED_IMMUNITY	43	0.636453	2.05106	4.05174e-05	0.000698614	0.0005452	9107	tags=51%, list=20%, signal=41%	SERPINB4/IL20RB/C4BPB/C4BPA/ARG1/FOXJ1/IFNB1/FOXP3/XCL1/NOD2/LILRB4/FCGR2B/CR1/CD96/LGALS9/LILRB1/PTPN6/HLA-G/CLEC12B/PARP3/ARRB2/KLRC1
GOBP_INTERLEUKIN_1_PRODUCTION	GOBP_INTERLEUKIN_1_PRODUCTION	118	0.465031	1.7602	4.14752e-05	0.000713309	0.000556668	6596	tags=26%, list=15%, signal=22%	ORM1/SAA1/ORM2/APOA1/PANX2/IL1R2/AIM2/CCL19/IFNG/IL6/IGHD/SPHK1/PYCARD/NLRP2/AZU1/GBP5/NOD2/FFAR1/MIR877/LILRB4/MIR766/WNT5A/PYDC1/ISL1/TREM2/NLRP7/HSPB1/PYHIN1/TYROBP/S100A13/LGALS9
GOBP_POSITIVE_REGULATION_OF_TYROSINE_PHOSPHORYLATION_OF_STAT_PROTEIN	GOBP_POSITIVE_REGULATION_OF_TYROSINE_PHOSPHORYLATION_OF_STAT_PROTEIN	62	0.568009	1.94399	4.17235e-05	0.000715758	0.000558579	5187	tags=32%, list=12%, signal=29%	GH2/CSF2/HPX/IFNG/IL6/TNFRSF18/IL20/EPO/CCL5/IL21/IL31RA/IL2/IL12B/IL23A/OSM/IL4/ISL1/KIT/IL18/PTK6
GOBP_NEUROPEPTIDE_SIGNALING_PATHWAY	GOBP_NEUROPEPTIDE_SIGNALING_PATHWAY	84	0.504846	1.8352	4.18936e-05	0.000716857	0.000559437	6233	tags=35%, list=14%, signal=30%	NTSR2/NPPB/NXPH2/UTS2R/GAL/NPBWR1/SSTR5/GPR143/TAC3/PYY/GRP/GPR84/PPY/NPW/NPY4R2/NMU/CALCA/SSTR3/SCG5/AGRP/UCN/TAC1/GLRB/PENK/NPFFR1/GALR2/NPFFR2/GRPR/PCSK1N
GOBP_FATTY_ACID_BIOSYNTHETIC_PROCESS	GOBP_FATTY_ACID_BIOSYNTHETIC_PROCESS	164	0.426626	1.68486	4.20133e-05	0.000717091	0.00055962	8896	tags=24%, list=20%, signal=20%	APOC3/APOA5/APOA1/PLA2G3/PLA2G4F/CYP7A1/PTGDS/CYP2C9/APOA4/ALOXE3/PTGES/FA2H/CYP1A2/LIPH/AVP/APOC1/APOC2/ACSBG1/PLA2G1B/HACD1/MIR766/TRIB3/ALOX15/ACSM1/ALOX5/MIR33A/ALOX15B/ABHD3/MIF/FABP5/ELOVL4/LIPI/ELOVL3/CD74/ACSM4/IL1B/PTGIS/LIPC/GIP/OLAH
GOBP_CELLULAR_IRON_ION_HOMEOSTASIS	GOBP_CELLULAR_IRON_ION_HOMEOSTASIS	66	0.558338	1.93915	4.26478e-05	0.000726087	0.00056664	3796	tags=21%, list=9%, signal=19%	LCN2/TF/ERFE/HAMP/HPX/HJV/TFR2/TMPRSS6/IFNG/FTH1P19/ALAS2/LTF/SLC11A1/BOLA2B
GOBP_POSITIVE_REGULATION_OF_LYMPHOCYTE_DIFFERENTIATION	GOBP_POSITIVE_REGULATION_OF_LYMPHOCYTE_DIFFERENTIATION	100	0.493275	1.839	4.28787e-05	0.000728184	0.000568277	9050	tags=43%, list=20%, signal=34%	CCL19/IFNG/MDK/ADAM8/IL36B/FOXP3/IL2RA/LEF1/CD27/SOCS1/IL2/IL12B/ADA/IL23A/LILRB4/ZAP70/PIK3R6/IL4/CR1/NFKBIZ/IL18/TOX/RHOH/IL12RB1/CD80/LGALS9/SASH3/TESPA1/SHH/LILRB2/CD86/RUNX1/HLA-G/CD74/RUNX3/TNFSF9/RIPK2/NCKAP1L/SOX12/BAD/TNFSF4/MMP14/BTK
GOBP_REGULATION_OF_PEPTIDE_HORMONE_SECRETION	GOBP_REGULATION_OF_PEPTIDE_HORMONE_SECRETION	200	0.412009	1.6814	4.37188e-05	0.00074059	0.000577958	5444	tags=20%, list=12%, signal=18%	EPHA5/NR0B2/NKX6-1/FGA/CHGA/GCK/SSTR5/GRP/CRH/DRD2/TFR2/CFTR/IFNG/SYT7/IL6/NMU/EFNA5/BLK/FOXA2/ACVR1C/FGG/FGB/CCL5/KCNJ11/PFKFB2/CD38/VSNL1/GIPR/FFAR1/GPR68/FFAR3/UCN/CELA2A/ISL1/UCP2/CACNA1E/C1QTNF12/STX1A/IRS2/ALOX5
GOMF_CALCIUM_DEPENDENT_PHOSPHOLIPID_BINDING	GOMF_CALCIUM_DEPENDENT_PHOSPHOLIPID_BINDING	54	0.591014	1.96907	4.59116e-05	0.000775791	0.000605429	5492	tags=30%, list=12%, signal=26%	ANXA8L1/ANXA8/SYT4/CPNE7/PLA2G4F/SYT3/CPNE4/SYT7/PLA2G4D/SYT17/ANXA10/SYT12/SYT1/RPH3A/CPNE9/SYT13
GOBP_SENSORY_PERCEPTION_OF_MECHANICAL_STIMULUS	GOBP_SENSORY_PERCEPTION_OF_MECHANICAL_STIMULUS	160	0.430083	1.69773	4.64533e-05	0.000782987	0.000611045	6183	tags=26%, list=14%, signal=22%	CABP2/CHRNA9/EPYC/ATP6V0A4/COL11A1/COCH/OTOS/KCNA1/TSPEAR/CEMIP/DRGX/ATP6V1B1/LHFPL4/PCDH15/BIRC5/TMIE/CHRNB2/GJB6/ASIC2/OTOF/MYO1A/COL1A1/KCNQ4/UCN/NTRK1/ASIC3/GJB2/GPX1/KIT/P2RX2/STRC/SLC52A3/TBX1/COL2A1/SERPINE2/GSDME/SPTBN4/GRM7/DDIT3/HOXA1/EYA1
GOBP_POSITIVE_REGULATION_OF_HEMOPOIESIS	GOBP_POSITIVE_REGULATION_OF_HEMOPOIESIS	150	0.439991	1.73249	4.68001e-05	0.000786871	0.000614075	9548	tags=39%, list=21%, signal=31%	PLA2G3/CCL19/IFNG/MDK/ADAM8/IL36B/IL20/FOXP3/IL2RA/LEF1/ROR2/CD27/GPR68/SOCS1/IL2/IL12B/ADA/IL23A/LILRB4/ZAP70/PIK3R6/IL4/TREM2/CR1/NFKBIZ/IL18/CD101/IL34/TOX/RHOH/IL12RB1/PF4/TYROBP/CD80/LGALS9/SASH3/TESPA1/LIF/SHH/LILRB2/DCSTAMP/CD86/RUNX1/CCR1/HLA-G/CD74/RUNX3/TNFSF9/RIPK2/NCKAP1L/SOX12/BAD/TNFSF4/MMP14/BTK/EVI2B/GNAS/CSF1/AGER
GOBP_NEURON_FATE_SPECIFICATION	GOBP_NEURON_FATE_SPECIFICATION	23	0.746496	2.05385	4.70603e-05	0.000789282	0.000615958	4681	tags=43%, list=11%, signal=39%	NKX2-2/SOX1/OLIG3/ASCL1/DMRT3/MNX1/DMRTA2/GSX2/POU3F2/ISL1
GOBP_REGULATION_OF_LEUKOCYTE_MEDIATED_CYTOTOXICITY	GOBP_REGULATION_OF_LEUKOCYTE_MEDIATED_CYTOTOXICITY	79	0.52709	1.8957	4.85592e-05	0.000812405	0.000634003	11777	tags=57%, list=27%, signal=42%	SERPINB4/STAP1/CXCL6/LAG3/ARG1/DNASE1/IL21/XCL1/KLRK1/IL12B/KLRC2/IL23A/CD1A/PIK3R6/FCGR2B/IL18RAP/IL12RB1/SLAMF6/SH2D1A/TYROBP/VAV1/CRTAM/LGALS9/LILRB1/ITGAM/KLRC4-KLRK1/HLA-G/NCR3/CLEC12B/ARRB2/KLRC1/AGER/KIR2DL4/LEP/PVR/HLA-DRB1/IL12A/PTPRC/CD1B/CYRIB/AZGP1/CADM1/HLA-F/ICAM1/HLA-A
GOMF_EXTRACELLULAR_MATRIX_STRUCTURAL_CONSTITUENT	GOMF_EXTRACELLULAR_MATRIX_STRUCTURAL_CONSTITUENT	163	0.423783	1.67842	4.94689e-05	0.000825581	0.000644285	7277	tags=31%, list=16%, signal=26%	VTN/ZPLD1/FGA/TFPI2/COL11A1/SRPX2/COL7A1/PRG4/COL22A1/MARCOL/CILP/MUC17/FBN2/MFAP2/UMODL1/FBN3/COL8A2/COL10A1/CTHRC1/FGG/FGB/TGFBI/COL1A1/COL9A3/COL28A1/COL5A1/COL6A3/COMP/SRPX/LUM/ZP3/PCOLCE/FMOD/COL2A1/CHI3L1/MFAP4/ECM1/EMILIN1/MATN3/COLQ/LAMB3/COL6A1/COL24A1/MXRA5/COL16A1/COL9A2/LAMB4/THBS3/COL6A2/FBLN1
GOBP_NEGATIVE_REGULATION_OF_GROWTH	GOBP_NEGATIVE_REGULATION_OF_GROWTH	241	0.370433	1.53125	5.01864e-05	0.000835492	0.000652019	7827	tags=26%, list=18%, signal=21%	HRG/NPPB/ADRB1/GNG4/TLL2/SEMA3C/NTN1/SEMA3A/MT1X/SLC6A4/TBX5/TP73/TRIM46/DCBLD2/MT1A/MT2A/BDKRB1/GPC3/MAG/CDKN2A/WT1/MT3/MT1G/CAV3/CYP27B1/OSTN/WNT5A/SEMA3B/SLIT2/SEMA7A/RTN4R/DCC/MINAR1/DRAXIN/PLAC8/MYL2/GREM1/MT1F/ARHGAP4/PTK6/WNT3/MT1E/MT1B/NOG/MT1M/SEMA4A/G6PD/SERPINE2/SPP1/MIR25/SEMA4B/CDA/ALOX15B/WNT11/PSRC1/NDUFA13/DCSTAMP/SFRP2/RGS2/ST20/SEMA3E/CDK5
GOMF_OXIDOREDUCTASE_ACTIVITY_ACTING_ON_CH_OH_GROUP_OF_DONORS	GOMF_OXIDOREDUCTASE_ACTIVITY_ACTING_ON_CH_OH_GROUP_OF_DONORS	128	0.457069	1.75221	5.31216e-05	0.000882184	0.000688458	7908	tags=23%, list=18%, signal=19%	ADH1A/AKR1B15/AKR1B10/ADH4/HAO1/RDH8/ADH1C/HSD17B6/AKR1D1/RDH16/SRD5A2/DHRS2/HSD11B1/SDR9C7/AKR1C4/BDH1/HSD3B7/G6PD/VKORC1/IMPDH1/KCNAB2/HSD11B2/DCXR/LDHB/AKR1C2/GFUS/SDR16C5/HSD3B1/ME1/HSD17B1
GOBP_MITOTIC_SISTER_CHROMATID_SEGREGATION	GOBP_MITOTIC_SISTER_CHROMATID_SEGREGATION	163	0.421416	1.66904	5.51224e-05	0.000913168	0.000712638	12271	tags=37%, list=28%, signal=27%	UBE2C/AURKB/KIF18B/CDC20/PLK1/PTTG1/NUF2/BUB1/KIF2C/NEK2/KIF14/DLGAP5/CDCA8/CENPF/SGO1/CDCA5/KIF4A/KIFC1/HASPIN/NCAPG/KIF23/NCAPH/TACC3/TTK/CCNB1/CENPE/BUB1B/TRIP13/NDC80/CDT1/ESPL1/CDC6/KIF18A/PSRC1/NAA10/REC8/KNTC1/RACGAP1/CENPK/MAD2L1/MAD2L2/RAD21L1/ANAPC11/NCAPD2/ZWINT/KNSTRN/NUSAP1/KIF4B/AURKC/SMC1B/TUBG1/KATNB1/TEX14/CHMP4A/KIF25/ANAPC7/ANAPC5/KIF22/AKAP8L/PRC1
GOBP_REGULATION_OF_PH	GOBP_REGULATION_OF_PH	102	0.486197	1.81038	5.70939e-05	0.000943515	0.000736321	4223	tags=19%, list=10%, signal=17%	RHCG/ATP6V1G3/SLC4A9/ATP6V0A4/SLC4A1/ATP6V1C2/ATP6V0D2/ATP4B/SLC9A4/SLC9A2/CFTR/ATP6V1B1/AVP/SLC11A1/SLC4A5/SLC4A10/SLC4A3/FASLG/SLAMF8
GOBP_REGULATION_OF_CIRCADIAN_SLEEP_WAKE_CYCLE	GOBP_REGULATION_OF_CIRCADIAN_SLEEP_WAKE_CYCLE	17	0.791909	2.07089	5.94814e-05	0.000980573	0.000765241	3964	tags=53%, list=9%, signal=48%	PTGDS/CSF2/ADRB1/CRH/DRD2/NMU/CHRNB2/ADORA1/ADA
GOMF_STEROID_DEHYDROGENASE_ACTIVITY	GOMF_STEROID_DEHYDROGENASE_ACTIVITY	33	0.665799	1.98583	5.97946e-05	0.000983337	0.000767398	7908	tags=39%, list=18%, signal=32%	AKR1B15/RDH8/HSD17B6/AKR1D1/RDH16/SRD5A2/HSD11B1/AKR1C4/HSD3B7/HSD11B2/AKR1C2/HSD3B1/HSD17B1
GOBP_REGULATION_OF_CATION_TRANSMEMBRANE_TRANSPORT	GOBP_REGULATION_OF_CATION_TRANSMEMBRANE_TRANSPORT	326	0.351413	1.51383	6.07088e-05	0.000995949	0.000777241	6368	tags=21%, list=14%, signal=18%	LRRC38/KCNE5/F2/LRRC52/EDN3/CACNG3/CACNG6/KCNS1/GAL/HAMP/SLN/JSRP1/MMP9/KCNG1/CD19/FXYD4/JPH3/KCNA1/MIR153-1/CRH/DRD2/CEMIP/IFNG/RYR2/KCNIP3/ACTN2/STRIT1/DPP6/EPHB2/KEL/RELN/KCNH2/EPO/TMEM38A/PCSK9/BDKRB1/XCL1/GRIN1/KCNJ11/CACNG7/GPR35/CXCL9/CAV3/GRIN2B/FGF14/PLCG2/STAC3/CORO1A/TREM2/GSG1L/DPP10/SHISA8/CACNB4/MAPK8IP2/RASGRF1/HAP1/P2RY6/G6PD/CNIH2/SHISA7/GALR2/PPIF/TCIRG1/ANTKMT/SNCA/LIME1/KCNAB2…
GOBP_POSITIVE_REGULATION_OF_PEPTIDE_HORMONE_SECRETION	GOBP_POSITIVE_REGULATION_OF_PEPTIDE_HORMONE_SECRETION	92	0.502189	1.85507	6.20698e-05	0.00101581	0.00079274	5236	tags=25%, list=12%, signal=22%	NR0B2/NKX6-1/FGA/GCK/GRP/CRH/DRD2/TFR2/CFTR/NMU/BLK/FGG/FGB/PFKFB2/CD38/VSNL1/GIPR/FFAR1/GPR68/UCN/ISL1/C1QTNF12/IRS2
GOBP_REGULATION_OF_STEROL_TRANSPORT	GOBP_REGULATION_OF_STEROL_TRANSPORT	61	0.557314	1.90718	6.25377e-05	0.001021	0.000796787	7361	tags=34%, list=17%, signal=29%	APOC3/APOA5/PON1/APOA1/APOA4/PLTP/APOA2/APOC1/APOE/APOC2/CYP8B1/PCSK9/CES1/ABCA7/ABCG8/MIR33A/TSPO/OSBPL6/SHH/EGF/YJEFN3
GOBP_NUCLEAR_CHROMOSOME_SEGREGATION	GOBP_NUCLEAR_CHROMOSOME_SEGREGATION	266	0.37124	1.55408	6.49734e-05	0.00105821	0.000825826	10173	tags=29%, list=23%, signal=22%	UBE2C/AURKB/KIF18B/CDC20/PLK1/SYCE1L/PTTG1/CCNE1/NUF2/BUB1/KIF2C/NEK2/KIF14/DLGAP5/CDCA8/CENPF/EME1/SGO1/CDCA5/DDX11L8/SPATA22/TOP2A/KIF4A/C14orf39/SHOC1/KIFC1/HASPIN/NCAPG/KIF23/NCAPH/TACC3/TTK/CCNB1/CENPE/BUB1B/TRIP13/SYCE3/NDC80/KNL1/CDT1/ESPL1/EME2/FANCD2/CDC6/M1AP/KIF18A/MAPK15/RMI2/PSRC1/NAA10/DDX11/ECT2/STAG3L4/REC8/P3H4/KNTC1/RACGAP1/FMN2/CENPK/MAD2L1/MAD2L2/ESCO2/RAD21L1/SIRT7/ANAPC11/NC…
GOCC_PLATELET_ALPHA_GRANULE	GOCC_PLATELET_ALPHA_GRANULE	90	0.498425	1.83879	6.64528e-05	0.0010797	0.000842599	6616	tags=31%, list=15%, signal=27%	HRG/ORM1/ORM2/ALB/AHSG/FGA/ITGA2B/LEFTY2/ACTN2/KNG1/FGG/FGB/SERPINA5/HGF/SERPINA3/TIMP1/ISLR/SERPINE1/PPBP/CFD/QSOX1/SERPINE2/PF4/SERPING1/FERMT3/SNCA/SERPINA1/TREML1
GOBP_NEURAL_PRECURSOR_CELL_PROLIFERATION	GOBP_NEURAL_PRECURSOR_CELL_PROLIFERATION	135	0.445579	1.72315	6.80369e-05	0.00110279	0.000860616	5787	tags=24%, list=13%, signal=21%	INSM1/KIF1A/ASCL1/WNT2/ARX/DMRTA2/KCNA1/DRD2/TRNP1/PITX3/MDK/PTPRZ1/CEND1/SLC6A4/LEF1/KIF14/MELK/POU3F2/SHCBP1/WNT7A/WNT1/OTP/GBX2/WNT5A/PROX1/NUMBL/ARTN/TAFA3/ATF5/GPR37L1/TOX/IGF2BP1/TARBP2
GOBP_CHROMOSOME_SEPARATION	GOBP_CHROMOSOME_SEPARATION	93	0.482137	1.77775	6.96636e-05	0.00112376	0.000876986	9701	tags=33%, list=22%, signal=26%	UBE2C/AURKB/CDC20/PLK1/PTTG1/BUB1/DLGAP5/CENPF/EME1/TOP2A/SHOC1/TACC3/TTK/CCNB1/CENPE/BUB1B/TRIP13/NDC80/CDT1/ESPL1/EME2/CDC6/M1AP/MAPK15/KNTC1/MAD2L1/MAD2L2/ANAPC11/CORT/ZWINT/CHFR
GOMF_LIGAND_GATED_ION_CHANNEL_ACTIVITY	GOMF_LIGAND_GATED_ION_CHANNEL_ACTIVITY	129	0.445475	1.70917	6.96249e-05	0.00112376	0.000876986	6283	tags=34%, list=14%, signal=29%	GABRA3/CHRNA9/HCN2/ASIC5/HTR3A/ASIC1/TRPM8/CNGB1/GRIK1/HCN4/CFTR/RYR2/HTR3B/CHRNB2/ASIC2/MCOLN2/KCNH2/CHRNB4/P2RX5/HTR3E/GRIN2D/KCNJ4/SCNN1B/GRIN1/KCNJ10/KCNJ11/SCNN1A/CLCA2/GRIN2B/P2RX6/TRPM2/SCNN1G/KCNJ13/GRID2/ASIC3/GRIK4/GLRB/GRIN3B/P2RX2/CHRNA6/CHRNA1/SCNN1D/CHRFAM7A/CHRNA5
GOBP_SISTER_CHROMATID_SEGREGATION	GOBP_SISTER_CHROMATID_SEGREGATION	196	0.397576	1.62671	6.98829e-05	0.00112462	0.000877653	12271	tags=36%, list=28%, signal=26%	UBE2C/AURKB/KIF18B/CDC20/PLK1/PTTG1/NUF2/BUB1/KIF2C/NEK2/KIF14/DLGAP5/CDCA8/CENPF/SGO1/CDCA5/DDX11L8/TOP2A/KIF4A/KIFC1/HASPIN/NCAPG/KIF23/NCAPH/TACC3/TTK/CCNB1/CENPE/BUB1B/TRIP13/NDC80/CDT1/ESPL1/CDC6/KIF18A/MAPK15/RMI2/PSRC1/NAA10/DDX11/STAG3L4/REC8/KNTC1/RACGAP1/CENPK/MAD2L1/MAD2L2/ESCO2/RAD21L1/ANAPC11/NCAPD2/ZWINT/KNSTRN/CHFR/NUSAP1/KIF4B/AURKC/HORMAD2/SMC1B/TUBG1/KATNB1/HDAC8/TEX14/CHMP4A/KI…
GOBP_EAR_DEVELOPMENT	GOBP_EAR_DEVELOPMENT	193	0.401216	1.62986	7.0183e-05	0.00112676	0.000879327	7171	tags=26%, list=16%, signal=22%	CHRNA9/OTX1/PVALB/FOXI1/HMX2/COL11A1/SOX2/SIX2/NKX3-2/ZIC1/SIX4/HOXA13/BMPER/ATP6V1B1/TSKU/PCDH15/TMIE/STRA6/NTN1/GJB6/EPHB2/FZD2/ROR2/CTHRC1/WNT1/GBX2/KCNQ4/CCNA2/WNT5A/PROX1/GJB2/HMX3/STRC/NOG/TBX1/TIFAB/CEBPA/TBX18/COL2A1/GSDME/PLPPR4/HOXA1/EYA1/TWIST1/ALDH1A3/PRRX1/FOXG1/SHH/MYCL/HOXA2/SIX1
GOBP_CELL_CYCLE_CHECKPOINT	GOBP_CELL_CYCLE_CHECKPOINT	205	0.390661	1.60245	7.13328e-05	0.00114251	0.000891615	9809	tags=25%, list=22%, signal=20%	HMGA2/PLK5/AURKB/CDC20/PLK1/GTSE1/E2F7/BUB1/TICRR/CDC25C/AURKA/CENPF/EME1/ZNF385A/CDC45/TTK/CCNB1/BUB1B/PROX1/TRIP13/H2AX/E2F8/CDK1/NDC80/CDT1/EME2/PIDD1/E2F1/STK33/FANCD2/CHEK2/CDC6/ORC1/CDK5RAP3/FBXO6/BRSK1/NABP1/BLM/KNTC1/PCBP4/DNA2/DONSON/RAD9A/MAD2L1/MAD2L2/RHNO1/BABAM1/SFN/TIMELESS/ZWINT/CHFR/SETMAR
GOBP_REGULATION_OF_BEHAVIOR	GOBP_REGULATION_OF_BEHAVIOR	56	0.580205	1.9603	7.22514e-05	0.00115449	0.000900963	4006	tags=34%, list=9%, signal=31%	PTGDS/CSF2/ADRB1/MC4R/CRH/DRD2/STRA6/NMU/INSL5/HTR1D/CCK/CHRNB2/APOE/RETN/RELN/ADORA1/ADA/AGRP/UCN
GOBP_NEGATIVE_REGULATION_OF_RESPONSE_TO_WOUNDING	GOBP_NEGATIVE_REGULATION_OF_RESPONSE_TO_WOUNDING	86	0.50927	1.86061	7.4512e-05	0.0011878	0.000926961	7370	tags=35%, list=17%, signal=29%	HRG/APOH/VTN/F2/FGA/CPB2/APCS/MDK/KNG1/APOE/SERPINB2/FGG/FGB/PLAUR/PLAU/RTN4RL1/SERPINE1/SIGLEC10/RTN4R/ADTRP/F12/ALOX5/SERPINE2/SPP1/SERPING1/PDGFRA/C1QTNF1/SERPINF2/TSPAN8/WNT4
GOBP_REGULATION_OF_ALPHA_BETA_T_CELL_ACTIVATION	GOBP_REGULATION_OF_ALPHA_BETA_T_CELL_ACTIVATION	98	0.488253	1.81293	7.60286e-05	0.00120912	0.000943602	11009	tags=47%, list=25%, signal=35%	CCL19/IFNG/FOXP3/IRF4/ZNF683/IL27/JAK3/XCL1/SOCS1/IL2/IL12B/ADA/IL23A/LILRB4/CD3E/ZAP70/EBI3/IL4/NFKBIZ/IL18/IL12RB1/CRTAM/LOXL3/CD80/LGALS9/SASH3/SHH/LILRB1/CD28/PTPN22/CD86/RUNX1/RASAL3/RUNX3/LGALS7B/RIPK2/NCKAP1L/TNFSF4/AGER/CCR2/LGALS9C/IRF1/HLA-DRB1/MYB/IL12A/PTPRC
GOBP_MULTICELLULAR_ORGANISMAL_HOMEOSTASIS	GOBP_MULTICELLULAR_ORGANISMAL_HOMEOSTASIS	496	0.319345	1.41494	7.62857e-05	0.00121036	0.00094457	6230	tags=18%, list=14%, signal=15%	ALB/LCN2/TF/LCN1/PIP/IL20RB/IGKC/HAMP/SLN/MFSD2A/CST4/ADRB1/TRPM8/MUC13/MC4R/ALOXE3/IGHA2/CNGB1/IGHA1/DRD2/ACHE/PTGES/FA2H/CFTR/HOXA13/GADD45G/ATP6V1B1/G0S2/TSKU/IGHG3/WNT10B/PCDH15/MFAP2/SCX/IL6/ADAM8/PTH/CYP4F2/NMU/CALCA/AVP/GJB6/JCHAIN/IL20RA/CYP4F12/IRF4/SIGLEC15/TJP3/SCNN1B/ADORA1/CD38/LTF/SLC11A1/NOD2/SCNN1A/RAC2/SERPINA3/CDHR1/CRB2/TRPM2/SCNN1G/CEBPB/HAS2/RAC3/GPX1/CORO1A/FLG/IL4/UCP2/IL1A…
GOCC_PLATELET_ALPHA_GRANULE_LUMEN	GOCC_PLATELET_ALPHA_GRANULE_LUMEN	67	0.543991	1.87917	7.72159e-05	0.0012195	0.000951699	7343	tags=37%, list=17%, signal=31%	HRG/ORM1/ORM2/ALB/AHSG/FGA/LEFTY2/ACTN2/KNG1/FGG/FGB/HGF/SERPINA3/TIMP1/ISLR/SERPINE1/PPBP/CFD/QSOX1/PF4/SERPING1/FERMT3/SERPINA1/SERPINF2/EGF
GOBP_REGULATION_OF_METAL_ION_TRANSPORT	GOBP_REGULATION_OF_METAL_ION_TRANSPORT	237	0.379786	1.57599	7.72223e-05	0.0012195	0.000951699	9124	tags=29%, list=21%, signal=23%	KCNE5/LPAR3/F2/CACNG6/SPINK1/SLN/JSRP1/CD19/JPH3/CRH/DRD2/CEMIP/RYR2/PTH/PLPP4/CAMK2B/STRIT1/KCNH2/TRPV3/P2RX5/EPO/TMEM38A/CCL5/BDKRB1/XCL1/GRIN1/PLA2G1B/FFAR1/GPR35/SEMG1/UCN/CXCL9/CAV3/FGF14/PLCG2/STAC3/CORO1A/GRIN3B/P2RX2/FCRL3/CACNB4/HAP1/ATP2C2/P2RY6/G6PD/TSPO/SNCA/LIME1/ATP2A1/LILRB1/CRACR2B/LILRB2/PTPN6/LGALS3/RCVRN/EGF/CBARP/CACNB3/CCR1/CDK5/IL13/CCL4/JPH2/OPRD1/GNAO1/CD33/RRAD/ARRB2/PTK2B
GOBP_CHOLESTEROL_EFFLUX	GOBP_CHOLESTEROL_EFFLUX	57	0.567835	1.92864	8.01477e-05	0.00126275	0.00098545	4507	tags=26%, list=10%, signal=24%	APOC3/APOA5/PON1/APOA1/APOA4/PLTP/APOB/TSKU/APOA2/APOC1/APOE/APOC2/CES1/ABCA7/ABCG8
GOBP_TISSUE_HOMEOSTASIS	GOBP_TISSUE_HOMEOSTASIS	246	0.368485	1.5234	8.23374e-05	0.00129423	0.00101002	6809	tags=20%, list=15%, signal=17%	ALB/TF/LCN1/PIP/IL20RB/IGKC/HAMP/MFSD2A/CST4/MUC13/MC4R/IGHA2/CNGB1/IGHA1/HOXA13/IGHG3/PCDH15/SCX/IL6/ADAM8/PTH/CALCA/GJB6/JCHAIN/IL20RA/SIGLEC15/TJP3/CD38/LTF/NOD2/RAC2/SERPINA3/CDHR1/CRB2/RAC3/CORO1A/TFF2/PIGR/RHO/HSPB1/COL2A1/GPR55/SPP1/TCIRG1/GATA1/TNFRSF11A/RCN3/ITGB6/SASH3/CRACD
GOBP_REGULATION_OF_TRIGLYCERIDE_CATABOLIC_PROCESS	GOBP_REGULATION_OF_TRIGLYCERIDE_CATABOLIC_PROCESS	14	0.844118	2.08626	8.26212e-05	0.00129568	0.00101115	2520	tags=50%, list=6%, signal=47%	APOC3/APOA5/APOA1/AADAC/APOA4/PLIN5/APOC2
GOBP_CELLULAR_RESPIRATION	GOBP_CELLULAR_RESPIRATION	184	0.403105	1.6243	8.38594e-05	0.00131205	0.00102393	14521	tags=48%, list=33%, signal=32%	IFNG/CYP1A2/CCNB1/UCN/NDUFA11/IL4/MTFR2/SCO2/CDK1/NDUFA4/COX6A1/NDUFS8/SNCA/NDUFA3/MT-CO2/MT-ND3/BLOC1S1/MT-ND4/NDUFA13/UQCRQ/SLC25A22/COX6C/MT-CYB/COX7B/MT-ND4L/UQCR10/COX5A/ACTN3/COX6B1/MT-CO3/ATP5F1D/OGDHL/TAZ/COQ10A/NDUFB7/SLC25A18/NDUFS6/COX4I1/MT-ND2/NDUFB2/NDUFB9/SDHAF2/NDUFB11/BID/COX5B/MT-CO1/NDUFA2/COX8A/NDUFA9/NDUFB1/SDHA/UQCRC1/NDUFB8/CYCS/COA6/NDUFA1/NDUFB10/CYC1/NDUFS5/DGUOK/MT-ND1/…
GOMF_ISOPRENOID_BINDING	GOMF_ISOPRENOID_BINDING	35	0.645008	1.95001	8.41993e-05	0.00131252	0.00102429	5133	tags=37%, list=12%, signal=33%	CRABP1/ADH4/PTGDS/C8G/CYP26C1/UGT1A8/RLBP1/CYP26A1/STRA6/UGT1A7/SERPINA5/OPN4/RHO
GOBP_POSITIVE_REGULATION_OF_LEUKOCYTE_PROLIFERATION	GOBP_POSITIVE_REGULATION_OF_LEUKOCYTE_PROLIFERATION	145	0.428473	1.67283	8.42779e-05	0.00131252	0.00102429	11009	tags=48%, list=25%, signal=36%	CCL19/IL6/PTH/CHRNB2/CARD11/FOXP3/IL2RA/EPO/PYCARD/CCL5/JAK3/IL21/CCDC88B/XCL1/TNFRSF13C/CD38/IL2/IL12B/ADA/IL23A/TAC1/CD3E/TNFSF13B/ZAP70/EBI3/CORO1A/IL4/IL1A/CD6/FCRL3/ZP3/IL18/IRS2/IL34/IL12RB1/TMIGD2/CD70/CLECL1/CD80/LGALS9/AIF1/SASH3/SHH/MIF/LILRB2/CD28/PTPN22/CD86/RASAL3/IL13/CSF1R/CD74/IL1B/TNFSF9/CD40LG/RIPK2/NCKAP1L/TNFSF4/CSF1/AGER/HLA-DPB1/LEP/CD4/CCR2/IL27RA/IGF1/HLA-DMB/TLR9/IL12A/PT…
GOBP_POSITIVE_REGULATION_OF_INTERLEUKIN_17_PRODUCTION	GOBP_POSITIVE_REGULATION_OF_INTERLEUKIN_17_PRODUCTION	18	0.795532	2.08827	8.67911e-05	0.00134855	0.00105241	5877	tags=72%, list=13%, signal=63%	IL6/SPHK1/IL21/CCL1/NOD2/IL2/IL12B/IL23A/OSM/SLC7A5/IL18/SLAMF6/LY9
GOMF_LIPASE_ACTIVITY	GOMF_LIPASE_ACTIVITY	127	0.450489	1.73291	8.72901e-05	0.0013532	0.00105604	11264	tags=38%, list=25%, signal=28%	CHRM1/PNLIPRP3/PLA2G3/CEL/PLA2G4F/PLA2G2D/AADAC/CES5A/PLA2G2A/PNPLA5/PLA2G4D/LIPH/PLAAT1/CCL5/PLA2G1B/PNPLA1/PNLIPRP2/CES1/PLCG2/CLC/PLAAT4/PLCB2/PLCD4/CCR5/PLAAT5/GDPD3/ABHD3/PLB1/PROCA1/PLA2G6/LIPI/CCR1/LIPC/PGAP6/PLA2G2C/PLCD3/SMPDL3B/SMPD3/NOTUM/SMPD2/PLA2G4E/ABHD12/PLA1A/LIPF/CES4A/PLA2G15/PLBD2/GDE1
GOBP_BONE_REMODELING	GOBP_BONE_REMODELING	86	0.505407	1.8465	8.77389e-05	0.00135704	0.00105904	9944	tags=38%, list=22%, signal=30%	TF/SPP2/HAMP/MC4R/GDF5/MDK/SYT7/IL6/ADAM8/PTH/CALCA/IL20RA/SIGLEC15/CTHRC1/CD38/RAC2/EFNA2/GREM1/GPR55/SPP1/WNT16/TCIRG1/TNFRSF11A/DCSTAMP/P3H4/BGLAP/CSF1R/GPR137/PTK2B/SRC/TNFRSF11B/TMEM119/LEP
GOBP_POSITIVE_REGULATION_OF_STEROID_METABOLIC_PROCESS	GOBP_POSITIVE_REGULATION_OF_STEROID_METABOLIC_PROCESS	26	0.716898	2.04645	8.89671e-05	0.0013729	0.00107141	3672	tags=38%, list=8%, signal=35%	APOA5/APOA1/CYP7A1/CGA/APOA4/IFNG/APOA2/APOC1/APOE/CES1
GOBP_OLEFINIC_COMPOUND_METABOLIC_PROCESS	GOBP_OLEFINIC_COMPOUND_METABOLIC_PROCESS	113	0.455274	1.72944	8.9507e-05	0.00137808	0.00107546	4797	tags=20%, list=11%, signal=18%	CYP2A6/CYP17A1/CYP2A7/PTGDS/CYP2C9/ALOXE3/CYP2C18/CYP4F3/PTGES/SRD5A2/CYP11A1/CYP1A2/CYP4F2/CYP4F12/BCO2/AKR1C4/LHB/GRIN1/CYP2B6/CYP2S1/CYP4F11/GPX1/ALOX15
GOBP_SENSORY_PERCEPTION_OF_LIGHT_STIMULUS	GOBP_SENSORY_PERCEPTION_OF_LIGHT_STIMULUS	198	0.392716	1.60208	9.14298e-05	0.00140449	0.00109606	5135	tags=19%, list=12%, signal=17%	CRYAA/CABP2/ZIC2/PAX6/CRYBA2/SFRP5/RDH8/RORB/TYR/KERA/COL11A1/GPR143/SLC45A2/GUCA1C/BFSP2/CNGB1/RLBP1/CRYGN/PCDH15/CHRNB2/TGFBI/PDE6G/CRYGS/COL1A1/KCNJ10/LCTL/CACNA2D4/SLC4A10/REEP6/OPN4/FSCN2/GUCY2D/CRYBA4/LUM/GLRB/RHO/GRK1
GOBP_TUMOR_NECROSIS_FACTOR_MEDIATED_SIGNALING_PATHWAY	GOBP_TUMOR_NECROSIS_FACTOR_MEDIATED_SIGNALING_PATHWAY	169	0.412527	1.63998	9.21981e-05	0.00141308	0.00110277	13188	tags=41%, list=30%, signal=29%	APOA1/TNFSF14/AIM2/TNFRSF17/CARD14/TNFRSF18/LTB/SPHK1/TNFRSF13B/PYCARD/LTA/CD27/TNFRSF13C/TNFRSF9/TNFSF13B/PYDC1/TRAIP/RBCK1/TNFRSF8/MIR152/TNFRSF11A/CD70/EDARADD/LAPTM5/PSMB3/PSME2/PSMB10/TNFRSF12A/TXNDC17/PSMA8/TNFSF9/CD40LG/H2BC11/PSMA1/CLIP3/TNFSF4/SHARPIN/UMOD/PTK2B/TNFRSF25/TNFRSF11B/KRT18/SPPL2B/BIRC3/CASP4/STAT1/CPNE1/TRAF1/LTBR/PSMB9/TRAF5/PSMB4/TRAF2/GSTP1/CARD16/COMMD7/GPS2/TMSB4X/PSMB…
GOCC_ENDOCYTIC_VESICLE_LUMEN	GOCC_ENDOCYTIC_VESICLE_LUMEN	20	0.769837	2.0545	9.36372e-05	0.00143189	0.00111745	3535	tags=40%, list=8%, signal=37%	HP/SAA1/APOA1/HPX/MPO/APOB/APOE/LTF
GOMF_ALDITOL_NADPPLUS_1_OXIDOREDUCTASE_ACTIVITY	GOMF_ALDITOL_NADPPLUS_1_OXIDOREDUCTASE_ACTIVITY	12	0.84672	2.02119	9.40951e-05	0.00143241	0.00111785	2808	tags=42%, list=6%, signal=39%	AKR1B15/AKR1B10/ADH4/AKR1D1/AKR1C4
GOBP_REGULATION_OF_CIRCADIAN_RHYTHM	GOBP_REGULATION_OF_CIRCADIAN_RHYTHM	111	0.459701	1.73663	9.39717e-05	0.00143241	0.00111785	6130	tags=18%, list=14%, signal=16%	PASD1/RORB/PTGDS/CSF2/ADRB1/SPSB4/PRKCG/CRH/DRD2/NMU/CHRNB2/ADORA1/TOP2A/ADA/OPN4/PROX1/ATOH7/CDK1/MAGEL2/FBXL6
GOMF_POTASSIUM_CHANNEL_ACTIVITY	GOMF_POTASSIUM_CHANNEL_ACTIVITY	111	0.458357	1.73156	9.68337e-05	0.00147078	0.0011478	7824	tags=33%, list=18%, signal=28%	LRRC38/KCNE5/KCNG3/LRRC52/HCN2/KCNS1/KCNG1/FXYD4/KCNA1/GRIK1/HCN4/KCNH3/KCNN4/KCNIP3/KCNB2/KCNH2/TMEM38A/KCNJ4/KCNJ10/KCNJ11/KCNQ4/KCNJ13/GRIK4/KCND3/KCNK17/KCND1/KCNQ5/KCNAB2/KCNK13/KCNE1B/KCNH8/KCNMB3/KCNJ6/KCND2/PKD2L1/KCNT2/ABCC8
GOBP_CELL_CELL_RECOGNITION	GOBP_CELL_CELL_RECOGNITION	74	0.520861	1.84619	9.73041e-05	0.00147461	0.00115079	5002	tags=23%, list=11%, signal=20%	PAEP/FETUB/ZP1/CCL19/CLGN/CCL21/ATP8B3/CLEC4M/OVGP1/CATSPERG/FOLR3/SPACA3/ASTL/ADAM2/CD6/CATSPER1/ZP3
GOBP_CIRCADIAN_SLEEP_WAKE_CYCLE	GOBP_CIRCADIAN_SLEEP_WAKE_CYCLE	22	0.748676	2.05744	9.8625e-05	0.00149129	0.00116381	3964	tags=41%, list=9%, signal=37%	PTGDS/CSF2/ADRB1/CRH/DRD2/NMU/CHRNB2/ADORA1/ADA
GOBP_MEIOTIC_CELL_CYCLE	GOBP_MEIOTIC_CELL_CYCLE	236	0.3799	1.5742	0.000100197	0.00151168	0.00117972	9732	tags=29%, list=22%, signal=23%	TEX19/EREG/FAM9A/CCNA1/DUSP13/CDC20/PLK1/SYCE1L/PTTG1/ZFP42/CCNE1/NUF2/BUB1/CDC25C/MEI1/CCNB2/NEK2/PKMYT1/AURKA/EME1/SGO1/FBXO43/SPATA22/TOP2A/CKS2/C14orf39/SHOC1/TTK/RAD54B/FAM9B/BUB1B/TUBB8/WNT5A/CDC25A/TRIP13/SYCE3/H2AX/MYBL1/EXO1/CDC25B/ESPL1/EME2/FANCA/RAD51/CNTD1/FANCD2/SPIRE2/RAD51AP1/M1AP/KIF18A/MAPK15/XRCC2/HSF2BP/LIF/OOEP/WNT4/REC8/P3H4/PSMA8/FMN2/RAD21L1/SIRT7/DNMT3L/NCAPD2/SYCE2/SYCE1…
GOMF_PROTON_TRANSMEMBRANE_TRANSPORTER_ACTIVITY	GOMF_PROTON_TRANSMEMBRANE_TRANSPORTER_ACTIVITY	119	0.454652	1.71568	0.000103172	0.00155309	0.00121204	9970	tags=35%, list=22%, signal=27%	ATP6V1G3/ATP6V0A4/ASIC5/ATP6V1C2/ATP6V0D2/SLC45A2/ATP4B/SLC9A4/SLC9A2/ATP6V1B1/ATP4A/SLC11A1/SLC15A1/ATP5ME/MFSD3/NDUFA4/ATP2C2/COX6A1/COX7A1/ATP5MF/TCIRG1/ATP6V1F/MT-CO2/ATP5F1E/ATP2A1/ATP6V0B/ATP6V0C/COX6C/COX7B/SLC9A9/SLC4A11/COX5A/COX6B1/MT-ATP6/MT-CO3/ATP5F1D/COX4I1/ATP6V0E2/MT-ATP8/COX5B/MT-CO1/COX8A
GOMF_CYTOKINE_BINDING	GOMF_CYTOKINE_BINDING	136	0.438571	1.69168	0.000107803	0.0016192	0.00126363	8360	tags=35%, list=19%, signal=29%	WFIKKN2/IL20RB/IL22RA2/IL1R2/HJV/GDF5/PDPN/GREM2/TSKU/ELANE/IL20RA/IL36RN/IL2RA/IL2RG/CXCR3/IL1RN/IL31RA/TNFRSF9/CCR3/IL12B/NBL1/COMP/CSF3R/EBI3/KIT/TMC8/NLRP7/GREM1/CCR8/NOG/CXCR6/IL12RB1/CCR5/CNTFR/IL2RB/TNFRSF11A/IL22RA1/CXCR5/IL10RA/CSF2RA/SOSTDC1/CCR7/CCR1/CXCR1/IL13RA2/CSF1R/CD74/XCR1
GOBP_DIGESTIVE_SYSTEM_PROCESS	GOBP_DIGESTIVE_SYSTEM_PROCESS	91	0.482517	1.77706	0.00011393	0.00170366	0.00132954	9032	tags=38%, list=20%, signal=31%	APOA5/CHRM1/APOA1/CEL/HAMP/NPC1L1/APOA4/MUC13/SLC26A7/CRH/SLC9A4/PTGER1/KCNN4/NMU/CYP8B1/AQP5/NOD2/SERPINA3/UCN/TAC1/ABCG8/TFF2/TIFAB/TYMP/MOGAT2/SLC26A6/CRACD/OXTR/VSIG1/SCT/GCNT3/WNK4/STK39/GHRL/CCKBR
GOBP_CALCIUM_ION_TRANSPORT_INTO_CYTOSOL	GOBP_CALCIUM_ION_TRANSPORT_INTO_CYTOSOL	147	0.426725	1.66897	0.000113855	0.00170366	0.00132954	6359	tags=27%, list=14%, signal=23%	F2/JSRP1/CD19/SLC8A3/JPH3/DRD2/CCL19/CCL21/SLC8A2/CEMIP/RYR2/TRPV5/FAM155B/MCOLN2/TRPV3/P2RX5/EPO/GRIN2D/TMEM38A/BDKRB1/XCL1/GRIN1/PLA2G1B/MS4A1/CXCL9/GRIN2B/TRPM2/FASLG/PLCG2/CORO1A/P2RX2/HAP1/P2RY6/CCR5/LCK/DDIT3/SNCA/LIME1/TRPV6
GOCC_CLATHRIN_COATED_VESICLE_MEMBRANE	GOCC_CLATHRIN_COATED_VESICLE_MEMBRANE	113	0.451603	1.7155	0.000114481	0.00170812	0.00133302	4654	tags=20%, list=10%, signal=18%	SLC18A3/TF/EREG/GAD1/CFTR/CEMIP/APOB/EPGN/AVP/SLC18A2/GAD2/APOE/ENTHD1/FZD2/ROR2/FCGR1A/EPN3/FCGR1B/SYT1/CD3D/REEP6/WNT5A/AP3B2
GOBP_CELL_GROWTH	GOBP_CELL_GROWTH	455	0.323494	1.4229	0.000115282	0.00171627	0.00133938	9128	tags=22%, list=21%, signal=17%	HRG/GATA4/NKX6-1/LPAR3/F2/ROS1/SYT4/NPPB/IGFBP1/HAMP/SYT3/MFSD2A/MUC12/LGI1/GNG4/SEMA3C/NTN1/AVP/APOE/SEMA3A/SYT17/SPHK1/TRIM46/IGFBPL1/L1CAM/KIF14/DCBLD2/AURKA/BDKRB1/FLRT1/REG1A/LIMK1/CD38/MAG/CDKN2A/IL2/CACNG7/WT1/SYT1/MT3/UCN/CAV3/CYP27B1/OSTN/WNT5A/SEMA3B/RIMS2/SLIT2/SEMA7A/RTN4R/DCC/TMC8/MINAR1/DRAXIN/PAK5/MYL2/UNC13A/GREM1/ARHGAP4/WNT3/CPNE9/SEMA4A/S100A8/G6PD/SERPINE2/PAK6/SPP1/PLXNA4/S10…
GOMF_LIPASE_INHIBITOR_ACTIVITY	GOMF_LIPASE_INHIBITOR_ACTIVITY	18	0.789265	2.07181	0.000117267	0.00174199	0.00135946	2520	tags=33%, list=6%, signal=31%	SNCB/APOC3/APOA1/APOA2/APOC1/APOC2
GOBP_POSITIVE_REGULATION_OF_RECEPTOR_MEDIATED_ENDOCYTOSIS	GOBP_POSITIVE_REGULATION_OF_RECEPTOR_MEDIATED_ENDOCYTOSIS	50	0.583999	1.9536	0.00011972	0.00176678	0.0013788	5918	tags=28%, list=13%, signal=24%	APOA5/VTN/TF/DRD2/CCL19/CCL21/PCSK9/SERPINE1/PLCG2/C3/IL4/GREM1/APELA/SFRP4
GOMF_ANTIOXIDANT_ACTIVITY	GOMF_ANTIOXIDANT_ACTIVITY	81	0.498856	1.79461	0.000119663	0.00176678	0.0013788	12061	tags=43%, list=27%, signal=32%	HP/ALB/HBQ1/APOA4/GPX2/PTGES/MPO/HBD/APOE/HBM/MT3/HBZ/GPX1/ALOX5AP/S100A9/SRXN1/HBA1/HBA2/MGST1/TXNDC17/GSTZ1/SOD2/LPO/NQO1/TXNDC2/HBG2/GPX8/FABP1/GSTO1/GSTP1/TXNRD1/GSTK1/GPX4/HBB/PRDX5
GOBP_REGULATION_OF_STEROID_METABOLIC_PROCESS	GOBP_REGULATION_OF_STEROID_METABOLIC_PROCESS	118	0.449273	1.70056	0.000119388	0.00176678	0.0013788	6175	tags=22%, list=14%, signal=19%	APOA5/APOA1/GAL/CYP7A1/FGF19/CGA/APOA4/UGT1A8/IFNG/APOB/APOA2/APOC1/APOE/NR5A1/CES1/CYP27B1/PROX1/GFI1/KIT/GNB3/SEC14L2/DGAT2/SERPINA12/MVK/MIR33A/TSPO
GOBP_REGULATION_OF_WOUND_HEALING	GOBP_REGULATION_OF_WOUND_HEALING	126	0.449147	1.72331	0.000120681	0.00177322	0.00138382	7370	tags=28%, list=17%, signal=23%	HRG/APOH/VTN/SERPINC1/F2/REG3G/FGA/CPB2/APCS/F7/FOXA2/EPHB2/KNG1/APOE/SERPINB2/INSL3/F3/FGG/FGB/PLAUR/PLAU/SERPINE1/ADTRP/F12/ALOX5/ST3GAL4/SERPINE2/VKORC1/SERPING1/CADM4/PDGFRA/C1QTNF1/SERPINF2/TSPAN8/WNT4
GOBP_REGULATION_OF_PROTEIN_SERINE_THREONINE_KINASE_ACTIVITY	GOBP_REGULATION_OF_PROTEIN_SERINE_THREONINE_KINASE_ACTIVITY	477	0.319919	1.41694	0.000120523	0.00177322	0.00138382	9590	tags=24%, list=22%, signal=19%	SAA1/HMGA2/LPAR3/TF/SERPINB3/EDN3/CDK5R2/CCNA1/CCNO/UCHL1/SLC8A3/BMP7/GRM4/TCL1A/CCL19/SLC8A2/CEMIP/GADD45G/IFNG/PLK1/ADAM8/EPGN/ELANE/EPHB2/DUSP9/IQGAP3/GRM1/CCNE1/APOE/CDC25C/CCNB2/TP73/ROR2/PKMYT1/CBLC/PYCARD/CDKN3/PDE6G/FAM20A/PLA2G1B/CKS2/LTF/NOD2/CCNYL2/CDKN2A/HGF/CCNB1/MAP4K1/CCNA2/CAV3/WNT5A/TRIB3/PROX1/PBK/CDC25A/PIK3R6/TPD52L1/KIT/PKIA/LAX1/CCNP/DUSP2/CCNF/SBK2/CDK1/CEBPA/HSPB1/IL34/NPF…
GOBP_DETOXIFICATION	GOBP_DETOXIFICATION	130	0.444499	1.70681	0.000122181	0.00179137	0.00139799	5376	tags=20%, list=12%, signal=18%	HP/ALB/AKR1B10/ADH4/HBQ1/APOA4/GPX2/BMP7/PTGES/MPO/HBD/APOE/MT1X/HBM/MT1A/MT2A/MT3/MT1G/MT1DP/HBZ/GPX1/ALOX5AP/MT1F/MT1E/MT1B/MT1M
GOCC_KERATIN_FILAMENT	GOCC_KERATIN_FILAMENT	46	0.607974	1.98863	0.000123753	0.00181048	0.00141291	4763	tags=48%, list=11%, signal=43%	KRT79/KRTAP5-3/KRTAP5-8/KRTAP1-1/KRTAP2-3/KRT13/KRT78/KRT84/KRT6C/KRT75/KRTAP16-1/KRTAP5-6/KRTAP5-9/KRT6B/KRTAP5-7/FBF1/KRTAP5-1/KRT6A/KRTAP5-10/KRT85/KRT80/KRT14
GOCC_POTASSIUM_CHANNEL_COMPLEX	GOCC_POTASSIUM_CHANNEL_COMPLEX	93	0.472187	1.74107	0.000129448	0.00188972	0.00147474	7331	tags=30%, list=16%, signal=25%	LRRC38/KCNE5/KCNG3/LRRC52/HCN2/KCNS1/KCNG1/KCNA1/HCN4/KCNN4/KCNIP3/DPP6/KCNB2/KCNH2/KCNJ4/KCNJ11/KCNQ4/DPP10/GRIK4/STX1A/KCND3/KCND1/KCNQ5/KCNAB2/KCNE1B/KCNMB3/KCNJ6/KCND2
GOBP_DENDRITIC_CELL_DIFFERENTIATION	GOBP_DENDRITIC_CELL_DIFFERENTIATION	46	0.60671	1.98449	0.000129826	0.00189115	0.00147586	8046	tags=48%, list=18%, signal=39%	CSF2/CCL19/DHRS2/BLK/BATF/IRF4/PRTN3/TRPM2/CEBPB/SPI1/IL4/TREM2/FCGR2B/GATA1/ITGB6/LGALS9/UBD/LILRB1/LILRB2/DCSTAMP/CCR7/HLA-G
GOBP_POSITIVE_REGULATION_OF_PEPTIDYL_TYROSINE_PHOSPHORYLATION	GOBP_POSITIVE_REGULATION_OF_PEPTIDYL_TYROSINE_PHOSPHORYLATION	185	0.403995	1.62828	0.000131093	0.0019055	0.00148705	6026	tags=25%, list=14%, signal=22%	GH2/VTN/EREG/IL11/CSF2/HPX/STAP1/IFNG/IL6/TNFRSF18/IL20/EPGN/EFNA5/CCK/CSF3/DOK7/DOCK3/RELN/EPO/FGF7/FCGR1A/CCL5/IL21/ADORA1/IL31RA/NEURL1/LRP8/NOD2/IL2/HGF/IL12B/IL23A/OSM/CD3E/NCF1/IL4/ISL1/TREM2/CD44/KIT/GREM1/IL18/PTK6/IL34/UNC119/SRCIN1/GATA1
GOBP_VITAMIN_METABOLIC_PROCESS	GOBP_VITAMIN_METABOLIC_PROCESS	130	0.443484	1.70291	0.000132624	0.00192362	0.00150119	4384	tags=17%, list=10%, signal=15%	CRABP1/PRSS3/TCN1/PLTP/CYP26C1/SLC52A1/CYP4F3/RLBP1/CYP24A1/PRSS1/IFNG/CYP11A1/PSAT1/CYP26A1/CYP4F2/CYP4F12/VNN3/SLC19A3/UGT1A4/CYP27B1/CYP4F11/GFI1
GOCC_EXOCYTIC_VESICLE	GOCC_EXOCYTIC_VESICLE	213	0.384384	1.57258	0.000134186	0.00194211	0.00151562	7601	tags=22%, list=17%, signal=18%	LGI3/SYT4/RAB3B/PTPRN/KIF1A/SV2B/NTF4/SNAP91/SYT3/SYNGR3/DRD2/LAMP5/ATP6V1B1/SYT7/APBA2/SLC18A2/GAD2/RAB26/SYT17/SYT12/OTOF/KIRREL3/GRIN1/SYT1/MT3/SYN1/RPH3A/UNC13D/SYTL1/PENK/UNC13A/STX1A/HAP1/VAMP1/SYT13/SYT6/RAB27B/AMPH/SEPTIN1/NKD2/RABAC1/RAB40A/SLC6A17/BRSK1/SYNGR4/CBARP/SLC30A3
GOBP_REGULATION_OF_REGULATED_SECRETORY_PATHWAY	GOBP_REGULATION_OF_REGULATED_SECRETORY_PATHWAY	135	0.43519	1.68298	0.000134626	0.00194431	0.00151734	8032	tags=30%, list=18%, signal=24%	CD177/SYT4/PLA2G3/CDK5R2/SYT3/CACNA1G/PRKCG/DRD2/SYT7/BLK/SYT17/SYT12/WNT7A/RAC2/SYT1/KLRC2/SYN1/RIMS2/UNC13D/IL4/FCGR2B/PRAM1/ZP3/STX1A/CSPG5/CACNA1I/SYT13/SYT6/RIMS4/CHRNA5/TRPV6/LGALS9/NCS1/MICAL1/ITGAM/CBARP/ITGB2/CDK5/IL13RA2/IL13
GOBP_CIRCADIAN_SLEEP_WAKE_CYCLE_SLEEP	GOBP_CIRCADIAN_SLEEP_WAKE_CYCLE_SLEEP	17	0.775391	2.02769	0.000135242	0.00194904	0.00152103	3964	tags=53%, list=9%, signal=48%	PTGDS/CSF2/ADRB1/CRH/DRD2/NMU/CHRNB2/ADORA1/ADA
GOBP_HIPPOCAMPUS_DEVELOPMENT	GOBP_HIPPOCAMPUS_DEVELOPMENT	66	0.538376	1.86982	0.000138334	0.00198936	0.0015525	4653	tags=23%, list=10%, signal=20%	EPHA5/FEZF2/CDK5R2/MFSD2A/KCNA1/TSKU/RELN/LEF1/KIF14/KIRREL3/LRP8/BCAN/PROX1/NME1/DAB1
GOMF_TRANSFERASE_ACTIVITY_TRANSFERRING_GLYCOSYL_GROUPS	GOMF_TRANSFERASE_ACTIVITY_TRANSFERRING_GLYCOSYL_GROUPS	267	0.365115	1.52905	0.000139066	0.00199564	0.0015574	12354	tags=32%, list=28%, signal=23%	UGT2B10/UGT2B15/ST8SIA3/UGT2B4/ST6GALNAC5/UGT1A10/GALNT17/GYG2/UGT2B28/UGT3A2/UGT1A8/B3GALT5/COLGALT2/ST8SIA2/GALNTL6/DPY19L2P1/ST8SIA5/B4GALNT3/B3GAT1/UGT1A7/ART5/HAS1/FUT7/GLT1D1/UGT1A4/HAS2/B4GALNT4/B4GALNT2/PIGZ/PARP15/ST3GAL4/GCNT1/GXYLT2/ST8SIA1/ALG3/B3GNT8/TYMP/QPRT/B3GNT4/PYGB/B3GNTL1/GALNT2/B4GALT7/SDF2L1/GBGT1/APRT/EXTL1/UPP1/B3GAT3/GCNT3/UGT1A5/LFNG/PARP3/PIGQ/UGT1A3/GALNT8/GALNT5/ALG1…
GOMF_ION_CHANNEL_REGULATOR_ACTIVITY	GOMF_ION_CHANNEL_REGULATOR_ACTIVITY	113	0.448582	1.70403	0.000139494	0.00199754	0.00155888	9204	tags=30%, list=21%, signal=24%	LRRC38/KCNE5/CABP2/LRRC52/AMBP/TNNI3/CACNG6/KCNS1/FXYD4/CFTR/KCNIP3/DPP6/PCSK9/CACNG7/CAV3/REM2/DPP10/STX1A/KCNAB2/KCNE1B/MCUB/INAFM1/KCNMB3/HPCAL4/SGK2/CACNB3/SCN3B/WNK4/PRKCB/CACNG4/CABP4/RRAD/PDZD3/FXYD5
GOBP_PIGMENT_METABOLIC_PROCESS	GOBP_PIGMENT_METABOLIC_PROCESS	70	0.542891	1.90366	0.000140031	0.00200099	0.00156158	10438	tags=39%, list=23%, signal=30%	AMBP/PMEL/UGT1A10/TYR/HPX/GPR143/SLC45A2/UGT1A8/UGT1A7/ALAS2/ASIP/ADA/UGT1A4/WNT5A/HMBS/TSPO/SLC7A11/SLC25A39/SLC24A5/APRT/DCT/CPOX/TYRP1/OCA2/GIPC1/UROS/BLVRB
GOBP_ACUTE_INFLAMMATORY_RESPONSE_TO_ANTIGENIC_STIMULUS	GOBP_ACUTE_INFLAMMATORY_RESPONSE_TO_ANTIGENIC_STIMULUS	21	0.734871	1.9817	0.000140809	0.00200786	0.00156694	5002	tags=48%, list=11%, signal=42%	SERPINC1/IL20RB/PLA2G2D/ELANE/IL31RA/FUT7/C3/FCGR2B/CD6/ZP3
GOBP_CALCIUM_ION_IMPORT	GOBP_CALCIUM_ION_IMPORT	80	0.501638	1.806	0.000144298	0.00204897	0.00159902	7343	tags=34%, list=17%, signal=28%	CACNA1B/SPINK1/SLN/SLC8A3/CACNA1G/CRH/SLC8A2/TRPV5/FAM155B/PLPP4/STRIT1/TRPV3/SEMG1/MS4A1/UCN/CAV3/TRPM2/CACNA1E/FCRL3/CACNA1I/ATP2C2/CACNA1F/TRPV6/ATP2A1/MCUB/LGALS3/EGF
GOBP_COGNITION	GOBP_COGNITION	262	0.361976	1.51043	0.000144065	0.00204897	0.00159902	7887	tags=26%, list=18%, signal=21%	CHRM1/NTF4/ASIC1/MFSD2A/SLC8A3/JPH3/PRKCG/C1QL1/CCL11/CRH/FOXB1/DRD2/NDRG4/LHX8/BCHE/SLC8A2/SERPINF1/PTPRZ1/STRA6/CCK/CHRNB2/LRRN4/EPHB2/APOE/RTL4/SLC6A4/JAKMIP1/GRIN1/EN1/ADORA1/ZNF385A/ADGRF1/LHCGR/UCN/TAC1/NTRK1/GRIN2B/CEBPB/S100B/ABCA7/SCN2A/KIT/PAK5/TTC36/MAPK8IP2/RASGRF1/TIFAB/ST3GAL4/PAK6/SHISA7/GALR2/HOXA1/GRPR/SLC7A11/DBH/NSUN5/OXTR/TAFA2/NPTX2/LILRB2/BRSK1/TLR2/KAT2A/DKK1/FOSL1/CDK5/ITG…
GOBP_ANTIGEN_PROCESSING_AND_PRESENTATION_OF_PEPTIDE_ANTIGEN	GOBP_ANTIGEN_PROCESSING_AND_PRESENTATION_OF_PEPTIDE_ANTIGEN	190	0.392545	1.59318	0.00014843	0.00210322	0.00164136	15447	tags=52%, list=35%, signal=34%	CAPZA3/LAG3/SPTBN2/KIF2C/CLEC4M/CTSE/PYCARD/FCGR1A/FCGR1B/KIF4A/IFI30/SLC11A1/KIF23/KIF15/CENPE/HLA-DOB/NCF1/TREM2/FCGR2B/FCER1G/NCF4/ABCB9/CD207/CYBA/CTSD/AP1M2/KIF11/KIF18A/PSMB3/PSME2/PSMB10/RACGAP1/HLA-G/CD74/PSMA8/RILP/PSMA1/AP2S1/HLA-DQA1/HLA-DQB2/KIF2A/HLA-DPB1/KIF4B/NCF2/SEC13/HLA-DMB/PSMB9/HLA-DRB1/MARCHF1/CYBB/PSMB4/HLA-DMA/AZGP1/HLA-F/HLA-A/PSMB8/CALR/PSMA7/KIF5A/AP1M1/CTSS/KIF22/TAPBP…
GOBP_REGULATION_OF_FATTY_ACID_BIOSYNTHETIC_PROCESS	GOBP_REGULATION_OF_FATTY_ACID_BIOSYNTHETIC_PROCESS	52	0.568512	1.89266	0.000148907	0.00210557	0.00164319	4248	tags=21%, list=10%, signal=19%	APOC3/APOA5/APOA1/PLA2G3/CYP7A1/APOA4/AVP/APOC1/APOC2/MIR766/TRIB3
GOBP_ETHANOL_OXIDATION	GOBP_ETHANOL_OXIDATION	11	0.858886	2.00683	0.000151014	0.00212263	0.00165651	502	tags=27%, list=1%, signal=27%	ADH1A/ADH4/ADH1C
GOBP_REGULATION_OF_GLIOGENESIS	GOBP_REGULATION_OF_GLIOGENESIS	89	0.47574	1.74431	0.000151056	0.00212263	0.00165651	8886	tags=33%, list=20%, signal=26%	NKX6-1/F2/NKX2-2/GSX2/PITX3/MDK/IL6/LIN28A/PTPRZ1/TP73/LTA/ASCL2/MAG/DAB1/NOG/IL34/GPR37L1/SERPINE2/PLAG1/TSPO/E2F1/LIF/SHH/TLR2/ZNF365/EZH2/IL1B/TENM4/SOX8
GOBP_REGULATION_OF_LIPID_BIOSYNTHETIC_PROCESS	GOBP_REGULATION_OF_LIPID_BIOSYNTHETIC_PROCESS	194	0.387353	1.57516	0.000150704	0.00212263	0.00165651	6175	tags=16%, list=14%, signal=14%	APOC3/APOA5/APOA1/PLA2G3/CYP7A1/FGF19/CGA/THRSP/MFSD2A/APOA4/IFNG/PLIN5/APOB/AVP/APOC1/APOE/APOC2/SPHK1/NR5A1/CES1/CYP27B1/MIR766/TRIB3/PROX1/GFI1/C3/SEC14L2/DGAT2/SERPINA12/MVK/MIR33A/TSPO
GOBP_RHYTHMIC_PROCESS	GOBP_RHYTHMIC_PROCESS	279	0.351386	1.48922	0.000153867	0.00215765	0.00168383	7098	tags=18%, list=16%, signal=15%	PASD1/NR0B2/RORB/PTPRN/EREG/PTGDS/MTTP/CSF2/ADRB1/SPSB4/PRKCG/CRH/DRD2/AMH/SERPINF1/MDK/F7/PTX3/NMU/CHRNB2/RETN/SLC6A4/HES7/NR5A1/MMP7/ADORA1/TOP2A/ADA/AGRP/LHCGR/NTRK1/SERPINE1/OPN4/PROX1/HAS2/SLIT2/ATOH7/ZP3/ATF5/CDK1/MAGEL2/FSHR/FBXL6/TNFRSF11A/PDGFRA/TWIST1/GAS2/PROK1/OXTR/ARNTL2/MAGED1
GOMF_STEROID_HYDROXYLASE_ACTIVITY	GOMF_STEROID_HYDROXYLASE_ACTIVITY	35	0.633805	1.91614	0.000154254	0.0021586	0.00168458	4765	tags=37%, list=11%, signal=33%	CYP2A6/CYP17A1/CYP2A7/CYP7A1/CYP2C9/CYP2C18/CYP11A1/CYP1A2/CYP8B1/CYP21A2/CYP2B6/CYP2S1/CYP19A1
GOBP_FAT_SOLUBLE_VITAMIN_METABOLIC_PROCESS	GOBP_FAT_SOLUBLE_VITAMIN_METABOLIC_PROCESS	45	0.606373	1.987	0.000155599	0.00216397	0.00168877	4384	tags=33%, list=10%, signal=30%	CRABP1/PLTP/CYP26C1/CYP4F3/RLBP1/CYP24A1/IFNG/CYP11A1/CYP26A1/CYP4F2/CYP4F12/UGT1A4/CYP27B1/CYP4F11/GFI1
GOBP_TISSUE_REGENERATION	GOBP_TISSUE_REGENERATION	72	0.524511	1.84137	0.000155015	0.00216397	0.00168877	4744	tags=22%, list=11%, signal=20%	APOA5/GATA4/TM4SF4/MYF6/MYMX/IGFBP1/SOX2/WNT10B/MDK/ENO3/WNT7A/MYOD1/CCNB1/NINJ2/GPX1/MYMK
GOBP_POSITIVE_REGULATION_OF_TRANSMEMBRANE_TRANSPORT	GOBP_POSITIVE_REGULATION_OF_TRANSMEMBRANE_TRANSPORT	197	0.392027	1.60066	0.000155422	0.00216397	0.00168877	6225	tags=21%, list=14%, signal=18%	LRRC38/KCNE5/F2/LRRC52/EDN3/CACNG3/ERFE/HTR3A/GAL/FGF19/CD19/KCNA1/CFTR/CEMIP/IFNG/RYR2/PTH/ACTN2/EPHB2/RELN/KCNH2/ITLN1/BDKRB1/XCL1/KCNJ11/GPC3/TERT/CXCL9/FGF14/PLCG2/C3/STAC3/TREM2/C1QTNF12/IRS2/HAP1/P2RY6/G6PD/GALR2/ANTKMT/SNCA
GOBP_LEUKOCYTE_APOPTOTIC_PROCESS	GOBP_LEUKOCYTE_APOPTOTIC_PROCESS	99	0.481465	1.793	0.000156262	0.00216874	0.00169249	8347	tags=31%, list=19%, signal=25%	PIP/HCAR2/AURKB/CCL19/CCL21/LGALS14/PDCD1/IL6/ADAM8/BLK/IL2RA/CCL5/JAK3/CD27/NOD2/CDKN2A/IL2/ADA/FASLG/WNT5A/CLC/IRF7/IRS2/SLC7A11/LGALS9/SLC46A2/LILRB1/LGALS3/CCR7/CD74/CD3G
GOBP_REGULATION_OF_NEURON_PROJECTION_DEVELOPMENT	GOBP_REGULATION_OF_NEURON_PROJECTION_DEVELOPMENT	423	0.322635	1.40624	0.000157115	0.00217611	0.00169824	8575	tags=24%, list=19%, signal=19%	LPAR3/ITPKA/PLA2G3/KIF1A/INPP5J/STMN2/PLK5/MFSD2A/SHOX2/CTNNA2/TENM3/BMP7/NEUROG3/TRIM67/NDRG4/PLXNB3/LTK/SERPINF1/CDC20/TSKU/MDK/SEMA3C/NTN1/CAMK2B/CHRNB2/EPHB2/PACSIN1/NTNG2/KEL/APOE/SEMA3A/RELN/ROR2/TRIM46/EPO/L1CAM/LIMK1/RTN4RL1/LRP8/CD38/POU3F2/WNT7A/MAG/HGF/ANKRD1/MT3/NTRK1/WNT5A/SEMA3B/GRID2/NME1/GFI1/SLIT2/DAB1/SEMA7A/RTN4R/DCC/MINAR1/DRAXIN/ZNF804A/ARHGAP4/PTK6/WNT3/KNDC1/DGKG/LGALS1/SEM…
GOBP_REGULATION_OF_POTASSIUM_ION_TRANSPORT	GOBP_REGULATION_OF_POTASSIUM_ION_TRANSPORT	93	0.467661	1.72438	0.000157627	0.00217873	0.00170029	4731	tags=20%, list=11%, signal=18%	LRRC38/KCNE5/LRRC52/EDN3/KCNS1/GAL/KCNG1/KCNA1/MIR153-1/DRD2/KCNIP3/ACTN2/DPP6/KEL/KCNH2/ADORA1/CAV3/TREM2/DPP10
GOBP_MUSCLE_ORGAN_DEVELOPMENT	GOBP_MUSCLE_ORGAN_DEVELOPMENT	302	0.345456	1.48111	0.000159904	0.0022057	0.00172133	7307	tags=22%, list=16%, signal=19%	POPDC3/MYF6/MYMX/TNNI3/ADGRB1/TRIM72/COL11A1/WNT2/DNER/DMRTA2/ANKRD33/SHOX2/HAND1/SIX4/NEB/BASP1/PITX1/RYR2/WNT10B/SCX/MSC/STRA6/TLL2/ANKRD2/KEL/FZD2/LEF1/TBX20/FOXH1/CENPF/SPEG/SRPK3/NEURL1/ANKRD1/WT1/MYOD1/CAV3/COL6A3/SMTNL1/WNT5A/PROX1/ASB2/STAC3/GPX1/ISL1/MYMK/P2RX2/MYL2/MYLPF/NOG/TBX1/TIFAB/CHRNA1/CAVIN4/MYBPC3/CNTFR/NUPR1/TWIST1/LOX/MYLK2/LIF/SHH/MEF2B/SIX1/RYR1/FOXL2/ZFPM1
GOMF_MONOOXYGENASE_ACTIVITY	GOMF_MONOOXYGENASE_ACTIVITY	96	0.473362	1.75443	0.000165295	0.00227541	0.00177573	4249	tags=24%, list=10%, signal=22%	CYP2A6/CYP17A1/CYP2A7/TYR/CYP7A1/AKR1D1/CYP2C9/CYP26C1/CYP2C18/CYP4F3/CYP24A1/CYP11A1/CYP26A1/CYP1A2/CYP4F2/CYP4F12/CYP8B1/AKR1C4/CYP21A2/CYP2B6/CYP27B1/CYP2S1/CYP4F11
GOBP_HEPATICOBILIARY_SYSTEM_DEVELOPMENT	GOBP_HEPATICOBILIARY_SYSTEM_DEVELOPMENT	138	0.425145	1.63708	0.000166998	0.00229419	0.00179039	4691	tags=16%, list=11%, signal=14%	BAAT/FGL1/NKX2-8/ONECUT2/ONECUT1/HAMP/CPB2/CPS1/ARG1/MDK/IL6/E2F7/PCSK9/AURKA/REG1A/WNT1/HGF/ADA/PROX1/CEBPB/E2F8/UCP2
GOBP_DEFENSE_RESPONSE_TO_FUNGUS	GOBP_DEFENSE_RESPONSE_TO_FUNGUS	29	0.702478	2.04424	0.000167775	0.00230019	0.00179507	5990	tags=55%, list=13%, signal=48%	HRG/HAMP/CHGA/C10orf99/DEFA5/ARG1/MPO/DEFA4/ELANE/IL36RN/LTF/RARRES2/CLEC6A/S100A8/S100A9/DEFA6
GOBP_REGULATION_OF_BINDING	GOBP_REGULATION_OF_BINDING	351	0.33425	1.44209	0.000168221	0.00230164	0.0017962	8758	tags=20%, list=20%, signal=16%	HMGA2/VTN/PON1/CFHR5/CFHR2/PAX6/WFIKKN2/SLN/MMP9/CFHR1/ANKRD33/SLPI/AURKB/PRMT8/HAND1/GREM2/HJURP/IFNG/PLK1/CSF3/IRF4/APOE/LEF1/NEK2/CTHRC1/PCSK9/AURKA/PLAUR/ZBTB7C/MSX2/XIRP1/TERT/MYOD1/ADD2/WNT5A/TRIB3/NME1/MDFI/ISL1/TMC8/TTC36/GZMA/MMP8/NOG/CDT1/GPSM1/PYHIN1/GATA1/DDIT3/E2F1/TWIST1/LOX/HOXA3/SMARCD3/LIF/ENHO/ZFPM1/EGF/CTSZ/DDX11/DKK1/CDK5/PRKCD/BCL3/PHLDA2/RAMP1/MAD2L2/MAPRE3/RIPK2/ANXA2
GOBP_B_CELL_DIFFERENTIATION	GOBP_B_CELL_DIFFERENTIATION	127	0.441471	1.69821	0.000169358	0.0023125	0.00180468	9124	tags=34%, list=21%, signal=27%	CDH17/IL11/ONECUT1/CD19/CD79A/POU2AF1/ADGRG3/IFNB1/CR2/IL6/CARD11/AICDA/JAK3/IL21/CD27/IL2/ADA/MS4A1/NTRK1/HMGB3/SLAMF8/PLCG2/IL4/IKZF3/FCGR2B/KIT/C17orf99/CR1/FCRL3/LGALS1/TCIRG1/CMTM7/PTPN6/EZH2/BCL3/NFAM1/CD40LG/LFNG/NCKAP1L/BAD/MMP14/BTK/PTK2B
GOBP_POSITIVE_REGULATION_OF_GRANULOCYTE_CHEMOTAXIS	GOBP_POSITIVE_REGULATION_OF_GRANULOCYTE_CHEMOTAXIS	27	0.683354	1.94891	0.000170094	0.00231788	0.00180888	4664	tags=37%, list=10%, signal=33%	LBP/S100A7/CXCL8/CCL19/CCL21/MDK/XCL1/RAC2/IL23A/IL4
GOBP_NEGATIVE_REGULATION_OF_LEUKOCYTE_PROLIFERATION	GOBP_NEGATIVE_REGULATION_OF_LEUKOCYTE_PROLIFERATION	86	0.493952	1.80464	0.000171027	0.00232015	0.00181065	12987	tags=57%, list=29%, signal=40%	CRP/IL20RB/GAL/PLA2G2D/ARG1/FOXJ1/BLK/FOXP3/IL2RA/TNFRSF13B/CTLA4/XCL1/IL2/LILRB4/CEBPB/VSIG4/FCGR2B/CR1/GREM1/LST1/TYROBP/CRTAM/CD80/LGALS9/SHH/LILRB1/LILRB2/PTPN6/GPNMB/CD86/GNRH1/HLA-G/LGALS7B/BTK/SPN/SCRIB/CCL8/LGALS9C/HLA-DRB1/DLG5/GSTP1/CD300A/INPP5D/MNDA/LGALS9B/IL10/SDC4/CD274/PDCD1LG2
GOBP_B_CELL_PROLIFERATION	GOBP_B_CELL_PROLIFERATION	86	0.493818	1.80416	0.000171027	0.00232015	0.00181065	9050	tags=41%, list=20%, signal=32%	MZB1/CD19/CD79A/IFNB1/CR2/BLK/CHRNB2/CARD11/LEF1/TNFRSF13B/IL21/CTLA4/TNFRSF13C/CD38/IL2/ADA/MS4A1/TNFSF13B/IL4/IKZF3/FCGR2B/FCRL3/IRS2/TYROBP/CD70/SASH3/MIF/PRKCD/CD22/IL13/CD74/GAPT/CD40LG/NCKAP1L/BTK
GOBP_SKELETAL_SYSTEM_DEVELOPMENT	GOBP_SKELETAL_SYSTEM_DEVELOPMENT	471	0.315096	1.39214	0.000171291	0.00232015	0.00181065	7946	tags=23%, list=18%, signal=19%	HMGA2/MMP13/WNT7B/EPYC/AHSG/WFIKKN2/CHRDL2/RFLNA/SPP2/COL11A1/MMP9/DMRT2/FST/SHOX2/SIX2/GDF5/SP5/NKX3-2/DLL3/BMP7/PITX2/HAND1/SIX4/HOXA13/PITX1/TSKU/WNT10B/FBN2/HOXD12/MDK/SCX/PTH/SIGLEC15/COL10A1/WNT5B/SNORC/HES7/ROR2/TGFBI/COL1A1/EN1/MSX2/LTF/ZNF385A/WNT7A/WNT1/GPR68/BCAN/TIMP1/COMP/WNT5A/HAS2/HOXB9/MDFI/LUM/CD44/KIT/ALX1/HOXA11/HAPLN3/GREM1/NOG/TBX1/TIFAB/COL2A1/CHI3L1/HOXD13/WNT9A/ECM1/MATN3/…
GOBP_RESPONSE_TO_XENOBIOTIC_STIMULUS	GOBP_RESPONSE_TO_XENOBIOTIC_STIMULUS	128	0.43987	1.68627	0.000173107	0.00234007	0.00182619	4561	tags=19%, list=10%, signal=17%	CYP2A6/UGT2B15/CYP2A7/GSTA3/UGT1A10/SULT2A1/CYP2C9/UGT2B28/AADAC/CYP2C18/UGT1A8/SULT1A2/CYP26A1/CYP1A2/UGT1A7/NR1I2/GRIN1/CES1/CYP2B6/NAT2/UGT1A4/SULT1A1/CYP2S1/GPX1
GOBP_REGULATION_OF_LIPID_TRANSPORT	GOBP_REGULATION_OF_LIPID_TRANSPORT	143	0.424638	1.6526	0.000175435	0.00236679	0.00184705	7535	tags=28%, list=17%, signal=23%	APOC3/APOA5/PON1/APOA1/PLA2G3/ERFE/GAL/APOA4/PLTP/CRH/PTGES/APOA2/CYP4F2/AVP/CCK/APOC1/APOE/APOC2/RETN/CYP8B1/PCSK9/ADORA1/CES1/TAC1/FASLG/ABCA7/ABCG8/CYP19A1/IRS2/SPP1/MIR33A/GRM7/TNFRSF11A/TSPO/OSBPL6/C1QTNF1/SHH/EGF/YJEFN3/POMC
GOBP_PHAGOSOME_ACIDIFICATION	GOBP_PHAGOSOME_ACIDIFICATION	28	0.688532	1.99514	0.000176879	0.0023771	0.00185509	7293	tags=36%, list=16%, signal=30%	ATP6V1G3/ATP6V0A4/ATP6V1C2/ATP6V0D2/ATP6V1B1/SLAMF8/TCIRG1/ATP6V1F/ATP6V0B/ATP6V0C
GOBP_ARACHIDONIC_ACID_METABOLIC_PROCESS	GOBP_ARACHIDONIC_ACID_METABOLIC_PROCESS	57	0.553663	1.88051	0.000177036	0.0023771	0.00185509	5444	tags=30%, list=12%, signal=26%	CYP2A6/CYP2A7/PTGDS/CYP2C9/ALOXE3/CYP2C18/CYP4F3/PTGES/CYP1A2/CYP4F2/CYP4F12/CYP2B6/CYP2S1/CYP4F11/GPX1/ALOX15/ALOX5
GOBP_NEGATIVE_REGULATION_OF_LEUKOCYTE_CELL_CELL_ADHESION	GOBP_NEGATIVE_REGULATION_OF_LEUKOCYTE_CELL_CELL_ADHESION	129	0.432472	1.65928	0.000177254	0.0023771	0.00185509	8249	tags=35%, list=19%, signal=28%	FGL1/IL20RB/PLA2G2D/CCL21/LAG3/ARG1/FOXJ1/IFNB1/MDK/FOXP3/IL2RA/JAK3/CTLA4/XCL1/TIGIT/SOCS1/IL2/LILRB4/CEBPB/CCL25/IL4/VSIG4/FCGR2B/ADTRP/CR1/TNFAIP8L2/LAX1/CRTAM/LOXL3/CD80/LGALS9/SHH/LILRB1/LILRB2/LAPTM5/PTPN6/LGALS3/GPNMB/PTPN22/CD86/RUNX1/GNRH1/HLA-G/CD74/RUNX3
GOBP_LYMPHOCYTE_COSTIMULATION	GOBP_LYMPHOCYTE_COSTIMULATION	59	0.556443	1.89248	0.000178735	0.00239221	0.00186689	9473	tags=51%, list=21%, signal=40%	TNFSF14/CCL19/CCL21/PDCD1/CARD11/CTLA4/TNFRSF13C/KLRK1/LILRB4/CD3E/TNFSF13B/IL4/CD5/BTLA/LGALS1/LCK/VAV1/ICOS/TMIGD2/CD80/LILRB2/PTPN6/CD28/CD86/CCR7/KLRC4-KLRK1/CD40LG/TNFSF4/SRC/GRAP2
GOCC_DISTAL_AXON	GOCC_DISTAL_AXON	280	0.35428	1.50271	0.000179153	0.00239307	0.00186756	5749	tags=16%, list=13%, signal=14%	SNCB/CHRM1/SLC18A3/PTPRN/INPP5J/CDK5R2/CPLX2/STMN2/SLC8A3/GAD1/TUBB3/KCNA1/PRKCG/CNGB1/DRD2/LAMP5/SLC8A2/ERC2/BASP1/LRRTM1/KCNIP3/NMU/CALCA/CCK/SLC18A2/PACSIN1/L1CAM/CALB2/REG1A/GRIN1/ADORA1/NRSN1/UCN/SLC4A10/SNCG/RAC3/RTN4R/PENK/UNC13A/ZNF804A/ARHGAP4/RGS10/RASGRF1/HAP1/IGF2BP1/TENM2
GOBP_POSITIVE_REGULATION_OF_MONONUCLEAR_CELL_MIGRATION	GOBP_POSITIVE_REGULATION_OF_MONONUCLEAR_CELL_MIGRATION	62	0.539855	1.84764	0.000189358	0.0025244	0.00197005	9548	tags=44%, list=21%, signal=34%	S100A7/CXCL13/CCL7/CCL21/ADAM8/PYCARD/CCL5/XCL1/CCL1/XCL2/SERPINE1/WNT5A/CCL20/IL4/FPR2/MADCAM1/LGALS9/AIF1/LGALS3/CCR7/CCR1/CCL4/STK39/PTK2B/SPN/CXCL14/AGER
GOBP_PROTEIN_ACTIVATION_CASCADE	GOBP_PROTEIN_ACTIVATION_CASCADE	27	0.679932	1.93915	0.000192964	0.00255266	0.0019921	5905	tags=48%, list=13%, signal=42%	APOH/SERPINC1/F2/FGA/F7/KNG1/F9/F3/FGG/FGB/F10/F12/SERPING1
GOBP_T_CELL_MEDIATED_IMMUNITY	GOBP_T_CELL_MEDIATED_IMMUNITY	98	0.471384	1.75029	0.000193105	0.00255266	0.0019921	11963	tags=48%, list=27%, signal=35%	IL20RB/ARG1/IFNB1/IL6/FOXP3/XCL1/FUT7/NOD2/IL12B/MYO1G/IL23A/LILRB4/CD8A/CD1A/WAS/IL4/FCGR2B/CLC/ZP3/IL18/IL12RB1/AIRE/CD70/SASH3/LILRB1/GZMM/HLA-G/IL1B/TNFSF4/KLRC1/SCART1/AGER/CTSC/CCR2/PVR/HLA-DRB1/IL12A/PTPRC/TRAF2/CD1B/CYRIB/AZGP1/HLA-F/ICAM1/HPRT1/HLA-A/PRF1
GOBP_UNSATURATED_FATTY_ACID_METABOLIC_PROCESS	GOBP_UNSATURATED_FATTY_ACID_METABOLIC_PROCESS	111	0.450023	1.70007	0.000192706	0.00255266	0.0019921	4797	tags=20%, list=11%, signal=18%	CYP2A6/CYP2A7/PLA2G3/PLA2G4F/PTGDS/CYP2C9/ALOXE3/CYP2C18/CYP4F3/PTGES/ATP6V1B1/CYP1A2/CYP4F2/AVP/CYP4F12/AKR1C4/CYP2B6/MIR766/CYP2S1/CYP4F11/GPX1/ALOX15
GOBP_MUCOPOLYSACCHARIDE_METABOLIC_PROCESS	GOBP_MUCOPOLYSACCHARIDE_METABOLIC_PROCESS	113	0.444106	1.68702	0.000193366	0.00255266	0.0019921	10758	tags=34%, list=24%, signal=26%	ITIH1/SPOCK3/ITIH2/ITIH3/KERA/CHST6/CEMIP/ITIH4/HAS1/HMMR/BCAN/HGF/HAS2/LUM/CD44/FMOD/CSPG5/ST3GAL4/B3GNT4/IDUA/NDST3/UST/EGF/NCAN/CHST13/PIM1/CHST11/IL1B/GLB1/GALNS/ITIH6/SMPD3/ABCC5/VCAN/DSE/ST3GAL6/B3GNT7/B4GALT2
GOCC_CLATHRIN_COATED_VESICLE	GOCC_CLATHRIN_COATED_VESICLE	187	0.397531	1.60212	0.000192733	0.00255266	0.0019921	4654	tags=16%, list=10%, signal=14%	SFTPB/SLC18A3/TF/EREG/SNAP91/GAD1/ASTN1/SFTPC/CFTR/CEMIP/APOB/EPGN/AVP/SLC18A2/GAD2/APOE/FCHO1/ENTHD1/FZD2/ROR2/FCGR1A/EPN3/CTLA4/FCGR1B/SYT1/CD3D/REEP6/WNT5A/UNC13D/AP3B2
GOBP_NEGATIVE_REGULATION_OF_INFLAMMATORY_RESPONSE	GOBP_NEGATIVE_REGULATION_OF_INFLAMMATORY_RESPONSE	142	0.420072	1.62838	0.000196312	0.0025865	0.00201851	5444	tags=27%, list=12%, signal=24%	SAA1/APOA1/IL20RB/ACOD1/IL22RA2/HAMP/APCS/SERPINF1/MDK/ELANE/FOXP3/APOE/IL2RA/FNDC4/MIR138-1/ADORA1/CNR2/NOD2/IL2/HGF/IL12B/ADA/MIR766/SLAMF8/SIGLEC10/PBK/C1QTNF3/GPX1/TAFA3/IL4/ISL1/FCGR2B/FPR2/TNFAIP8L2/CST7/METRNL/C1QTNF12/GPR31/ALOX5
GOMF_NEUROPEPTIDE_RECEPTOR_BINDING	GOMF_NEUROPEPTIDE_RECEPTOR_BINDING	33	0.638149	1.90336	0.000200054	0.00262557	0.002049	5717	tags=42%, list=13%, signal=37%	EDN3/GAL/UCN2/PYY/CRH/PPY/KISS1/NMU/ASIP/AGRP/UCN/TAC1/APELA/MRAP2
GOMF_TUBULIN_BINDING	GOMF_TUBULIN_BINDING	367	0.3352	1.45337	0.000199943	0.00262557	0.002049	10103	tags=25%, list=23%, signal=19%	KIF1A/DPYSL5/STMN2/NEFM/CCDC187/TRIM54/SLC6A2/GAS2L2/PACRG/REEP2/KIF18B/KIF20A/BIRC5/PLK1/FSD1/TPX2/GTSE1/GJB6/KIF2C/C9orf24/JAKMIP1/KIF14/MAST1/DLGAP5/CENPF/NAV3/CCDC88B/SKA1/KIF4A/SYBU/KIFC1/NEFH/KIF23/DCX/KIF15/CENPE/CAV3/C10orf90/NME1/TTLL6/MAP1LC3C/KIF26B/ARL4C/MTUS2/PPP1R42/VASH2/REEP4/ATF5/S100A8/DCDC1/TOGARAM2/S100A9/CLIP4/SNCA/FHDC1/GAS2/KIF11/KIF18A/JAKMIP2/TTLL9/NME8/PSRC1/TRIM36/JAKMI…
GOBP_OPSONIZATION	GOBP_OPSONIZATION	11	0.84611	1.97698	0.000210873	0.0027622	0.00215562	2031	tags=55%, list=5%, signal=52%	LBP/CRP/MBL2/C4BPB/C4BPA/PTX3
GOBP_PROTON_TRANSMEMBRANE_TRANSPORT	GOBP_PROTON_TRANSMEMBRANE_TRANSPORT	152	0.421164	1.66099	0.000211747	0.00276827	0.00216036	9970	tags=34%, list=22%, signal=26%	ATP6V1G3/ATP6V0A4/ASIC5/ATP6V1C2/ATP6V0D2/SLC9A4/SLC9A2/ATP6V1B1/ATP1A3/ATP4A/SLC4A10/SLC15A1/UCP2/ATP5ME/MFSD3/NDUFA4/ATP2C2/COX6A1/COX7A1/ATP5MF/PPIF/TCIRG1/ANTKMT/ATP6V1F/MT-CO2/TWIST1/ATP5F1E/ATP2A1/ATP6V0B/MT-ND4/ATP6V0C/COX6C/MT-CYB/VPS9D1/COX7B/SLC9A9/SLC4A11/IL13/ATP5MC1/COX5A/COX6B1/MT-ATP6/MT-CO3/ATP5F1D/COX17/COX4I1/ATP6V0E2/MT-ATP8/ATP6AP1L/MT-CO1/COX8A
GOMF_LIGAND_GATED_SODIUM_CHANNEL_ACTIVITY	GOMF_LIGAND_GATED_SODIUM_CHANNEL_ACTIVITY	11	0.84573	1.97609	0.000213594	0.00278703	0.00217501	5917	tags=73%, list=13%, signal=63%	ASIC5/ASIC1/ASIC2/SCNN1B/SCNN1A/SCNN1G/ASIC3/SCNN1D
GOBP_REGULATION_OF_ACUTE_INFLAMMATORY_RESPONSE	GOBP_REGULATION_OF_ACUTE_INFLAMMATORY_RESPONSE	46	0.595809	1.94884	0.000218209	0.00284176	0.00221772	6268	tags=46%, list=14%, signal=39%	C2CD4A/IL20RB/PLA2G2D/APCS/PTGES/IL6/ADAM8/DNASE1/ADORA1/FUT7/FFAR3/TAC1/OSM/C2CD4B/C3/IL4/FCGR2B/ZP3/F12/TNFRSF11A/RHBDD3
GOBP_INTESTINAL_LIPID_ABSORPTION	GOBP_INTESTINAL_LIPID_ABSORPTION	19	0.741675	1.96762	0.000221853	0.00288366	0.00225042	4507	tags=37%, list=10%, signal=33%	APOA5/APOA1/CEL/NPC1L1/APOA4/CYP8B1/ABCG8
GOMF_CHOLESTEROL_BINDING	GOMF_CHOLESTEROL_BINDING	50	0.573468	1.91837	0.000224895	0.00291759	0.0022769	2009	tags=12%, list=5%, signal=11%	APOC3/APOA5/APOF/APOA1/APOA4/APOA2
GOBP_CELLULAR_DEFENSE_RESPONSE	GOBP_CELLULAR_DEFENSE_RESPONSE	53	0.569214	1.89834	0.000226818	0.0029369	0.00229196	12053	tags=66%, list=27%, signal=48%	LBP/NCR2/PNLIPRP2/CCR3/KLRC2/CXCL9/NCF1/LY96/LGALS3BP/LSP1/CCR5/SH2D1A/TYROBP/TCIRG1/CD300C/LILRB2/TRAT1/FOSL1/HLA-G/CCR9/ITK/UMOD/PTK2B/SPN/GNLY/KIR2DL4/NCF2/CCR2/KLRC3/ADORA2B/CLEC5A/CXCR2/MNDA/PRF1/FCMR
GOBP_PHAGOSOME_MATURATION	GOBP_PHAGOSOME_MATURATION	46	0.594788	1.9455	0.000230416	0.00296928	0.00231723	7293	tags=28%, list=16%, signal=24%	ATP6V1G3/ATP6V0A4/ATP6V1C2/ATP6V0D2/ATP6V1B1/SYT7/SLAMF8/SRPX/CORO1A/TCIRG1/ATP6V1F/ATP6V0B/ATP6V0C
GOBP_REGULATION_OF_RECEPTOR_MEDIATED_ENDOCYTOSIS	GOBP_REGULATION_OF_RECEPTOR_MEDIATED_ENDOCYTOSIS	102	0.464957	1.73129	0.000230637	0.00296928	0.00231723	5935	tags=21%, list=13%, signal=18%	APOC3/APOA5/VTN/TF/SNAP91/DRD2/CCL19/CCL21/APOC1/APOC2/PCSK9/SH3GL3/SERPINE1/PLCG2/C3/IL4/GSG1L/GREM1/APELA/SFRP4/UNC119
GOBP_REGULATION_OF_SMALL_MOLECULE_METABOLIC_PROCESS	GOBP_REGULATION_OF_SMALL_MOLECULE_METABOLIC_PROCESS	423	0.319647	1.39321	0.000230542	0.00296928	0.00231723	9170	tags=21%, list=21%, signal=17%	APOC3/APOA5/GCGR/APOA1/PLA2G3/GCKR/ERFE/SLC4A1/CYP7A1/FGF19/GCK/GNMT/MFSD2A/APOA4/GUCA1C/UGT1A8/IFNG/PLIN5/APOB/PTH/AVP/APOC1/FOXA2/APOE/APOC2/PMAIP1/PFKFB2/CES1/LHCGR/CYP27B1/MIR766/TRIB3/PROX1/GFI1/C1QTNF3/NUP210/IL4/TREM2/KIT/GNB3/SEC14L2/DGAT2/C1QTNF12/IRS2/SERPINA12/P2RY6/GAPDHS/SLC2A6/MVK/MIR33A/ANTKMT/SNCA/NUPR1/MT-CO2/PHKG2/SLC7A11/TWIST1/CDA/C1QTNF1/PFKFB1/ABCB11/OAZ1/TM7SF2/CD244/RCVRN/…
GOBP_ANTERIOR_POSTERIOR_PATTERN_SPECIFICATION	GOBP_ANTERIOR_POSTERIOR_PATTERN_SPECIFICATION	189	0.38862	1.57351	0.000234296	0.00301066	0.00234953	5571	tags=20%, list=13%, signal=18%	GATA4/BARX1/MYF6/FEZF2/OTX1/FEZF1/WNT2/DMRT2/SIX2/CYP26C1/DLL3/FOXB1/BASP1/WNT8A/SEMA3C/FOXA2/HES7/TDRD5/LEF1/ROR2/FOXH1/AURKA/EN1/GPC3/WNT1/WT1/GBX2/CRB2/WNT5A/HES6/HOXB9/HOXA11/WNT3/NOG/TBX1/TIFAB/TBX18/HOXD13
GOBP_VERY_LOW_DENSITY_LIPOPROTEIN_PARTICLE_ASSEMBLY	GOBP_VERY_LOW_DENSITY_LIPOPROTEIN_PARTICLE_ASSEMBLY	12	0.826432	1.97276	0.000236053	0.00302516	0.00236084	2261	tags=42%, list=5%, signal=40%	APOC3/MTTP/MFSD2A/APOB/APOC1
GOBP_MEIOSIS_I_CELL_CYCLE_PROCESS	GOBP_MEIOSIS_I_CELL_CYCLE_PROCESS	121	0.444199	1.68886	0.000236767	0.00302516	0.00236084	9732	tags=36%, list=22%, signal=28%	TEX19/CCNA1/PLK1/SYCE1L/PTTG1/CCNE1/CDC25C/MEI1/CCNB2/AURKA/EME1/SGO1/SPATA22/TOP2A/CKS2/C14orf39/SHOC1/RAD54B/CDC25A/TRIP13/SYCE3/MYBL1/CDC25B/ESPL1/EME2/RAD51/CNTD1/FANCD2/RAD51AP1/M1AP/MAPK15/HSF2BP/REC8/P3H4/PSMA8/FMN2/RAD21L1/SIRT7/DNMT3L/SYCE2/SYCE1/CORT/PRDM7
GOBP_RESPONSE_TO_METAL_ION	GOBP_RESPONSE_TO_METAL_ION	344	0.333425	1.4406	0.000236473	0.00302516	0.00236084	7857	tags=24%, list=18%, signal=20%	SNCB/TAT/TF/SYT4/CPNE7/ASCL1/FGA/MTTP/HAMP/MMP9/SYT3/AQP9/CACNA1G/KCNA1/CPS1/DRD2/TFR2/CPNE4/PTGES/ARG1/SERPINF1/RYR2/SYT7/PTH/CYP1A2/MT1X/SYT17/SYT12/MT1A/FGG/FGB/MT2A/GIPR/TERT/CHP2/SLC30A2/SYT1/MT3/CCNB1/MT1G/TRPM2/WNT5A/MT1DP/NCF1/KIT/KRT14/ALOX15/IL1A/PENK/ALOX5AP/MT1F/C1QA/CPNE9/MT1E/MT1B/MT1M/CEBPA/S100A8/CD14/SYT13/G6PD/PPIF/SYT6/TCIRG1/TSPO/SNCA/NUDT1/TRPV6/S100A13/TESMIN/SHH/KCNMB3/RYR1…
GOBP_TRIGLYCERIDE_RICH_LIPOPROTEIN_PARTICLE_REMODELING	GOBP_TRIGLYCERIDE_RICH_LIPOPROTEIN_PARTICLE_REMODELING	14	0.826661	2.04311	0.000240451	0.00306283	0.00239024	2520	tags=57%, list=6%, signal=54%	APOC3/APOA5/APOA1/APOA4/APOB/APOA2/APOE/APOC2
GOBP_REGULATION_OF_CD4_POSITIVE_ALPHA_BETA_T_CELL_DIFFERENTIATION	GOBP_REGULATION_OF_CD4_POSITIVE_ALPHA_BETA_T_CELL_DIFFERENTIATION	50	0.571816	1.91285	0.000240622	0.00306283	0.00239024	9017	tags=48%, list=20%, signal=38%	CCL19/IFNG/FOXP3/IRF4/IL27/JAK3/SOCS1/IL2/IL12B/IL23A/IL4/NFKBIZ/IL18/IL12RB1/LOXL3/CD80/LGALS9/SASH3/CD86/RUNX1/RUNX3/RIPK2/NCKAP1L/TNFSF4
GOBP_INTERFERON_GAMMA_MEDIATED_SIGNALING_PATHWAY	GOBP_INTERFERON_GAMMA_MEDIATED_SIGNALING_PATHWAY	88	0.476061	1.7415	0.000246789	0.00313543	0.0024469	12763	tags=43%, list=29%, signal=31%	HPX/ARG1/IFNG/CAMK2B/IRF4/FCGR1A/MT2A/FCGR1B/IFI30/SOCS1/NCAM1/CD44/OASL/IRF7/IRGM/IRF5/HCK/PRKCD/HLA-G/IRF9/HLA-DQA1/HLA-DQB2/IRF3/CIITA/HLA-DPB1/NLRC5/GBP2/STAT1/IRF1/HLA-DRB1/TRIM31/PTAFR/HLA-F/ICAM1/HLA-A/HLA-DRA/HLA-DPA1/HLA-DQA2
GOBP_STEROL_HOMEOSTASIS	GOBP_STEROL_HOMEOSTASIS	89	0.465922	1.70831	0.00025034	0.00317458	0.00247745	5313	tags=21%, list=12%, signal=19%	APOC3/APOA5/APOA1/CYP7A1/MTTP/APOA4/APOB/TSKU/APOA2/APOE/APOC2/PCSK9/CES1/CAV3/ABCG8/ACSM1/IL18/DGAT2/GRAMD1B
GOBP_NEGATIVE_REGULATION_OF_ION_TRANSPORT	GOBP_NEGATIVE_REGULATION_OF_ION_TRANSPORT	291	0.344098	1.46276	0.000251801	0.00318712	0.00248723	9241	tags=26%, list=21%, signal=21%	APOC3/KCNE5/SYT4/SPINK1/HAMP/SLN/MMP9/CHGA/MIR153-1/CRH/DRD2/APOA2/PTH/DERL3/CYP4F2/ACTN2/APOC1/EPHB2/KEL/APOE/APOC2/ACVR1C/KCNH2/EPO/PCSK9/ADORA1/KCNJ11/VSNL1/GPR35/IL12B/ADA/SEMG1/CAV3/OSTN/MIR766/ABCG8/UCP2/ADTRP/PKIA/IRS2/SERPINE2/PPIF/SFRP4/MIR33A/GRM7/SNCA/TWIST1/SLC43A1/KCNE1B/SHH/LILRB1/OAZ1/LILRB2/ENHO/EGF/FABP5/RGS2/CBARP/PXK/CACNB3/CDK5/CD74/PKDCC/WNK4/IL1B/OSR1/PRKCB/GNAO1/FFAR4/CD33/…
GOMF_RNA_BINDING_INVOLVED_IN_POSTTRANSCRIPTIONAL_GENE_SILENCING	GOMF_RNA_BINDING_INVOLVED_IN_POSTTRANSCRIPTIONAL_GENE_SILENCING	130	-0.475146	-1.66452	0.000255439	0.00322712	0.00251845	7780	tags=38%, list=18%, signal=32%	MIR32/MIR17HG/MIR582/MIR218-1/MIR491/MIR26A1/MIR573/MIR10B/MIR146B/MIR514A1/MIR140/MIR657/MIR429/MIR200C/MIRLET7C/MIR181A2/MIR200A/MIR200B/MIR506/MIR374A/MIR16-1/MIR128-1/MIR31/MIR29A/MIR345/MIR98/MIR30B/MIR188/MIR640/MIR194-1/MIR361/MIR181B1/MIR204/MIR27B/MIR483/MIR644A/MIR920/MIR2355/MIR543/MIR215/MIR28/MIR511/MIR100/MIR425/MIR99A/MIR141/MIR505/MIR30A/MIR30E/MIR1277
GOBP_POSITIVE_REGULATION_OF_ADAPTIVE_IMMUNE_RESPONSE	GOBP_POSITIVE_REGULATION_OF_ADAPTIVE_IMMUNE_RESPONSE	101	0.465483	1.73636	0.000257632	0.00324311	0.00253093	11777	tags=45%, list=27%, signal=33%	HPX/FCER2/IL6/FOXP3/PYCARD/LTA/XCL1/SLC11A1/NOD2/IL2/IL12B/ADA/IL23A/TNFSF13B/CD1A/C3/IL4/C17orf99/ZP3/NFKBIZ/IL18/IL12RB1/KMT5C/SASH3/SKAP1/CD28/HLA-G/IL1B/MAD2L2/RIPK2/TNFSF4/BTK/CD4/CCR2/IL27RA/PVR/HLA-DRB1/IL12A/PTPRC/TRAF2/CD1B/CYRIB/AZGP1/HLA-F/HLA-A
GOBP_REGULATION_OF_DNA_BINDING_TRANSCRIPTION_FACTOR_ACTIVITY	GOBP_REGULATION_OF_DNA_BINDING_TRANSCRIPTION_FACTOR_ACTIVITY	423	0.318883	1.38988	0.000257664	0.00324311	0.00253093	8642	tags=20%, list=19%, signal=17%	EPHA5/NR0B2/ZIC2/NKX6-1/SFRP5/ACOD1/WNT2/TRIML2/BMP7/AIM2/HAND1/AMH/FOXJ1/ADGRG3/WNT10B/CARD14/IL6/ADAM8/CARD11/FOXA2/CSF3/FOXP3/RELN/FZD2/SPHK1/MIR138-1/FOXH1/PYCARD/NLRP2/XCL1/CRNN/PLA2G1B/LRP8/LTF/ADGRF1/C14orf39/WNT1/NOD2/CDKN2A/NTRK1/WNT5A/PROX1/GFI1/PYDC1/HES6/MDFI/KIT/GREM1/IL18/TRAIP/EOMES/RBCK1/S100A8/IL18RAP/FANCA/SFRP4/S100A9/CIB1/PIDD1/DDIT3/TNFRSF11A/NUPR1/FANCD2/TWIST1/LGALS9/SHH/CD…
GOBP_REGULATION_OF_CHROMOSOME_SEGREGATION	GOBP_REGULATION_OF_CHROMOSOME_SEGREGATION	85	0.477182	1.73655	0.000258554	0.0032463	0.00253342	9701	tags=34%, list=22%, signal=27%	UBE2C/AURKB/CDC20/PLK1/PTTG1/BUB1/KIF2C/DLGAP5/CENPF/MKI67/MAGEA10-MAGEA5/TACC3/TTK/CCNB1/CENPE/BUB1B/TRIP13/NDC80/CDT1/ESPL1/CDC6/MAPK15/RMI2/KNTC1/MAD2L1/MAD2L2/ANAPC11/ZWINT/CHFR
GOBP_RESPONSE_TO_MONOSACCHARIDE	GOBP_RESPONSE_TO_MONOSACCHARIDE	190	0.383867	1.55797	0.000258878	0.0032463	0.00253342	3757	tags=13%, list=8%, signal=12%	EPHA5/NR0B2/GATA4/NKX6-1/NKX2-2/PTPRN/GCKR/CYP7A1/CPB2/GCK/CRH/CFTR/MAFA/SERPINF1/APOA2/LIN28A/EFNA5/FOXA2/GJB6/ACVR1C/KCNJ11/PFKFB2/VSNL1/GIPR/GPR68
GOBP_ISOPRENOID_CATABOLIC_PROCESS	GOBP_ISOPRENOID_CATABOLIC_PROCESS	10	0.868274	1.98046	0.000260064	0.00325513	0.00254031	2570	tags=50%, list=6%, signal=47%	CRABP1/AKR1B10/CYP26C1/CYP26A1/BCO2
GOBP_NEGATIVE_REGULATION_OF_BEHAVIOR	GOBP_NEGATIVE_REGULATION_OF_BEHAVIOR	13	0.81683	1.99186	0.000261311	0.0032647	0.00254778	4006	tags=69%, list=9%, signal=63%	MC4R/CRH/DRD2/NMU/CCK/RETN/ADORA1/ADA/UCN
GOBP_NEGATIVE_REGULATION_OF_ADAPTIVE_IMMUNE_RESPONSE	GOBP_NEGATIVE_REGULATION_OF_ADAPTIVE_IMMUNE_RESPONSE	50	0.570021	1.90684	0.000262639	0.00327524	0.002556	9107	tags=48%, list=20%, signal=38%	IL20RB/C4BPB/C4BPA/ARG1/FOXJ1/IFNB1/FOXP3/JAK3/XCL1/NOD2/IL2/LILRB4/IL4/FCGR2B/ALOX15/CR1/LOXL3/LILRB1/SAMSN1/PTPN6/HLA-G/PARP3/TNFSF4/KLRC1
GOMF_PEPTIDOGLYCAN_BINDING	GOMF_PEPTIDOGLYCAN_BINDING	17	0.761937	1.99251	0.000266541	0.00331778	0.0025892	7570	tags=59%, list=17%, signal=49%	REG3G/REG1B/IGHM/JCHAIN/PGLYRP4/REG1A/NOD2/TREM2/ZG16/TLR2
GOMF_POTASSIUM_ION_TRANSMEMBRANE_TRANSPORTER_ACTIVITY	GOMF_POTASSIUM_ION_TRANSMEMBRANE_TRANSPORTER_ACTIVITY	143	0.416481	1.62086	0.000270402	0.00335964	0.00262187	7824	tags=31%, list=18%, signal=26%	LRRC38/KCNE5/KCNG3/LRRC52/HCN2/KCNS1/KCNG1/FXYD4/SLC12A8/KCNA1/ATP4B/GRIK1/SLC9A4/HCN4/SLC9A2/KCNH3/ATP1A3/KCNN4/ATP4A/KCNIP3/KCNB2/KCNH2/TMEM38A/KCNJ4/KCNJ10/KCNJ11/KCNQ4/KCNJ13/GRIK4/KCND3/KCNK17/KCND1/KCNQ5/KCNAB2/KCNK13/KCNE1B/KCNH8/KCNMB3/KCNJ6/KCND2/PKD2L1/SLC24A5/KCNT2/SLC9A9/ABCC8
GOBP_B_CELL_ACTIVATION_INVOLVED_IN_IMMUNE_RESPONSE	GOBP_B_CELL_ACTIVATION_INVOLVED_IN_IMMUNE_RESPONSE	79	0.498063	1.7913	0.000271211	0.00336303	0.00262451	9124	tags=34%, list=21%, signal=27%	CDH17/CD19/POU2AF1/IFNB1/IL6/BATF/FOXP3/IL21/IL2/ADA/PLCG2/IL4/FCGR2B/C17orf99/CR1/EXO1/LGALS1/KMT5C/CD28/BCL3/GAPT/MAD2L2/CD40LG/LFNG/PARP3/TNFSF4/PTK2B
GOCC_RNA_POLYMERASE_II_TRANSCRIPTION_REGULATOR_COMPLEX	GOCC_RNA_POLYMERASE_II_TRANSCRIPTION_REGULATOR_COMPLEX	165	0.400651	1.5835	0.000271669	0.00336303	0.00262451	6241	tags=13%, list=14%, signal=12%	PASD1/GATA4/MYF6/ASCL1/POU2AF1/HAND1/HMGA1/ASCL4/E2F7/TAF7L/LEF1/FOXH1/NR5A1/ASCL2/CEBPB/HOXB9/E2F8/E2F2/TCF7/CEBPA/DDIT3/E2F1
GOBP_REGULATION_OF_LEUKOCYTE_APOPTOTIC_PROCESS	GOBP_REGULATION_OF_LEUKOCYTE_APOPTOTIC_PROCESS	77	0.492176	1.77191	0.000272276	0.00336437	0.00262556	8347	tags=35%, list=19%, signal=29%	PIP/HCAR2/AURKB/CCL19/CCL21/LGALS14/PDCD1/ADAM8/BLK/CCL5/JAK3/CD27/NOD2/CDKN2A/IL2/ADA/WNT5A/IRF7/IRS2/SLC7A11/LGALS9/SLC46A2/LILRB1/LGALS3/CCR7/CD74/CD3G
GOMF_VOLTAGE_GATED_POTASSIUM_CHANNEL_ACTIVITY	GOMF_VOLTAGE_GATED_POTASSIUM_CHANNEL_ACTIVITY	81	0.486727	1.75097	0.000274622	0.00338717	0.00264336	7824	tags=33%, list=18%, signal=28%	LRRC38/KCNE5/KCNG3/LRRC52/HCN2/KCNS1/KCNG1/KCNA1/HCN4/KCNH3/KCNB2/KCNH2/KCNJ4/KCNJ10/KCNJ11/KCNQ4/KCNJ13/KCND3/KCND1/KCNQ5/KCNAB2/KCNE1B/KCNH8/KCNJ6/KCND2/KCNT2/ABCC8
GOBP_INTERLEUKIN_17_PRODUCTION	GOBP_INTERLEUKIN_17_PRODUCTION	38	0.616245	1.91525	0.000277887	0.00342119	0.00266991	6137	tags=45%, list=14%, signal=39%	IFNG/IL6/IL36RN/FOXP3/SPHK1/IL21/CCL1/NOD2/IL2/IL12B/IL23A/OSM/SLC7A5/IL18/SLAMF6/LY9/DDIT3
GOBP_POSITIVE_REGULATION_OF_LIPID_LOCALIZATION	GOBP_POSITIVE_REGULATION_OF_LIPID_LOCALIZATION	106	0.448891	1.68701	0.000278559	0.00342324	0.0026715	4765	tags=23%, list=11%, signal=20%	VSTM2A/PON1/APOA1/PLA2G3/ERFE/GAL/PLTP/CRH/PTGES/PLIN5/APOB/CYP4F2/AVP/CCK/APOE/RETN/CYP8B1/IKBKE/CES1/TAC1/FASLG/ABCA7/C3/CYP19A1
GOMF_NEUROPEPTIDE_HORMONE_ACTIVITY	GOMF_NEUROPEPTIDE_HORMONE_ACTIVITY	26	0.692664	1.97728	0.000280185	0.00343698	0.00268222	4993	tags=46%, list=11%, signal=41%	VGF/GAL/PYY/GRP/CRH/PPY/AVP/CCK/ASIP/AGRP/UCN/PENK
GOMF_ALDO_KETO_REDUCTASE_NADP_ACTIVITY	GOMF_ALDO_KETO_REDUCTASE_NADP_ACTIVITY	27	0.672459	1.91784	0.000284441	0.00348286	0.00271803	2808	tags=22%, list=6%, signal=21%	AKR1B15/AKR1B10/ADH4/RDH8/AKR1D1/AKR1C4
GOBP_NEGATIVE_REGULATION_OF_CELL_ADHESION	GOBP_NEGATIVE_REGULATION_OF_CELL_ADHESION	278	0.347774	1.46943	0.000285166	0.00348542	0.00272003	8575	tags=28%, list=19%, signal=23%	HRG/FGL1/APOA1/MMP12/IL20RB/MELTF/PLA2G2D/PLXNB3/CCL21/LAG3/ARG1/FOXJ1/IFNB1/MDK/ADAMDEC1/EFNA5/FOXP3/KNG1/IL2RA/MIR138-1/TGFBI/JAK3/CTLA4/XCL1/IL1RN/COL1A1/TIGIT/WNT1/CDKN2A/SOCS1/IL2/LILRB4/SERPINE1/CEBPB/CCL25/DAB1/IL4/VSIG4/FCGR2B/ADTRP/CR1/TNFAIP8L2/LAX1/B4GALNT2/LGALS1/SERPINE2/PLXNA4/PDE3B/CRTAM/LOXL3/CD80/LGALS9/C1QTNF1/CORO2B/SHH/LILRB1/LILRB2/LAPTM5/PTPN6/LGALS3/GPNMB/FBLN1/PTPN22/CD86/…
GOBP_REGULATION_OF_TISSUE_REMODELING	GOBP_REGULATION_OF_TISSUE_REMODELING	73	0.500771	1.76548	0.00029002	0.00353835	0.00276134	9944	tags=44%, list=22%, signal=34%	HRG/TF/HAMP/MC4R/MDK/SYT7/IL6/ADAM8/CALCA/IL20RA/SIGLEC15/IL21/CD38/IL2/IL12B/IL23A/GREM1/IL18/CST3/SPP1/TNFRSF11A/GPNMB/DCSTAMP/RUNX1/BGLAP/CSF1R/GPR137/SRC/TNFRSF11B/AGER/TMEM119/LEP
GOMF_G_PROTEIN_COUPLED_RECEPTOR_ACTIVITY	GOMF_G_PROTEIN_COUPLED_RECEPTOR_ACTIVITY	485	0.304511	1.34922	0.000293396	0.00357309	0.00278845	6318	tags=22%, list=14%, signal=19%	NTSR2/CHRM1/GCGR/OR4C6/LPAR3/RORB/ADGRB1/CCKAR/UTS2R/MRGPRX3/GAL/HCAR2/OR10J6P/NPBWR1/ADGRA1/HCAR3/OR13A1/SSTR5/GPRC6A/GPR143/ADRB1/MC4R/BRS3/OR1J4/OR1E1/GRM4/DRD2/GPR84/ADGRG4/GPR45/PDGFRL/PTGER1/ADGRG3/ADGRB2/NPY4R2/OR52E8/HTR1D/SSTR3/MRGPRD/ADGRF4/GRM1/ADRA1D/OXGR1/OR1F1/CHRM4/FZD2/GLP2R/SPHK1/CELSR3/CXCR3/OR2B6/BDKRB1/TAS1R3/ADORA1/GPR173/GPR150/ADGRE1/OR13J1/GPR15/CNR2/GIPR/ADGRF1/GPR156/OR1…
GOBP_POSITIVE_REGULATION_OF_CELL_KILLING	GOBP_POSITIVE_REGULATION_OF_CELL_KILLING	63	0.521894	1.79321	0.000295821	0.00359614	0.00280644	13011	tags=60%, list=29%, signal=43%	STAP1/LAG3/ARG1/FCER2/IFNG/IL21/XCL1/KLRK1/IL12B/KLRC2/IL23A/CD1A/IL18RAP/IL12RB1/SLAMF6/SH2D1A/TYROBP/VAV1/CRTAM/ITGAM/KLRC4-KLRK1/HLA-G/NCR3/BAD/PVR/HLA-DRB1/IL12A/PTPRC/CD1B/CYRIB/AZGP1/CADM1/HLA-F/HLA-A/PRF1/HLA-DRA/CLEC7A/MR1
GOBP_NEGATIVE_REGULATION_OF_NERVOUS_SYSTEM_DEVELOPMENT	GOBP_NEGATIVE_REGULATION_OF_NERVOUS_SYSTEM_DEVELOPMENT	133	0.415257	1.60243	0.000302387	0.00366936	0.00286358	6508	tags=26%, list=15%, signal=22%	NKX6-1/F2/PAX6/DLL3/CCL11/BMP7/PITX3/IL6/LIN28A/SEMA3C/NTN1/EPHB2/SEMA3A/TRIM46/ASCL2/WNT7A/MAG/MT3/WNT5A/SEMA3B/DAB1/SEMA7A/RTN4R/DCC/DRAXIN/ARHGAP4/WNT3/NOG/SEMA4A/GPR37L1/SPP1/TSPO/SEMA4B/SLIT1
GOBP_POSITIVE_REGULATION_OF_FATTY_ACID_METABOLIC_PROCESS	GOBP_POSITIVE_REGULATION_OF_FATTY_ACID_METABOLIC_PROCESS	35	0.621601	1.87925	0.000304013	0.00368247	0.00287381	2520	tags=20%, list=6%, signal=19%	APOA5/APOA1/PLA2G3/APOA4/PLIN5/AVP/APOC2
GOBP_CARBOHYDRATE_HOMEOSTASIS	GOBP_CARBOHYDRATE_HOMEOSTASIS	221	0.369168	1.52342	0.000304586	0.00368282	0.00287408	5444	tags=15%, list=12%, signal=14%	EPHA5/GATA4/GCGR/PAX6/VGF/PTPRN/GCKR/CYP7A1/CPB2/GCK/SSTR5/CRH/CFTR/SERPINF1/IL6/LIN28A/EFNA5/FOXA2/GJB6/BECN2/KCNJ11/VSNL1/FFAR1/GPR68/CAV3/NME1/UCP2/HK3/BACE2/C1QTNF12/IRS2/CEBPA/LGALS1/ALOX5
GOBP_SECONDARY_METABOLIC_PROCESS	GOBP_SECONDARY_METABOLIC_PROCESS	53	0.564209	1.88165	0.000308406	0.00372235	0.00290493	4237	tags=23%, list=10%, signal=21%	CYP2A6/AKR1B10/CYP2A7/PMEL/TYR/SLC45A2/UGT1A8/CYP1A2/AKR1C4/UGT1A7/ASIP/WNT5A
GOBP_FEMALE_GAMETE_GENERATION	GOBP_FEMALE_GAMETE_GENERATION	122	0.436156	1.6556	0.000316422	0.0038123	0.00297512	10644	tags=38%, list=24%, signal=29%	SOHLH1/EREG/BNC1/AMH/MDK/PLK1/PTX3/TDRD5/CCNB2/AURKA/TOP2A/C14orf39/PABPC1L/TTK/CCNB1/NOBOX/TUBB8/TRIP13/ZGLP1/SOHLH2/ZP3/CDC25B/FSHR/HROB/GAS2/SPIRE2/M1AP/YBX2/CGB7/WNT4/RGS2/REC8/FOSL1/FMN2/MMP19/PTK2B/SRC/NANOS3/LEP/GDF9/LGR5/AURKC/IGF1/BMPR1B/BCL2L10/ETV6
GOBP_REGULATION_OF_REPRODUCTIVE_PROCESS	GOBP_REGULATION_OF_REPRODUCTIVE_PROCESS	148	0.411467	1.61233	0.000319867	0.00384694	0.00300216	7615	tags=29%, list=17%, signal=24%	PAEP/SPINK1/BNC1/DEFB1/BMP7/AMH/SERPINF1/CDC20/ACVR1C/SEMA3A/RETN/CDC25C/OVGP1/SEMG2/NR5A1/AURKA/FBXO43/SPATA22/SPINK13/TTK/WT1/ADA/SEMG1/TIMP1/WNT5A/CDC25A/TRIP13/ASTL/ZP3/CDC25B/APELA/HOXD13/CIB1/NUPR1/RAD51AP1/MAPK15/LIF/OXTR/SHH/PLB1/OOEP/WNT4/GNRH1
GOCC_COLLAGEN_TRIMER	GOCC_COLLAGEN_TRIMER	85	0.471869	1.71722	0.00032539	0.00390641	0.00304857	7251	tags=42%, list=16%, signal=36%	MBL2/COL11A1/COL7A1/C1QL2/COL22A1/C1QL1/MARCO/COL8A2/COL10A1/CTHRC1/C1QTNF8/COL26A1/COL1A1/COL9A3/COL28A1/CCBE1/COL5A1/COL6A3/COL20A1/C1QTNF3/LUM/C1QB/C1QA/COL2A1/C1QTNF6/C1QC/GLDN/EMILIN1/COLQ/COL6A1/COL24A1/LOX/C1QTNF1/COL16A1/COL9A2/COL6A2
GOMF_MICROTUBULE_BINDING	GOMF_MICROTUBULE_BINDING	268	0.350221	1.46364	0.000330569	0.00396155	0.0030916	10103	tags=25%, list=23%, signal=20%	KIF1A/DPYSL5/NEFM/CCDC187/TRIM54/GAS2L2/REEP2/KIF18B/KIF20A/BIRC5/PLK1/FSD1/TPX2/GTSE1/GJB6/KIF2C/JAKMIP1/KIF14/MAST1/DLGAP5/CENPF/NAV3/CCDC88B/SKA1/KIF4A/SYBU/KIFC1/NEFH/KIF23/DCX/KIF15/CENPE/C10orf90/MAP1LC3C/KIF26B/MTUS2/VASH2/REEP4/S100A8/DCDC1/TOGARAM2/S100A9/CLIP4/FHDC1/GAS2/KIF11/KIF18A/JAKMIP2/NME8/PSRC1/JAKMIP3/HAUS7/MX2/RACGAP1/KIFC2/MAPRE3/SPEF1/CLIP3/MAP1LC3A/KIF7/CRYAB/SAXO2/KIF2A/KN…
GOBP_NEGATIVE_REGULATION_OF_MEGAKARYOCYTE_DIFFERENTIATION	GOBP_NEGATIVE_REGULATION_OF_MEGAKARYOCYTE_DIFFERENTIATION	17	-0.772721	-1.86219	0.00033924	0.00405827	0.00316708	2087	tags=35%, list=5%, signal=34%	H4C1/H4C4/H4C13/H4C2/H4C6/H4C3
GOMF_GROWTH_FACTOR_ACTIVITY	GOMF_GROWTH_FACTOR_ACTIVITY	150	0.409946	1.61419	0.000341334	0.0040761	0.003181	4664	tags=23%, list=10%, signal=20%	GH2/F2/VGF/EREG/IL11/NTF4/FGF5/FGF19/CSF2/CXCL1/FGF9/INHBE/GDF5/BMP7/AMH/GDNF/MDK/LEFTY2/IL6/EPGN/NRG4/CSF3/INHBC/FGF7/REG1A/IL2/HGF/IL12B/OSM/TIMP1/FGF14/ARTN/PPBP/IL4
GOBP_ENDODERMAL_CELL_DIFFERENTIATION	GOBP_ENDODERMAL_CELL_DIFFERENTIATION	44	0.587159	1.90774	0.000346152	0.00412603	0.00321996	7756	tags=34%, list=17%, signal=28%	HMGA2/VTN/COL11A1/MMP9/COL7A1/SOX2/MIXL1/COL5A1/MMP8/EOMES/LAMB3/COL6A1/MESP1/DKK1/ITGB2
GOCC_NADH_DEHYDROGENASE_COMPLEX	GOCC_NADH_DEHYDROGENASE_COMPLEX	49	0.565947	1.88432	0.000347956	0.00412603	0.00321996	14521	tags=65%, list=33%, signal=44%	NDUFA11/NDUFA4/NDUFS8/NDUFA3/MT-ND3/MT-ND4/NDUFA13/MT-ND4L/NDUFB7/NDUFS6/MT-ND2/NDUFB2/NDUFB9/NDUFB11/NDUFA2/NDUFA9/NDUFB1/NDUFB8/NDUFA1/NDUFB10/NDUFS5/FOXRED1/MT-ND1/NDUFB4/NDUFA6/NDUFS7/MT-ND5/NDUFS3/NDUFA8/WDR93/NDUFAB1/NDUFA12
GOMF_CYTOKINE_RECEPTOR_ACTIVITY	GOMF_CYTOKINE_RECEPTOR_ACTIVITY	96	0.460784	1.70782	0.000346745	0.00412603	0.00321996	10850	tags=47%, list=24%, signal=36%	IL20RB/IL22RA2/IL1R2/GFRA4/IL20RA/IL2RA/F3/IL2RG/CXCR3/IL31RA/IL9R/CCR3/GPR35/IL12B/CSF3R/EBI3/CD44/IL21R/CCR8/CXCR6/IL18RAP/IL12RB1/CCR5/CNTFR/IL2RB/IL22RA1/CXCR5/IL10RA/CSF2RA/CCR7/CCR1/CXCR1/IL13RA2/CD74/XCR1/CCR9/GFRA3/IL15RA/CCR10/CD4/CCR2/IL27RA/GFRA1/IL12RB2/CXCR2
GOBP_REGULATION_OF_NEUROTRANSMITTER_LEVELS	GOBP_REGULATION_OF_NEUROTRANSMITTER_LEVELS	203	0.369575	1.51373	0.000347624	0.00412603	0.00321996	6766	tags=20%, list=15%, signal=17%	SLC18A3/CHAT/SYT4/RAB3B/CPLX2/ASIC1/GAD1/SLC6A2/PRKCG/GRM4/DRD2/ACHE/SLC6A11/ERC2/GDNF/SYT7/SLC18A2/GAD2/SLC6A4/CHRNB4/SYT12/OTOF/SLC22A1/KCNJ10/WNT7A/SYT1/SYN1/SNCG/RPH3A/RIMS2/UNC13A/STX1A/CSPG5/COLQ/SYT6/RIMS4/SNCA/CHRNA5/PAH/DBH/NCS1
GOBP_REGULATION_OF_PRODUCTION_OF_MOLECULAR_MEDIATOR_OF_IMMUNE_RESPONSE	GOBP_REGULATION_OF_PRODUCTION_OF_MOLECULAR_MEDIATOR_OF_IMMUNE_RESPONSE	142	0.410392	1.59086	0.000350965	0.00415442	0.00324212	9050	tags=32%, list=20%, signal=26%	APOA1/MZB1/HPX/CLNK/ARG1/IFNB1/APOA2/IL6/FOXP3/JAK3/XCL1/KLK5/NOD2/IL2/FFAR3/LILRB4/WNT5A/IL4/SLC7A5/SEMA7A/FCGR2B/CLC/C17orf99/CR1/FCRL3/IL18/CD96/KMT5C/SASH3/LILRB1/LAPTM5/CD244/CD28/PTPN22/CD22/IL13RA2/IL13/HLA-G/CD74/IL1B/KLK7/MAD2L2/CD40LG/PARP3/TNFSF4/BTK
GOBP_RESPONSE_TO_PEPTIDE_HORMONE	GOBP_RESPONSE_TO_PEPTIDE_HORMONE	416	0.319391	1.39222	0.000357692	0.00422665	0.00329849	4691	tags=13%, list=11%, signal=12%	GH2/GCGR/NKX6-1/REG3G/AHSG/ATP6V1G3/IGFBP1/VGF/ATP6V0A4/PTPRN/ERFE/REG1B/EREG/GAL/TRIM72/ATP6V1C2/MZB1/ATP6V0D2/GCK/CPEB1/CPS1/BMP7/ARG1/INSRR/ATP6V1B1/F7/CYP11A1/ACTN2/ACVR1C/RETN/GLP2R/NR5A1/PCSK9/JAK3/REG1A/COL1A1/PLA2G1B/GPR173/BAIAP2L1/FUT7/WNT1/SOCS1/FFAR3/AGRP/LHCGR/CCNA2/TIMP1/RARRES2/TRIB3/CELA2A/GRB14/GJB2/UCP2
GOBP_REGULATION_OF_HUMORAL_IMMUNE_RESPONSE_MEDIATED_BY_CIRCULATING_IMMUNOGLOBULIN	GOBP_REGULATION_OF_HUMORAL_IMMUNE_RESPONSE_MEDIATED_BY_CIRCULATING_IMMUNOGLOBULIN	13	0.809894	1.97495	0.00036193	0.00426925	0.00333173	4890	tags=69%, list=11%, signal=62%	HPX/C4BPB/C4BPA/FCER2/FOXJ1/LTA/NOD2/FCGR2B/CR1
GOBP_REGULATION_OF_LYMPHOCYTE_MIGRATION	GOBP_REGULATION_OF_LYMPHOCYTE_MIGRATION	62	0.526917	1.80336	0.000366621	0.00431494	0.00336739	10226	tags=44%, list=23%, signal=34%	S100A7/CXCL13/CCL7/C10orf99/CCL21/ADAM8/PYCARD/CCL5/XCL1/XCL2/KLRK1/WNT5A/CCL20/ADTRP/PADI2/MADCAM1/ECM1/AIRE/AIF1/KLRC4-KLRK1/CCL4/STK39/PTK2B/SPN/CXCL14/CCR2/IL27RA
GOCC_CYTOSOLIC_RIBOSOME	GOCC_CYTOSOLIC_RIBOSOME	107	0.436966	1.64428	0.00036708	0.00431494	0.00336739	16521	tags=57%, list=37%, signal=36%	RPS4Y2/ISG15/RPS10/RPL39L/HBA1/HBA2/RPSA/RPS19/RPL28/RPLP1/RPLP2/RPS4Y1/RPS2/RPL39/RPS17/RPL17/RPS20/RPL27A/RPL13/RPL29/RPL36/RPS15/RPL10L/RPL35/RPLP0/RPL36A/RPL37/RPL32/RPS21/RPL8/RPL26L1/RPL38/RPS16/RPL24/RPL14/RPL13A/RPS15A/RPL18/RPL6/RPL35A/RPL18A/MRPS11/RPS26/MCTS1/RPS9/RPL27/RPS7/RPLP0P6/RPL12/RPS5/RPS8/UBA52/RPS28/RPL19/RPS11/RPS18/RPL37A/RPL9/RPS10P5/RPS3/RPS24
GOMF_OXIDOREDUCTASE_ACTIVITY_ACTING_ON_PAIRED_DONORS_WITH_INCORPORATION_OR_REDUCTION_OF_MOLECULAR_OXYGEN	GOMF_OXIDOREDUCTASE_ACTIVITY_ACTING_ON_PAIRED_DONORS_WITH_INCORPORATION_OR_REDUCTION_OF_MOLECULAR_OXYGEN	155	0.400185	1.5771	0.000369755	0.00433884	0.00338604	4249	tags=16%, list=10%, signal=15%	CYP2A6/CYP17A1/CYP2A7/TYR/CYP7A1/AKR1D1/CYP2C9/CYP26C1/CYP2C18/CYP4F3/CYP24A1/CYP11A1/CYP26A1/CYP1A2/CYP4F2/CYP4F12/P4HA3/CYP8B1/AKR1C4/P3H3/CYP21A2/CYP2B6/CYP27B1/CYP2S1/CYP4F11
GOBP_REGULATION_OF_GLIAL_CELL_DIFFERENTIATION	GOBP_REGULATION_OF_GLIAL_CELL_DIFFERENTIATION	64	0.531667	1.8344	0.000371443	0.00434838	0.00339348	7746	tags=33%, list=17%, signal=27%	NKX6-1/F2/NKX2-2/SOX1/GSX2/MDK/IL6/LIN28A/PTPRZ1/TP73/MAG/DAB1/CDK1/NOG/IL34/GPR37L1/SERPINE2/LIF/SHH/TLR2/ZNF365
GOBP_CELLULAR_RESPONSE_TO_TOXIC_SUBSTANCE	GOBP_CELLULAR_RESPONSE_TO_TOXIC_SUBSTANCE	114	0.439918	1.66897	0.000371854	0.00434838	0.00339348	4561	tags=15%, list=10%, signal=13%	HP/ALB/AKR1B10/ADH4/HBQ1/APOA4/GPX2/BMP7/PTGES/MPO/HBD/APOE/HBM/CERS1/MT3/HBZ/GPX1
GOBP_REGULATION_OF_ALPHA_BETA_T_CELL_DIFFERENTIATION	GOBP_REGULATION_OF_ALPHA_BETA_T_CELL_DIFFERENTIATION	66	0.51403	1.78526	0.000373688	0.00435475	0.00339846	9017	tags=44%, list=20%, signal=35%	CCL19/IFNG/FOXP3/IRF4/ZNF683/IL27/JAK3/SOCS1/IL2/IL12B/ADA/IL23A/LILRB4/ZAP70/IL4/NFKBIZ/IL18/IL12RB1/LOXL3/CD80/LGALS9/SASH3/SHH/CD86/RUNX1/RUNX3/RIPK2/NCKAP1L/TNFSF4
GOBP_T_CELL_ACTIVATION_INVOLVED_IN_IMMUNE_RESPONSE	GOBP_T_CELL_ACTIVATION_INVOLVED_IN_IMMUNE_RESPONSE	100	0.456577	1.70218	0.000373426	0.00435475	0.00339846	9312	tags=40%, list=21%, signal=32%	CCL19/IFNG/IFNB1/MDK/IL6/BATF/FOXP3/IRF4/LEF1/IL27/JAK3/IL21/SLC11A1/IL2/IL12B/IL23A/IL4/FCGR2B/FCER1G/NFKBIZ/IL18/EOMES/SEMA4A/IL12RB1/SLAMF6/ITGAL/LY9/LOXL3/CD80/LGALS9/LILRB1/LGALS3/ZFPM1/CD86/BCL3/CD74/RIPK2/TNFSF4/LCP1/SPN
GOBP_ORGAN_OR_TISSUE_SPECIFIC_IMMUNE_RESPONSE	GOBP_ORGAN_OR_TISSUE_SPECIFIC_IMMUNE_RESPONSE	38	0.609537	1.8944	0.000375302	0.00436379	0.00340551	6063	tags=50%, list=14%, signal=43%	DEFB1/DEFA5/APOA4/IFNL2/RNASE2/IL6/DEFA4/RNASE3/H2BC7/XCL1/PLA2G1B/LTF/NOD2/FFAR3/IL4/C17orf99/PIGR/DEFA6/H2BC8
GOBP_REGULATION_OF_MONONUCLEAR_CELL_MIGRATION	GOBP_REGULATION_OF_MONONUCLEAR_CELL_MIGRATION	110	0.454413	1.71105	0.000375754	0.00436379	0.00340551	9548	tags=39%, list=21%, signal=31%	S100A7/CXCL13/CCL7/C10orf99/CCL21/MDK/ADAM8/PYCARD/CCL5/XCL1/CCL1/XCL2/KLRK1/NBL1/SERPINE1/SLAMF8/RARRES2/WNT5A/CCL20/SLIT2/IL4/FPR2/ADTRP/GREM1/PADI2/IL34/MADCAM1/ECM1/AIRE/LGALS9/AIF1/LGALS3/CCR7/CCR1/KLRC4-KLRK1/CSF1R/CCL4/STK39/PTK2B/SPN/CSF1/CXCL14/AGER
GOBP_POSITIVE_REGULATION_OF_POTASSIUM_ION_TRANSPORT	GOBP_POSITIVE_REGULATION_OF_POTASSIUM_ION_TRANSPORT	43	0.592839	1.9105	0.000377252	0.00437366	0.00341321	3387	tags=21%, list=8%, signal=19%	LRRC38/KCNE5/LRRC52/EDN3/GAL/KCNA1/ACTN2/KCNH2/ADORA1
GOBP_PH_REDUCTION	GOBP_PH_REDUCTION	58	0.53768	1.83016	0.000382695	0.00442918	0.00345654	7293	tags=24%, list=16%, signal=20%	ATP6V1G3/ATP6V0A4/ATP6V1C2/ATP6V0D2/ATP4B/ATP6V1B1/AVP/SLC11A1/FASLG/SLAMF8/TCIRG1/ATP6V1F/ATP6V0B/ATP6V0C
GOMF_PROTEASE_BINDING	GOMF_PROTEASE_BINDING	130	0.42898	1.64722	0.00038829	0.00448625	0.00350108	9094	tags=28%, list=20%, signal=22%	CD177/SERPINC1/SERPINB4/SERPINB3/MAGEA3/DERL3/ELANE/INSL3/F3/PYCARD/SEMG2/COL1A1/CCBE1/SERPINA5/TIMP1/SERPINE1/COMP/CSTA/KIT/NLRP7/CST3/ECM1/ADAMTSL4/CD70/SERPINA1/SERPINF2/CD28/SELL/CARD17/ITGA3/CSTB/COL1A2/RIPK2/ANXA2/PDZD3/FAP
GOBP_POSITIVE_REGULATION_OF_POTASSIUM_ION_TRANSMEMBRANE_TRANSPORT	GOBP_POSITIVE_REGULATION_OF_POTASSIUM_ION_TRANSMEMBRANE_TRANSPORT	36	0.626521	1.9037	0.000392455	0.00452662	0.00353259	2734	tags=22%, list=6%, signal=21%	LRRC38/KCNE5/LRRC52/EDN3/GAL/KCNA1/ACTN2/KCNH2
GOCC_BASOLATERAL_PLASMA_MEMBRANE	GOCC_BASOLATERAL_PLASMA_MEMBRANE	208	0.372379	1.52668	0.000399233	0.00459696	0.00358748	4023	tags=14%, list=9%, signal=13%	SLCO1B1/RHCG/SLC4A9/S100G/RHBG/CDH17/SLC4A1/BSND/MTTP/CLDN8/AQP9/SLC13A3/SLC38A3/SLC26A7/PDPN/SLC9A4/NDRG4/SLC8A2/ATP6V1B1/SLC10A1/OTOF/MYO1A/PIANP/SLC22A1/KCNJ4/ADORA1/KCNJ10/CD38/NOD2/SLC4A10
GOBP_STRIATED_MUSCLE_CELL_DIFFERENTIATION	GOBP_STRIATED_MUSCLE_CELL_DIFFERENTIATION	254	0.354095	1.4742	0.000402892	0.0046312	0.0036142	7595	tags=22%, list=17%, signal=19%	TNNT1/GATA4/POPDC3/MYF6/MYMX/WFIKKN2/ADGRB1/TRIM72/HAMP/DNER/SHOX2/FLNC/SIX4/NEB/ADAM12/WNT10B/WNT8A/ACTN2/KEL/TBX5/WNT1/ANKRD1/WT1/MYOD1/CCNB1/CXCL9/CAV3/MIR499A/COMP/PROX1/STAC3/GPX1/NRAP/IL4/ISL1/MYMK/P2RX2/ERVFRD-1/MYL2/GREM1/MYPN/TBX1/TBX18/KRT19/G6PD/PLEKHO1/PDGFRA/LOX/SHH/PTGFRN/RBM38/SIX1/RYR1/RGS2/MESP1/KAT2A/DKK1
GOBP_NEURON_PROJECTION_GUIDANCE	GOBP_NEURON_PROJECTION_GUIDANCE	267	0.352308	1.47542	0.000403687	0.00463246	0.00361518	10593	tags=33%, list=24%, signal=25%	EPHA5/FEZF2/VSTM2L/DPYSL5/CNTN6/FEZF1/ARX/TUBB3/BMP7/GFRA4/LGI1/PLXNB3/EVX1/DRGX/SPTBN2/GDNF/SEMA3C/TUBB2B/EFNA5/NTN1/EPHB2/SEMA3A/RELN/L1CAM/FOXD1/LHX9/CHL1/EPHA10/DPYSL4/RAC2/UNC5A/GBX2/NTRK1/NCAM1/WNT5A/SEMA3B/ARTN/EFNA2/SLIT2/DAB1/ISL1/SEMA7A/DCC/DRAXIN/ROBO3/WNT3/IRS2/MYPN/NOG/SEMA4A/RHOH/PLXNA4/SPTBN4/SEMA4B/SLIT1/FOXG1/SHH/EFNA3/HOXA2/EFNA4/IGSF9/SEMA3E/CDK5/BCL11B/CSF1R/NTN5/RET/TNR/PLXNA…
GOMF_VITAMIN_B6_BINDING	GOMF_VITAMIN_B6_BINDING	54	0.551042	1.8359	0.000405747	0.00464455	0.00362462	3386	tags=20%, list=8%, signal=19%	ALB/TAT/AGXT/GAD1/MOCOS/PSAT1/GAD2/CBSL/ALAS2/CBS/SDS
GOBP_ORGANIC_ANION_TRANSPORT	GOBP_ORGANIC_ANION_TRANSPORT	360	0.330328	1.42923	0.000406115	0.00464455	0.00362462	10131	tags=32%, list=23%, signal=25%	NR0B2/SLCO1B1/SLC6A15/SLC4A9/PLA2G3/SLC4A1/PLA2G4F/CYP7A1/MTTP/SLC38A5/PLA2G2D/MFSD2A/AQP9/SLC13A3/SLC38A3/SLC7A3/SLC52A1/SLC26A7/DRD2/PLA2G2A/SLC13A2/PTGES/SLC6A11/CFTR/ARG1/SLC10A1/STRA6/CYP4F2/SLC17A9/AVP/CCK/SLC66A1L/GRM1/SLCO5A1/AKR1C4/RHAG/PLA2G1B/ADORA1/KCNJ10/SLC22A10/SLC11A1/CES1/RTBDN/SYT1/SLC4A5/FOLR3/SLC4A10/SLC4A3/ASIC3/SLC7A5/CR1/CA1/STX1A/SLC52A3/SLC52A2/SLC16A7/SLC2A6/SLC27A5/MIR3…
GOMF_UDP_GLYCOSYLTRANSFERASE_ACTIVITY	GOMF_UDP_GLYCOSYLTRANSFERASE_ACTIVITY	141	0.412414	1.59531	0.00041476	0.00473541	0.00369553	12354	tags=38%, list=28%, signal=27%	UGT2B10/UGT2B15/UGT2B4/UGT1A10/GALNT17/GYG2/UGT2B28/UGT3A2/UGT1A8/B3GALT5/COLGALT2/GALNTL6/B4GALNT3/B3GAT1/UGT1A7/HAS1/UGT1A4/HAS2/B4GALNT4/B4GALNT2/GCNT1/GXYLT2/B3GNT8/B3GNT4/GALNT2/B4GALT7/GBGT1/EXTL1/B3GAT3/GCNT3/UGT1A5/LFNG/PIGQ/UGT1A3/GALNT8/GALNT5/COLGALT1/POGLUT2/B3GNT6/B3GNT7/B4GALT2/GYG1/UGT2B11/UGT2B17/PLOD3/RFNG/HEXA/GYS1/CHPF2/GALNT7/MGAT3/B4GALT4/GALNT6
GOBP_POSITIVE_REGULATION_OF_TRIGLYCERIDE_LIPASE_ACTIVITY	GOBP_POSITIVE_REGULATION_OF_TRIGLYCERIDE_LIPASE_ACTIVITY	10	0.858072	1.95719	0.000419783	0.00478468	0.00373397	2520	tags=50%, list=6%, signal=47%	APOA5/APOH/APOA1/APOA4/APOC2
GOBP_SPERM_EGG_RECOGNITION	GOBP_SPERM_EGG_RECOGNITION	55	0.542656	1.82345	0.000423519	0.00481913	0.00376086	5002	tags=24%, list=11%, signal=21%	PAEP/FETUB/ZP1/CLGN/ATP8B3/OVGP1/CATSPERG/FOLR3/SPACA3/ASTL/ADAM2/CATSPER1/ZP3
GOBP_ENDODERM_FORMATION	GOBP_ENDODERM_FORMATION	53	0.55589	1.8539	0.000429639	0.00488056	0.0038088	7756	tags=34%, list=17%, signal=28%	HMGA2/VTN/COL11A1/MMP9/COL7A1/SOX2/MIXL1/TBX20/COL5A1/DUSP2/MMP8/EOMES/NOG/LAMB3/COL6A1/MESP1/DKK1/ITGB2
GOBP_DEVELOPMENT_OF_PRIMARY_FEMALE_SEXUAL_CHARACTERISTICS	GOBP_DEVELOPMENT_OF_PRIMARY_FEMALE_SEXUAL_CHARACTERISTICS	93	0.451404	1.66444	0.000430431	0.00488135	0.00380942	10911	tags=44%, list=25%, signal=33%	VGF/PTPRN/EREG/FST/LHX8/AMH/PTX3/ZFP42/CCDC182/RETN/NR5A1/LHX9/COL9A3/WT1/LHCGR/CEBPB/SLIT2/KIT/CYP19A1/ZP3/FANCA/PCYT1B/FSHR/NUPR1/PDGFRA/GAS2/FANCG/FOXL2/WNT4/GNRH1/MMP19/MMP14/ARRB2/AMHR2/SRC/LEP/GDF9/LHFPL2/BMPR1B/BAX/ADCYAP1
GOBP_STEROL_BIOSYNTHETIC_PROCESS	GOBP_STEROL_BIOSYNTHETIC_PROCESS	75	0.491239	1.74997	0.000436972	0.00494723	0.00386082	7043	tags=20%, list=16%, signal=17%	APOA5/APOA1/CYP7A1/NPC1L1/APOA4/CFTR/APOB/APOE/CES1/SEC14L2/G6PD/MVK/CYB5R2/EBP/TM7SF2
GOBP_T_CELL_DIFFERENTIATION_INVOLVED_IN_IMMUNE_RESPONSE	GOBP_T_CELL_DIFFERENTIATION_INVOLVED_IN_IMMUNE_RESPONSE	72	0.503293	1.76688	0.000446298	0.00504436	0.00393663	9312	tags=43%, list=21%, signal=34%	CCL19/IFNG/IL6/BATF/FOXP3/IRF4/LEF1/IL27/JAK3/IL21/IL2/IL12B/IL23A/IL4/FCER1G/NFKBIZ/IL18/EOMES/SEMA4A/IL12RB1/SLAMF6/LY9/LOXL3/CD80/LGALS9/ZFPM1/CD86/BCL3/RIPK2/TNFSF4/SPN
GOBP_CELL_DIFFERENTIATION_IN_SPINAL_CORD	GOBP_CELL_DIFFERENTIATION_IN_SPINAL_CORD	43	0.588992	1.89811	0.000449683	0.00506567	0.00395326	4816	tags=28%, list=11%, signal=25%	NKX2-2/SOX1/OLIG3/ASCL1/DMRT3/MNX1/GSX2/TBX20/WNT1/FOXN4/ISL1/DRAXIN
GOBP_PLATELET_ACTIVATION	GOBP_PLATELET_ACTIVATION	156	0.395237	1.55708	0.000449462	0.00506567	0.00395326	9230	tags=29%, list=21%, signal=23%	HRG/SAA1/F2/FGA/ITGA2B/PRKCG/PDPN/IL6/BLK/APOE/PF4V1/FGG/FGB/COL1A1/TRPC7/COMP/PLCG2/CELA2A/PIK3R6/FCER1G/GNA15/DGKG/HSPB1/SERPINE2/PF4/LCK/GATA1/FERMT3/VAV1/PDGFRA/SLC7A11/C1QTNF1/TREML1/PTPN6/PLEK/PRKCD/COL1A2/TSPAN32/GP6/ADAMTS13/PRKCB/CD40LG/DGKA/ARRB2/SRC/GNAS
GOBP_REGULATION_OF_ANTIGEN_RECEPTOR_MEDIATED_SIGNALING_PATHWAY	GOBP_REGULATION_OF_ANTIGEN_RECEPTOR_MEDIATED_SIGNALING_PATHWAY	63	0.514822	1.76891	0.00045187	0.00508185	0.00396588	8522	tags=40%, list=19%, signal=32%	STAP1/CD19/KCNN4/BLK/CARD11/ADA/LILRB4/UBASH3A/SLA2/FCGR2B/FCRL3/SH2D1A/LCK/TESPA1/LAPTM5/PTPN6/LGALS3/TRAT1/PTPN22/RUNX1/CCR7/CD22/LPXN/NFAM1/PRKCB
GOBP_DRUG_METABOLIC_PROCESS	GOBP_DRUG_METABOLIC_PROCESS	44	0.58222	1.8917	0.00045451	0.00510304	0.00398242	4228	tags=30%, list=10%, signal=27%	CYP2A6/ADH1A/CYP2A7/CYP2C9/CYP2C18/BCHE/CYP1A2/CYP4F2/CYP4F12/UGT1A7/NR1I2/CYP2B6/CYP2S1
GOBP_RESPONSE_TO_CARBOHYDRATE	GOBP_RESPONSE_TO_CARBOHYDRATE	215	0.364638	1.49441	0.000459204	0.0051472	0.00401688	5481	tags=15%, list=12%, signal=14%	EPHA5/NR0B2/GATA4/NKX6-1/NKX2-2/PTPRN/GCKR/CYP7A1/CPB2/GCK/CRH/CFTR/MAFA/SERPINF1/APOB/APOA2/LIN28A/EFNA5/FOXA2/GJB6/ACVR1C/KCNJ11/PFKFB2/VSNL1/GIPR/GPR68/NME1/UCP2/P2RX2/C1QTNF12/IRS2/LGALS1/CDT1
GOCC_CYTOPLASMIC_MICROTUBULE	GOCC_CYTOPLASMIC_MICROTUBULE	72	0.501831	1.76175	0.000473974	0.00530396	0.00413922	6867	tags=21%, list=15%, signal=18%	CYP2A6/SAA1/CLMP/REEP2/KIF18B/MISP/GTSE1/KIF2C/SYBU/MTUS2/REEP4/TOGARAM2/FHDC1/KIF18A/DCXR
GOCC_PROTON_TRANSPORTING_TWO_SECTOR_ATPASE_COMPLEX	GOCC_PROTON_TRANSPORTING_TWO_SECTOR_ATPASE_COMPLEX	52	0.544567	1.81294	0.000477969	0.00533982	0.00416721	10010	tags=38%, list=23%, signal=30%	ATP6V1G3/ATP6V0A4/ATP6V1C2/ATP6V0D2/ATP6V1B1/ATP5ME/ATP5MF/PPIF/TCIRG1/ATP6V1F/ATP5F1E/ATP6V0B/ATP6V0C/ATP5MC1/MT-ATP6/ATP5F1D/ATP6V0E2/MT-ATP8/ATP6AP1L/ATP5MPL
GOMF_FRIZZLED_BINDING	GOMF_FRIZZLED_BINDING	37	0.60817	1.8643	0.000496649	0.00553936	0.00432293	7370	tags=43%, list=17%, signal=36%	WNT7B/WNT2/WNT10B/WNT8A/WNT5B/ROR2/CTHRC1/WNT10A/WNT7A/WNT1/WNT5A/WNT3/WNT9A/WNT16/WNT11/WNT4
GOBP_REGULATION_OF_NATURAL_KILLER_CELL_MEDIATED_IMMUNITY	GOBP_REGULATION_OF_NATURAL_KILLER_CELL_MEDIATED_IMMUNITY	48	0.570293	1.8773	0.00050469	0.00561977	0.00438568	11777	tags=60%, list=27%, signal=44%	SERPINB4/CLNK/LAG3/IL21/KLRK1/IL12B/KLRC2/PIK3R6/IL18RAP/CD96/SLAMF6/SH2D1A/VAV1/CRTAM/LGALS9/LILRB1/KLRC4-KLRK1/HLA-G/NCR3/CLEC12B/ARRB2/KLRC1/KIR2DL4/LEP/PVR/IL12A/CADM1/HLA-F/HLA-A
GOCC_KINETOCHORE	GOCC_KINETOCHORE	134	0.414384	1.60341	0.000508547	0.0056534	0.00441193	9723	tags=29%, list=22%, signal=23%	AURKB/HJURP/CENPA/BIRC5/PLK1/NUF2/SPC24/BUB1/KIF2C/NEK2/CENPM/CENPF/SGO1/CENPW/SKA1/ERCC6L/TTK/CCNB1/CENPE/BUB1B/SKA3/NDC80/KNL1/CDT1/CENPI/KIF18A/REC8/KNTC1/CENPK/MAD2L1/RANGAP1/CENPH/SPOUT1/SPC25/CENPU/CENPT/ZWINT/KNSTRN/CENPO
GOBP_T_CELL_SELECTION	GOBP_T_CELL_SELECTION	48	0.569792	1.87565	0.000510959	0.00566661	0.00442223	11009	tags=60%, list=25%, signal=45%	IL6/BATF/CARD11/FOXP3/IRF4/IL12B/IL23A/CD3D/CD3E/ZAP70/TOX/IL12RB1/SLAMF6/AIRE/LY9/LOXL3/SHH/ZFPM1/CD28/CCR7/BCL11B/CD74/CD3G/DOCK2/SPN/THEMIS/CD4/FOXN1/PTPRC
GOBP_REGULATION_OF_ANATOMICAL_STRUCTURE_SIZE	GOBP_REGULATION_OF_ANATOMICAL_STRUCTURE_SIZE	486	0.301537	1.33643	0.000511412	0.00566661	0.00442223	8751	tags=23%, list=20%, signal=19%	NKX6-1/LPAR3/CRP/NPPB/EDN3/RAB3B/UTS2R/CAPZA3/FGA/ADRB1/CTNNA2/SLC12A8/MIR153-1/CPS1/CCL11/CCL21/NEB/SPTBN2/KCNN4/SEMA3C/CALCA/ACTN2/NTN1/AVP/HTR1D/CCL26/CSF3/CARMIL2/ASIC2/IQGAP3/ADRA1D/KEL/KNG1/APOE/SEMA3A/SLC6A4/TRIM46/PYCARD/L1CAM/ARHGAP40/FGG/FGB/SCNN1B/SH3BP1/ADORA1/LIMK1/CD38/BAIAP2L1/WNT7A/MAG/MT3/ADD2/UCN/CAV3/SMTNL1/COMP/WNT5A/SEMA3B/WAS/PFN3/GPX1/CORO1A/SLIT2/SEMA7A/RTN4R/DCC/ALOX15/GN…
GOBP_DEVELOPMENT_OF_PRIMARY_SEXUAL_CHARACTERISTICS	GOBP_DEVELOPMENT_OF_PRIMARY_SEXUAL_CHARACTERISTICS	200	0.380682	1.55355	0.000512326	0.00566745	0.00442289	9170	tags=30%, list=21%, signal=24%	GATA4/VGF/PTPRN/TEX19/EREG/FGF9/FST/SIX4/LHX8/SRD5A2/AMH/BASP1/SCX/PTX3/ZFP42/CCDC182/UTF1/SEMA3A/RETN/LHB/NR5A1/LHX9/COL9A3/WT1/LHCGR/NTRK1/TFAP2C/WNT5A/CEBPB/SLIT2/KIT/CYP19A1/HOXA11/ZP3/FANCA/PCYT1B/FSHR/GATA1/NUDT1/NUPR1/PDGFRA/GAS2/BIK/KIF18A/FANCG/FOXL2/WNT4/SFRP2/REC8/GNRH1/IRX5/MGST1/OSR1/MMP19/RAD21L1/SOX8/MMP14/ARRB2/AMHR2/SRC
GOMF_GLUCURONOSYLTRANSFERASE_ACTIVITY	GOMF_GLUCURONOSYLTRANSFERASE_ACTIVITY	33	0.617251	1.84103	0.000515262	0.00569061	0.00444096	3989	tags=27%, list=9%, signal=25%	UGT2B15/UGT2B4/UGT1A10/UGT2B28/UGT3A2/UGT1A8/B3GAT1/UGT1A7/UGT1A4
GOBP_FIBRINOLYSIS	GOBP_FIBRINOLYSIS	25	0.688564	1.94376	0.000516573	0.00569578	0.004445	5905	tags=52%, list=13%, signal=45%	HRG/APOH/F2/FGA/CPB2/SERPINB2/FGG/FGB/PLAUR/PLAU/SERPINE1/F12/SERPING1
GOBP_REGULATION_OF_DNA_BINDING	GOBP_REGULATION_OF_DNA_BINDING	115	0.430542	1.62749	0.000520945	0.00572177	0.00446528	7343	tags=24%, list=17%, signal=20%	HMGA2/PAX6/WFIKKN2/MMP9/ANKRD33/HAND1/HJURP/IFNG/IRF4/LEF1/NEK2/PLAUR/ZBTB7C/MSX2/NME1/MDFI/ISL1/GZMA/MMP8/CDT1/PYHIN1/GATA1/DDIT3/E2F1/TWIST1/LIF/ENHO/EGF
GOBP_POSITIVE_REGULATION_OF_ERK1_AND_ERK2_CASCADE	GOBP_POSITIVE_REGULATION_OF_ERK1_AND_ERK2_CASCADE	196	0.373646	1.5288	0.000521259	0.00572177	0.00446528	10099	tags=38%, list=23%, signal=29%	GATA4/S100A7/FGA/FGF19/CCL7/CCL11/DRD2/PLA2G2A/NDRG4/CCL19/CCL21/BMPER/CCL26/MARCO/APOE/EPO/PYCARD/TNFAIP8L3/FGG/FGB/CCL5/CCL13/XCL1/CCL1/NOD2/XCL2/IL26/MT3/NTRK1/ABCA7/CCL20/CCL25/SEMA7A/TREM2/CD44/SLAMF1/ALOX15/FPR2/APELA/CHI3L1/P2RY6/GPR55/FSHR/CIB1/CCL17/TNFRSF11A/PDGFRA/THPO/LGALS9/SERPINF2/MIF/CCL24/OR2AT4/GPNMB/PTPN22/CCR7/CCR1/GPBAR1/CSF1R/CD74/CCL4/RIPK2/FFAR4/CHRNA7/ARRB2/PTK2B/SRC/AGER…
GOBP_RESPONSE_TO_RADIATION	GOBP_RESPONSE_TO_RADIATION	433	0.308187	1.3506	0.000521469	0.00572177	0.00446528	7845	tags=19%, list=18%, signal=16%	HMGA2/IVL/TYR/HAMP/MMP9/CCL7/GUCA1C/CNGB1/CCL11/FOXB1/MMP1/DRD2/AURKB/NDRG4/NMU/CCK/CHRNB2/LRRN4/ELANE/ASIC2/TICRR/CERS1/PDE6G/PPEF1/GRIN1/PLEKHB1/MMP3/RAD54B/IL12B/CACNA2D4/AGRP/SLC4A10/REEP6/NTRK1/TIMP1/OPN4/GUCY2D/ABCA7/PBK/CDC25A/H2AW/H2AX/GPX1/KIT/ATOH7/KRT14/TTC36/PENK/PCLAF/RHO/GRK1/DNMT3B/MFAP4/UNC119/RAD51/CACNA1F/FBXL6/HOXA1/TNFRSF11A/EYA1/FANCD2/SLC7A11/CHEK2/DYNLRB1/MT-ND3/ITGB6/DBH/R…
GOBP_POTASSIUM_ION_TRANSPORT	GOBP_POTASSIUM_ION_TRANSPORT	217	0.369868	1.52389	0.000523367	0.00573329	0.00447427	7824	tags=25%, list=18%, signal=21%	LRRC38/KCNE5/KCNG3/LRRC52/HCN2/EDN3/KCNS1/GAL/KCNG1/FXYD4/SLC12A8/KCNA1/MIR153-1/ATP4B/DRD2/SLC9A4/HCN4/SLC9A2/KCNH3/ATP1A3/KCNN4/ATP4A/KCNIP3/ACTN2/DPP6/KCNB2/KEL/KCNH2/TMEM38A/KCNJ4/ADORA1/KCNJ10/KCNJ11/KCNQ4/CAV3/KCNJ13/TREM2/DPP10/KCND3/KCNK17/KCND1/KCNQ5/GALR2/KCNAB2/KCNK13/KCNE1B/KCNH8/KCNMB3/KCNJ6/KCND2/PKD2L1/SLC24A5/KCNT2/SLC9A9/ABCC8
GOBP_OLIGODENDROCYTE_DIFFERENTIATION	GOBP_OLIGODENDROCYTE_DIFFERENTIATION	88	0.459609	1.68132	0.000524563	0.00573709	0.00447724	3644	tags=17%, list=8%, signal=16%	NKX6-1/NKX2-2/SOX1/ASCL1/SLC8A3/FA2H/GSX2/MDK/PTPRZ1/TP73/ZNF488/OLIG1/PRDM8/KCNJ10/MAG
GOBP_POSITIVE_REGULATION_OF_UBIQUITIN_PROTEIN_TRANSFERASE_ACTIVITY	GOBP_POSITIVE_REGULATION_OF_UBIQUITIN_PROTEIN_TRANSFERASE_ACTIVITY	32	0.633363	1.8855	0.000530348	0.00579099	0.0045193	4248	tags=19%, list=10%, signal=17%	MAGEC2/UBE2C/CDC20/PLK1/UBE2S/TRIB3
GOMF_STEROL_TRANSFER_ACTIVITY	GOMF_STEROL_TRANSFER_ACTIVITY	22	0.713784	1.96155	0.000535785	0.00584092	0.00455827	5313	tags=41%, list=12%, signal=36%	APOA1/MTTP/APOA4/PLTP/APOB/APOA2/APOE/ABCG8/GRAMD1B
GOBP_CHRONIC_INFLAMMATORY_RESPONSE	GOBP_CHRONIC_INFLAMMATORY_RESPONSE	19	0.71916	1.90789	0.000542017	0.00588986	0.00459646	5944	tags=53%, list=13%, signal=46%	CXCL13/CCL11/PTGES/FOXP3/LTA/CCL5/UNC13D/IL4/S100A8/S100A9
GOBP_PALLIUM_DEVELOPMENT	GOBP_PALLIUM_DEVELOPMENT	146	0.412336	1.60689	0.000541399	0.00588986	0.00459646	4653	tags=17%, list=10%, signal=15%	EPHA5/FEZF2/CDK5R2/ASCL1/ARX/MFSD2A/DMRTA2/KCNA1/TSKU/RELN/LEF1/KIF14/BCL2A1/KIRREL3/LRP8/POU3F2/WDR62/TACC3/BCAN/PROX1/NME1/ARHGAP11B/H2AX/SLIT2/DAB1
GOBP_COLLAGEN_FIBRIL_ORGANIZATION	GOBP_COLLAGEN_FIBRIL_ORGANIZATION	52	0.539511	1.79611	0.000542998	0.00589105	0.00459738	11556	tags=58%, list=26%, signal=43%	COL11A1/ADAMTS14/TNXA/SCX/LOXL1/COL1A1/COL5A1/COMP/LUM/FKBP10/GREM1/FMOD/COL2A1/EMILIN1/LOXL3/LOX/SERPINF2/LOXL2/MMP11/SFRP2/P3H4/COL1A2/ADAMTS3/SERPINH1/COLGALT1/AEBP1/LOXL4/COL3A1/PLOD3/COL13A1
GOMF_COMPLEMENT_BINDING	GOMF_COMPLEMENT_BINDING	21	0.702198	1.89359	0.000557766	0.00604157	0.00471485	7756	tags=52%, list=17%, signal=43%	C8A/CRP/C8G/APCS/CR2/PTX3/VSIG4/CR1/CFB/ITGAM/ITGB2
GOBP_RETINOIC_ACID_METABOLIC_PROCESS	GOBP_RETINOIC_ACID_METABOLIC_PROCESS	32	0.63121	1.87909	0.000559976	0.00605489	0.00472525	2850	tags=28%, list=6%, signal=26%	ADH1A/CRABP1/ADH1C/CYP26C1/CYP2C18/UGT1A8/CYP26A1/BCO2/UGT1A7
GOBP_PROTEIN_HOMOOLIGOMERIZATION	GOBP_PROTEIN_HOMOOLIGOMERIZATION	170	0.383706	1.52353	0.000562579	0.00605489	0.00472525	8046	tags=22%, list=18%, signal=18%	KCNG3/MAT1A/AQP10/KCNS1/TRIM72/ASIC1/KCNG1/GNMT/KCNA1/PRMT8/TRPV5/KCNB2/TDO2/C9/ITLN1/PYCARD/TK1/AQP5/GBP5/POLQ/MPP2/TRPM2/ALOX5AP/KCND3/KCND1/KCTD4/KCTD17/ALDH1A3/MIF/RYR1/KCND2/ROM1/ECT2/PKD2L1/BLM/SLC1A5/HLA-G
GOBP_REGULATION_OF_CELL_MORPHOGENESIS	GOBP_REGULATION_OF_CELL_MORPHOGENESIS	301	0.337069	1.44219	0.000561685	0.00605489	0.00472525	6742	tags=19%, list=15%, signal=16%	APOA1/F2/SYT4/ITPKA/MELTF/FGA/OLFM4/SYT3/CCL7/MFSD2A/COCH/PDPN/CCL11/PLXNB3/MDK/EFNA5/CAMK2B/NTNG2/RELN/SYT17/EPB42/FGG/FGB/CCL13/REG1A/ERMN/LRP8/RAC2/CACNG7/RHOF/SYT1/OSTN/WNT5A/RIMS2/HAS2/UNC13D/RAC3/CORO1A/CD44/KIT/FMNL1/UNC13A/CPNE9/CSPG5/FGD3/SEMA4A/LST1/RHOH/PLXNA4/CIB1/NTNG1/PLEKHO1/GAS2/S100A13/RND2/STRIP2
GOCC_EXTRINSIC_COMPONENT_OF_MEMBRANE	GOCC_EXTRINSIC_COMPONENT_OF_MEMBRANE	296	0.334679	1.4265	0.000561685	0.00605489	0.00472525	9353	tags=25%, list=21%, signal=20%	TF/CDH17/KIF1A/INPP5J/MMP27/SNAP91/RGS8/WNT2/DEFB1/MUC16/CTNNA2/GNG13/CDH15/ATP6V1B1/GNG4/BLK/CARMIL2/BECN2/MYZAP/JAKMIP1/AZU1/EPN3/PCSK9/PLAUR/CDH20/CNR2/SOCS1/FOLR3/MAL/SYN1/ZAP70/GNG8/RPH3A/NCF1/STYK1/STAC3/PIK3R6/SLA2/ALOX15/GNB3/SYTL1/PTK6/GNA15/PSD/SERPINE2/LCK/SYT6/CDH22/CNTFR/ST14/KCNAB2/DMBT1/CNKSR2/CDH12/RGS1/S100A6/ALOX15B/HCK/KPNA2/CDH18/RACGAP1/WDR45/GNG3/OSR1/TEPSIN/ASPSCR1/GNAO1/ST…
GOBP_REGULATION_OF_INTESTINAL_ABSORPTION	GOBP_REGULATION_OF_INTESTINAL_ABSORPTION	11	0.821868	1.92034	0.000566069	0.00608277	0.00474701	4507	tags=55%, list=10%, signal=49%	APOA5/APOA1/HAMP/APOA4/CYP8B1/ABCG8
GOBP_T_CELL_MIGRATION	GOBP_T_CELL_MIGRATION	63	0.510316	1.75343	0.000567384	0.00608722	0.00475048	5821	tags=30%, list=13%, signal=26%	S100A7/CXCL13/C10orf99/CCL21/ADAM8/CCL26/PYCARD/CXCR3/CCL5/XCL1/GPR15/XCL2/MYO1G/WNT5A/ZAP70/CCL20/ECM1/ITGAL/AIRE
GOBP_NEGATIVE_REGULATION_OF_WOUND_HEALING	GOBP_NEGATIVE_REGULATION_OF_WOUND_HEALING	70	0.519172	1.82049	0.000572526	0.00613266	0.00478594	7370	tags=36%, list=17%, signal=30%	HRG/APOH/VTN/F2/FGA/CPB2/APCS/KNG1/APOE/SERPINB2/FGG/FGB/PLAUR/PLAU/SERPINE1/ADTRP/F12/ALOX5/SERPINE2/SERPING1/PDGFRA/C1QTNF1/SERPINF2/TSPAN8/WNT4
GOBP_POSITIVE_REGULATION_OF_ESTABLISHMENT_OF_PROTEIN_LOCALIZATION	GOBP_POSITIVE_REGULATION_OF_ESTABLISHMENT_OF_PROTEIN_LOCALIZATION	324	0.331143	1.4265	0.000576419	0.00616458	0.00481085	9170	tags=20%, list=21%, signal=16%	CHRM1/NR0B2/NKX6-1/HCAR2/FGA/GCK/CRH/ZIC1/ACHE/CFTR/CEMIP/IFNG/KCNN4/ADAM8/NMU/BLK/GTSE1/TP73/PMAIP1/UBL4B/FGG/FGB/PLA2G1B/PFKFB2/CD38/VSNL1/GIPR/CHP2/FFAR1/GPR68/RAC2/ANKRD1/C1QTNF3/ISL1/TREM2/IL1A/C1QTNF12/IRS2/GZMB/CIB1/E2F1/MICALL2/CORO2B/SHH/OAZ1/ITGAM/ECT2/BBC3/TLR2/PLA2G6/CACNB3/ITGB2/CDK5/PRKCD/B3GAT3/AKAP5/IL13/IL1B/NUTF2/CD33/BAD/GIP/GHRL/SFN/PDCD5/SRC
GOBP_CARBOHYDRATE_DERIVATIVE_CATABOLIC_PROCESS	GOBP_CARBOHYDRATE_DERIVATIVE_CATABOLIC_PROCESS	192	0.375915	1.52654	0.000579563	0.00618841	0.00482945	13598	tags=42%, list=31%, signal=29%	MMP12/KERA/CHIA/CHI3L2/CEMIP/NUDT11/NCCRP1/FBXO2/AICDA/PGLYRP4/OVGP1/HMMR/XDH/GPC3/PNLIPRP2/BCAN/APOBEC3H/ADA/LUM/CD44/FMOD/CSPG5/APOBEC3B/CST3/CHI3L1/TYMP/GPC2/NUDT1/IDUA/CELA1/CDA/APOBEC3G/FBXO6/NCAN/APOBEC1/PRKCD/AMPD3/UPP1/APOBEC3C/NT5M/CHIT1/GLB1/GALNS/SMUG1/AOAH/GLA/VCAN/NPL/APOBEC3A/ITPA/EDEM2/NEU4/GPC1/APOBEC3D/PDE4C/ABCD1/NAGLU/NT5C/GPC5/NTHL1/RENBP/HEXA/HPRT1/ADA2/ADAMTS12/NUDT18/SLC9A1…
GOMF_STRUCTURAL_CONSTITUENT_OF_SKIN_EPIDERMIS	GOMF_STRUCTURAL_CONSTITUENT_OF_SKIN_EPIDERMIS	12	0.80465	1.92076	0.000585526	0.00624223	0.00487144	4661	tags=67%, list=10%, signal=60%	PI3/KRTAP5-8/KRT84/SPRR2E/PNPLA1/SPRR1A/KRT36/FLG
GOCC_COATED_VESICLE	GOCC_COATED_VESICLE	289	0.337852	1.43826	0.000587758	0.00625615	0.00488231	9148	tags=21%, list=21%, signal=17%	SFTPB/SLC18A3/TF/EREG/SNAP91/COL7A1/GAD1/ASTN1/SFTPC/CFTR/CEMIP/APOB/EPGN/AVP/SLC18A2/GAD2/PACSIN1/APOE/FCHO1/ENTHD1/FZD2/ROR2/FCGR1A/EPN3/PCSK9/CTLA4/FCGR1B/KDELR3/SYT1/CD3D/REEP6/WNT5A/UNC13D/AP3B2/CD207/CNIH2/RAB27B/AP1M2/IDUA/SEC31B/SERPINA1/TMED6/TICAM2/COPZ2/PHETA1/EGF/CTSZ/RGS19/HLA-G/CD74/COPE/CD3G/TEPSIN/VPS33B/TMED3/SLC17A7/AP2S1/YIF1B/HLA-DQA1/HLA-DQB2/AP1G2
GOBP_ENERGY_DERIVATION_BY_OXIDATION_OF_ORGANIC_COMPOUNDS	GOBP_ENERGY_DERIVATION_BY_OXIDATION_OF_ORGANIC_COMPOUNDS	271	0.351898	1.47336	0.000590787	0.00627851	0.00489976	11655	tags=34%, list=26%, signal=25%	GCGR/PPP1R1A/GCK/GNMT/GYG2/GFPT2/MC4R/IFNG/PTH/CYP1A2/MT3/CCNB1/UCN/NDUFA11/IL4/MTFR2/ACSM1/SCO2/CDK1/IRS2/NDUFA4/COX6A1/NDUFS8/MRAP2/SNCA/NDUFA3/MT-CO2/PHKG2/MT-ND3/PYGB/BLOC1S1/MT-ND4/NDUFA13/UQCRQ/SLC25A22/COX6C/POMC/MT-CYB/COX7B/MT-ND4L/UQCR10/RUBCNL/PHLDA2/COX5A/ACTN3/COX6B1/MT-CO3/PHKA1/ATP5F1D/OGDHL/TAZ/COQ10A/NDUFB7/ENPP1/ADRB3/SLC25A18/NDUFS6/GNAS/COX4I1/MT-ND2/NDUFB2/NDUFB9/SDHAF2/NDUFB…
GOBP_POSITIVE_REGULATION_OF_RESPONSE_TO_WOUNDING	GOBP_POSITIVE_REGULATION_OF_RESPONSE_TO_WOUNDING	69	0.500378	1.74497	0.0005919	0.00628046	0.00490129	2708	tags=14%, list=6%, signal=14%	HRG/APOH/VTN/F2/REG3G/CPB2/MDK/F7/INSL3/F3
GOBP_REGULATION_OF_BONE_REMODELING	GOBP_REGULATION_OF_BONE_REMODELING	48	0.566018	1.86322	0.00059873	0.00634297	0.00495007	9944	tags=46%, list=22%, signal=36%	TF/HAMP/MC4R/MDK/SYT7/IL6/ADAM8/CALCA/IL20RA/SIGLEC15/CD38/GREM1/SPP1/TNFRSF11A/DCSTAMP/BGLAP/CSF1R/GPR137/SRC/TNFRSF11B/TMEM119/LEP
GOBP_BINDING_OF_SPERM_TO_ZONA_PELLUCIDA	GOBP_BINDING_OF_SPERM_TO_ZONA_PELLUCIDA	38	0.602114	1.87133	0.000599889	0.00634531	0.00495189	5002	tags=24%, list=11%, signal=21%	PAEP/FETUB/ZP1/CLGN/ATP8B3/OVGP1/ASTL/ADAM2/ZP3
GOBP_CARTILAGE_DEVELOPMENT	GOBP_CARTILAGE_DEVELOPMENT	177	0.383842	1.53338	0.00061326	0.0064766	0.00505435	8607	tags=32%, list=19%, signal=26%	HMGA2/WNT7B/EPYC/CHRDL2/RFLNA/COL11A1/SHOX2/SIX2/GDF5/NKX3-2/BMP7/HAND1/PITX1/TSKU/WNT10B/MDK/SCX/PTH/WNT5B/SNORC/ROR2/TGFBI/COL1A1/WNT7A/TIMP1/COMP/WNT5A/LUM/CD44/HOXA11/GREM1/NOG/COL2A1/CHI3L1/WNT9A/ECM1/MATN3/BMP1/SULF2/HOXA3/PRRX1/WNT11/UNCX/RUNX2/LOXL2/THBS3/SFRP2/RUNX1/KAT2A/SCIN/RUNX3/PKDCC/MATN1/CHST11/OSR1/MUSTN1
GOBP_CELLULAR_MONOVALENT_INORGANIC_CATION_HOMEOSTASIS	GOBP_CELLULAR_MONOVALENT_INORGANIC_CATION_HOMEOSTASIS	114	0.430101	1.63172	0.00061434	0.00647789	0.00505536	4223	tags=18%, list=10%, signal=16%	ATP6V1G3/SLC4A9/ATP6V0A4/SLC4A1/ATP6V1C2/ATP6V0D2/ATP4B/SLC9A4/SLC9A2/CFTR/ATP6V1B1/ATP1A3/ATP4A/AVP/SLC11A1/SLC4A5/SLC4A10/SLC4A3/FASLG/SLAMF8
GOBP_HYALURONAN_METABOLIC_PROCESS	GOBP_HYALURONAN_METABOLIC_PROCESS	38	0.600814	1.86729	0.000623646	0.00656577	0.00512394	9464	tags=42%, list=21%, signal=33%	ITIH1/ITIH2/ITIH3/CEMIP/ITIH4/HAS1/HMMR/HGF/HAS2/CD44/EGF/PIM1/IL1B/ITIH6/SMPD3/ABCC5
GOBP_REGULATION_OF_NEUTROPHIL_MIGRATION	GOBP_REGULATION_OF_NEUTROPHIL_MIGRATION	41	0.583382	1.83374	0.000634916	0.00667402	0.00520842	5659	tags=34%, list=13%, signal=30%	LBP/CXCL8/CCL19/CCL21/MDK/ADAM8/XCL1/FUT7/NOD2/RAC2/IL23A/SLAMF8/SLIT2/RHOH
GOBP_NEGATIVE_REGULATION_OF_CATABOLIC_PROCESS	GOBP_NEGATIVE_REGULATION_OF_CATABOLIC_PROCESS	298	0.334071	1.42362	0.00064244	0.00674263	0.00526196	8573	tags=16%, list=19%, signal=13%	HP/APOC3/GATA4/F13B/ADGRB1/SLC4A1/HCAR2/DAPL1/MFSD2A/PRKCG/PKP3/GDNF/PLIN5/APOA2/APOC1/ADORA1/SLC11A1/WNT1/HGF/MT3/TIMP1/PBK/TREM2/TTC36/AP006621.6/CST3/QSOX1/IGF2BP1/SERPINE2/NRBP2/TSPO/SNCA/E2F1/PDE3B/NUPR1/IL10RA/PFKFB1/SHH/CTSA/CDK5RAP3/LAMP3/PTPN22/ACTN3/IL1B/FMN2/RILP/MAD2L1/MAD2L2/WASHC1
GOMF_STEROID_BINDING	GOMF_STEROID_BINDING	99	0.459171	1.70998	0.000645832	0.00676772	0.00528154	3487	tags=13%, list=8%, signal=12%	APOC3/APOA5/APOF/APOA1/S100G/AKR1D1/APOA4/UGT1A8/ATP1A3/APOA2/HSD11B1/CYP21A2/SULT2B1
GOBP_MEIOTIC_CHROMOSOME_SEGREGATION	GOBP_MEIOTIC_CHROMOSOME_SEGREGATION	84	0.455684	1.65649	0.000648934	0.00678969	0.00529869	9701	tags=36%, list=22%, signal=28%	PLK1/SYCE1L/PTTG1/CCNE1/NUF2/BUB1/EME1/SGO1/SPATA22/TOP2A/C14orf39/SHOC1/TTK/BUB1B/TRIP13/SYCE3/ESPL1/EME2/FANCD2/M1AP/MAPK15/REC8/P3H4/FMN2/RAD21L1/SIRT7/SYCE2/SYCE1/CORT/CHFR
GOBP_PROTEIN_COMPLEX_OLIGOMERIZATION	GOBP_PROTEIN_COMPLEX_OLIGOMERIZATION	221	0.358635	1.47995	0.00066195	0.00691518	0.00539662	8165	tags=21%, list=18%, signal=17%	KCNG3/MAT1A/AQP10/KCNS1/TRIM72/ASIC1/KCNG1/GNMT/KCNA1/PRMT8/TRPV5/KCNB2/TDO2/C9/TP73/ITLN1/PYCARD/TK1/AQP5/GBP5/GRIN1/POLQ/SYT1/MPP2/MS4A1/GRIN2B/TRPM2/ALOX5AP/KCND3/KCND1/KCTD4/KCTD17/SNCA/ALDH1A3/MIF/RYR1/KCND2/ROM1/ECT2/PKD2L1/BLM/KRT10/COL1A2/SLC1A5/HLA-G/CD74
GOBP_INTERLEUKIN_4_PRODUCTION	GOBP_INTERLEUKIN_4_PRODUCTION	33	0.607823	1.81291	0.000664473	0.00693083	0.00540883	9017	tags=58%, list=20%, signal=46%	IL20RB/FOXP3/IRF4/LEF1/CD3E/CEBPB/MIR320A/SLC7A5/FCER1G/ZP3/DDIT3/CLECL1/LGALS9/SASH3/ZFPM1/CD28/CD86/CD40LG/TNFSF4
GOBP_MONOAMINE_TRANSPORT	GOBP_MONOAMINE_TRANSPORT	73	0.482974	1.70274	0.000665683	0.00693275	0.00541033	6918	tags=34%, list=16%, signal=29%	SYT4/RAB3B/CHGA/SYT3/SLC6A2/CRH/DRD2/GDNF/SYT7/CHRNB2/SLC18A2/SLC6A4/SYT17/SYT12/SLC22A1/FFAR3/SYT1/SNCG/STX1A/SYT13/SYT6/SNCA/MAPK15/OXTR/LILRB1
GOBP_ENDODERM_DEVELOPMENT	GOBP_ENDODERM_DEVELOPMENT	75	0.485366	1.72905	0.00066731	0.006939	0.00541521	6186	tags=25%, list=14%, signal=22%	HMGA2/VTN/GATA4/ONECUT1/COL11A1/MMP9/COL7A1/SOX2/MIXL1/TBX20/COL5A1/DUSP2/MMP8/EOMES/HOXC11/NOG/APELA/LAMB3/COL6A1
GOMF_STEROL_BINDING	GOMF_STEROL_BINDING	59	0.532147	1.80985	0.000681531	0.00706557	0.00551399	2009	tags=10%, list=5%, signal=10%	APOC3/APOA5/APOF/APOA1/APOA4/APOA2
GOBP_AMINE_TRANSPORT	GOBP_AMINE_TRANSPORT	89	0.444469	1.62966	0.000681573	0.00706557	0.00551399	6898	tags=33%, list=16%, signal=28%	SYT4/RHCG/RAB3B/CHGA/SYT3/AQP9/SLC38A3/CRH/DRD2/ARG1/GDNF/SYT7/AVP/CCK/CHRNB2/SLC18A2/SYT17/SYT12/ADORA1/FFAR3/SYT1/SNCG/STX1A/SYT13/SYT6/GRM7/SNCA/SLC43A1/OXTR
GOBP_REGULATION_OF_DIGESTIVE_SYSTEM_PROCESS	GOBP_REGULATION_OF_DIGESTIVE_SYSTEM_PROCESS	35	0.60528	1.8299	0.000683623	0.00707597	0.0055221	8957	tags=54%, list=20%, signal=43%	APOA5/APOA1/HAMP/APOA4/CRH/PTGER1/NMU/CYP8B1/UCN/TAC1/ABCG8/TFF2/TIFAB/TYMP/OXTR/SCT/WNK4/STK39/GHRL
GOMF_CHANNEL_REGULATOR_ACTIVITY	GOMF_CHANNEL_REGULATOR_ACTIVITY	141	0.406532	1.57256	0.000685226	0.00708171	0.00552658	9204	tags=28%, list=21%, signal=22%	LRRC38/KCNE5/CABP2/LRRC52/AMBP/TNNI3/CACNG3/CACNG6/BSND/KCNS1/FXYD4/CFTR/KCNIP3/DPP6/PCSK9/CACNG7/CAV3/FGF14/REM2/DPP10/STX1A/KCNAB2/KCNE1B/MCUB/INAFM1/KCNMB3/HPCAL4/SGK2/CACNB3/SCN3B/WNK4/PRKCB/CACNG4/CABP4/RRAD/CACNG5/PDZD3/CHRNA7/FXYD5
GOBP_REGULATION_OF_T_CELL_MEDIATED_IMMUNITY	GOBP_REGULATION_OF_T_CELL_MEDIATED_IMMUNITY	75	0.485082	1.72804	0.000687634	0.00709575	0.00553754	13011	tags=53%, list=29%, signal=38%	IL20RB/ARG1/IFNB1/IL6/FOXP3/XCL1/FUT7/NOD2/IL12B/IL23A/LILRB4/CD1A/WAS/FCGR2B/CLC/ZP3/IL18/IL12RB1/SASH3/LILRB1/HLA-G/IL1B/TNFSF4/KLRC1/AGER/CCR2/PVR/HLA-DRB1/IL12A/PTPRC/TRAF2/CD1B/CYRIB/AZGP1/HLA-F/HLA-A/HLA-DRA/TRPM4/TNFRSF1B/MR1
GOBP_OSTEOCLAST_DIFFERENTIATION	GOBP_OSTEOCLAST_DIFFERENTIATION	87	0.452605	1.65294	0.000691498	0.00712475	0.00556017	9450	tags=36%, list=21%, signal=28%	TF/IFNG/IL20/SIGLEC15/LTF/GPC3/GPR68/IL12B/IL23A/LILRB4/OSCAR/CEBPB/LILRB3/EFNA2/IL4/TREM2/GPR55/TYROBP/TCIRG1/TNFRSF11A/LILRB1/DCSTAMP/CCR1/BGLAP/CSF1R/TMEM178A/ANXA2/GPR137/SRC/GNAS/CSF1
GOBP_MITOTIC_SPINDLE_ORGANIZATION	GOBP_MITOTIC_SPINDLE_ORGANIZATION	118	0.418923	1.58568	0.000693019	0.00712955	0.00556391	11023	tags=34%, list=25%, signal=26%	MYBL2/AURKB/MISP/CDC20/PLK1/FSD1/TPX2/NUF2/NEK2/DLGAP5/AURKA/KIF4A/WDR62/KIFC1/KIF23/TACC3/TTK/CCNB1/CENPE/NDC80/TOGARAM2/RCC1/CHEK2/KIF11/PSRC1/STIL/RACGAP1/KIFC2/PARP3/CENPH/SPC25/KIF2A/STMN1/KIF4B/PTPA/GPSM2/AURKC/TUBG1/AAAS/CCSAP
GOBP_NADH_DEHYDROGENASE_COMPLEX_ASSEMBLY	GOBP_NADH_DEHYDROGENASE_COMPLEX_ASSEMBLY	65	0.498861	1.73551	0.000697088	0.0071441	0.00557527	17104	tags=65%, list=38%, signal=40%	NDUFA11/NDUFS8/NDUFA3/MT-ND3/NDUFAF8/MT-ND4/NDUFA13/TAZ/NDUFB7/NDUFS6/MT-ND2/NDUFB2/NDUFB9/NDUFB11/NDUFAF3/NDUFA2/NDUFA9/NDUFB1/NDUFB8/NDUFA1/NDUFB10/NDUFS5/NDUFAF5/FOXRED1/MT-ND1/NDUFB4/NDUFA6/NDUFS7/MT-ND5/NDUFS3/NDUFA8/TIMMDC1/NDUFAB1/NDUFA12/COA1/NDUFAF6/BCS1L/NDUFB5/MT-ND6/NDUFV1/DMAC1/NDUFV3
GOBP_REGULATION_OF_CHROMOSOME_SEPARATION	GOBP_REGULATION_OF_CHROMOSOME_SEPARATION	69	0.496689	1.73211	0.00069697	0.0071441	0.00557527	9701	tags=36%, list=22%, signal=28%	UBE2C/AURKB/CDC20/PLK1/PTTG1/BUB1/DLGAP5/CENPF/TACC3/TTK/CCNB1/CENPE/BUB1B/TRIP13/NDC80/CDT1/ESPL1/CDC6/MAPK15/KNTC1/MAD2L1/MAD2L2/ANAPC11/ZWINT/CHFR
GOBP_POSITIVE_REGULATION_OF_INFLAMMATORY_RESPONSE	GOBP_POSITIVE_REGULATION_OF_INFLAMMATORY_RESPONSE	125	0.414177	1.57995	0.000698004	0.0071441	0.00557527	7961	tags=34%, list=18%, signal=28%	LBP/PLA2G3/C2CD4A/STAP1/PLA2G2A/IFNG/MDK/IL6/ADAM8/ZBP1/LTA/IL21/CCL1/IL2/FFAR3/IL12B/IL23A/TAC1/OSM/C2CD4B/SERPINE1/WNT5A/CEBPB/C3/TAFA3/TREM2/ZP3/NFKBIZ/IL18/MMP8/CEBPA/S100A8/S100A9/TNFRSF11A/SNCA/NUPR1/GPSM3/TLR10/CCL24/CD28/TLR2/CCR7/RPS19
GOBP_MUSCLE_CELL_DEVELOPMENT	GOBP_MUSCLE_CELL_DEVELOPMENT	155	0.39105	1.5411	0.000698661	0.0071441	0.00557527	5642	tags=19%, list=13%, signal=16%	TNNT1/GATA4/MYF6/WFIKKN2/HAMP/DNER/SHOX2/FLNC/SIX4/NEB/WNT10B/ACTN2/KEL/ANKRD1/MYOD1/CCNB1/CAV3/COMP/PROX1/STAC3/GPX1/NRAP/ISL1/P2RX2/MYL2/MYPN/TBX18/KRT19/G6PD
GOBP_REGULATION_OF_MITOTIC_NUCLEAR_DIVISION	GOBP_REGULATION_OF_MITOTIC_NUCLEAR_DIVISION	107	0.428305	1.61169	0.000707824	0.00722687	0.00563986	9932	tags=36%, list=22%, signal=28%	EDN3/EREG/BMP7/AURKB/HOXA13/CDC20/PLK1/EPGN/BUB1/CDC25C/SPHK1/NEK2/PKMYT1/DLGAP5/AURKA/CENPF/MKI67/FBXO43/TTK/CCNB1/BUB1B/TRIP13/IL1A/NDC80/CDT1/ESPL1/RCC1/CD28/EGF/KNTC1/IL1B/MAD2L1/MAD2L2/ANAPC11/SMPD3/ZWINT/AURKAIP1/NUSAP1
GOBP_RESPONSE_TO_NUTRIENT	GOBP_RESPONSE_TO_NUTRIENT	164	0.390684	1.54292	0.000713959	0.0072785	0.00568016	4507	tags=16%, list=10%, signal=14%	GATA4/GCGR/SERPINC1/APOA1/TYR/ASCL1/HAMP/BMP7/CYP24A1/BCHE/ARG1/F7/CYP26A1/PTH/FOXA2/C2/SLC6A4/EPO/LTA/COL1A1/GIPR/NOD2/ADA/CYP27B1/CD3E/ABCG8
GOMF_CXCR_CHEMOKINE_RECEPTOR_BINDING	GOMF_CXCR_CHEMOKINE_RECEPTOR_BINDING	18	0.756628	1.98614	0.000715424	0.00728246	0.00568324	6090	tags=67%, list=14%, signal=58%	CXCL1/CXCL13/CXCL8/CXCL6/CXCL5/PF4V1/CXCL9/CXCL3/PPBP/TFF2/PF4/CXCL2
GOBP_T_CELL_RECEPTOR_SIGNALING_PATHWAY	GOBP_T_CELL_RECEPTOR_SIGNALING_PATHWAY	201	0.370513	1.51092	0.000729494	0.00741451	0.0057863	15378	tags=49%, list=35%, signal=32%	KCNN4/CARD11/FOXP3/CTLA4/TRAC/TRBC1/MOG/FYB2/ADA/CD3D/LILRB4/CD3E/TRBV7-9/PLCG2/ZAP70/UBASH3A/WAS/SLA2/PRAM1/TRAV8-4/NFKBIZ/RBCK1/SH2D1A/LCK/LAT/LIME1/TESPA1/LAPTM5/PTPN6/LGALS3/FYB1/SKAP1/CD28/PSMB3/CD247/TRAT1/PTPN22/PSME2/CCR7/CACNB3/PSMB10/TRBV12-3/CD3G/PSMA8/THEMIS2/BTNL2/RIPK2/TRAV29DV5/PSMA1/ITK/HLA-DQA1/HLA-DQB2/THEMIS/GRAP2/HLA-DPB1/TRAV19/CD4/PIK3CD/CSK/PSMB9/HLA-DRB1/PTPRC/PSMB4/LCP2/C…
GOMF_MONOCARBOXYLIC_ACID_BINDING	GOMF_MONOCARBOXYLIC_ACID_BINDING	71	0.498661	1.74558	0.000732355	0.00743242	0.00580027	7368	tags=28%, list=17%, signal=24%	ALB/CRABP1/PTGDS/CYP26C1/UGT1A8/AFP/CYP26A1/APOC1/AKR1C4/UGT1A7/PLA2G1B/SERPINA5/CYP4F11/ALOX5AP/GPR31/S100A8/S100A9/PRR7/AKR1C2/FABP5
GOBP_NEURON_DEATH	GOBP_NEURON_DEATH	334	0.322146	1.38981	0.000733903	0.00743696	0.00580382	8032	tags=21%, list=18%, signal=17%	SNCB/PLA2G3/VSTM2L/ASCL1/NTF4/CHGA/MYBL2/GDF5/PRKCG/FOXB1/GRM4/SIX4/SERPINF1/IFNG/GDNF/PITX3/MDK/ADAM8/PTPRZ1/EN2/CSF3/RAPSN/APOE/EPO/KIF14/PCSK9/CCL5/EN1/ADORA1/DPYSL4/TERT/MAG/WNT1/MT3/UCN/NTRK1/SNCG/GRIN2B/FASLG/WNT5A/GRID2/CEBPB/SCN2A/CORO1A/ISL1/FCGR2B/DCC/DRAXIN/C1QA/G6PD/NRBP2/TYROBP/CNTFR/DDIT3/SNCA/NUPR1/FAIM2/SLC7A11/XRCC2/SULT1A3/SIX1/DIO3/GPNMB/ITGAM/CTSZ/DKK1/ITGB2/CDK5/TLR6/IL13
GOBP_REGULATION_OF_PROTEIN_CONTAINING_COMPLEX_ASSEMBLY	GOBP_REGULATION_OF_PROTEIN_CONTAINING_COMPLEX_ASSEMBLY	439	0.310177	1.36045	0.000735564	0.00744263	0.00580824	10136	tags=23%, list=23%, signal=18%	HRG/CALY/INSM1/CDH17/INPP5J/CAPZA3/STMN2/CSF2/CXCL13/CTNNA2/CCL11/MMP1/TCL1A/HRK/CCL21/HJURP/SPTBN2/IFNG/WNT10B/CCK/CCL26/CSF3/CARMIL2/APOE/TBX20/PYCARD/KIF14/ARHGAP40/GBP5/NAV3/GFAP/BAIAP2L1/MMP3/ADD2/CAV3/WAS/PFN3/CORO1A/SLIT2/ISL1/TMC8/ALOX15/STX1A/CDT1/MAGEL2/CAPG/SPTBN4/SNCA/DNAI3/SPIRE2/BIK/IRGM/MAPK15/TRABD2A/CRACD/STXBP6/TMSB10/TUBB4A/PSRC1/PFN4/CCL24/LGALS3/SKAP1/EIF4EBP1/HCK/MTLN/DKK1/P…
GOMF_ATPASE_COUPLED_ION_TRANSMEMBRANE_TRANSPORTER_ACTIVITY	GOMF_ATPASE_COUPLED_ION_TRANSMEMBRANE_TRANSPORTER_ACTIVITY	46	0.5697	1.86344	0.000745869	0.00753561	0.00588081	7824	tags=35%, list=18%, signal=29%	ATP2B3/ATP6V1G3/ATP6V0A4/ATP6V1C2/ATP6V0D2/ATP4B/ATP4A/KCNJ11/ATP2C2/TCIRG1/ATP6V1F/ABCB11/ATP2A1/ATP6V0B/ATP6V0C/ABCC8
GOBP_ETHANOL_METABOLIC_PROCESS	GOBP_ETHANOL_METABOLIC_PROCESS	20	0.725469	1.93609	0.00076025	0.00766944	0.00598525	1919	tags=25%, list=4%, signal=24%	ADH1A/ADH4/ADH1C/SULT2A1/SULT1A2
GOBP_ANIMAL_ORGAN_REGENERATION	GOBP_ANIMAL_ORGAN_REGENERATION	72	0.490495	1.72195	0.000771843	0.00777479	0.00606746	4691	tags=19%, list=11%, signal=17%	BAAT/NR0B2/APOA1/HAMP/CPB2/F7/IL6/AURKA/REG1A/WNT1/HGF/CCNA2/CEBPB/UCP2
GOBP_PEPTIDE_CROSS_LINKING	GOBP_PEPTIDE_CROSS_LINKING	32	0.624422	1.85889	0.0007801	0.00784628	0.00612325	4661	tags=31%, list=10%, signal=28%	PI3/IVL/SPOCK3/SPRR1B/SPRR2E/EPB42/SPRR1A/CSTA/ABCA7/FLG
GOMF_ELECTRON_TRANSFER_ACTIVITY	GOMF_ELECTRON_TRANSFER_ACTIVITY	137	0.405876	1.56601	0.000787299	0.00790692	0.00617058	13460	tags=49%, list=30%, signal=34%	HSD17B6/GPX2/RDH16/CYP1A2/AKR1C4/XDH/NCF1/CYP19A1/NDUFA4/COX6A1/NDUFS8/CYBA/COX7A1/NDUFA3/MT-CO2/MT-ND3/MT-ND4/NDUFA13/LOXL2/GFUS/UQCRQ/COX6C/MT-CYB/COX7B/MT-ND4L/ME1/UQCR10/COX5A/COX6B1/MT-CO3/NDUFB7/NDUFS6/COX4I1/MT-ND2/NDUFB2/NDUFB9/COX5B/MT-CO1/NDUFA2/COX8A/NDUFA9/NCF2/NDUFB1/SDHA/GLDC/UQCRC1/NDUFB8/C15orf48/NDUFA1/NDUFB10/NDUFS5/CYBB/COX7A2/MT-ND1/UQCR11/NDUFB4/NDUFA6/COX7B2/ETFB/NDUFS7/COX8…
GOBP_REGULATION_OF_CATION_CHANNEL_ACTIVITY	GOBP_REGULATION_OF_CATION_CHANNEL_ACTIVITY	168	0.381225	1.51538	0.000789609	0.00791835	0.0061795	6061	tags=23%, list=14%, signal=20%	LRRC38/KCNE5/LRRC52/CACNG3/KCNS1/GAL/JSRP1/MMP9/KCNG1/JPH3/KCNA1/MIR153-1/CRH/DRD2/IFNG/ACTN2/EPHB2/RELN/EPO/GRIN1/KCNJ11/CACNG7/GPR35/GRIN2B/FGF14/PLCG2/STAC3/TREM2/GSG1L/SHISA8/CACNB4/MAPK8IP2/RASGRF1/HAP1/P2RY6/CNIH2/SHISA7/GALR2/ANTKMT
GOBP_OOGENESIS	GOBP_OOGENESIS	81	0.465362	1.67411	0.000792408	0.00793465	0.00619222	10460	tags=37%, list=24%, signal=28%	SOHLH1/EREG/BNC1/AMH/MDK/PTX3/TDRD5/AURKA/C14orf39/PABPC1L/CCNB1/NOBOX/TUBB8/TRIP13/ZGLP1/SOHLH2/ZP3/CDC25B/YBX2/WNT4/REC8/FMN2/PTK2B/SRC/NANOS3/GDF9/LGR5/AURKC/IGF1/BMPR1B
GOBP_MITOCHONDRIAL_RESPIRATORY_CHAIN_COMPLEX_ASSEMBLY	GOBP_MITOCHONDRIAL_RESPIRATORY_CHAIN_COMPLEX_ASSEMBLY	101	0.441845	1.64819	0.000819302	0.00819181	0.0063929	17219	tags=63%, list=39%, signal=39%	NDUFA11/SCO2/NDUFS8/NDUFA3/MT-ND3/NDUFAF8/MT-ND4/NDUFA13/UQCC2/PET100/TAZ/NDUFB7/COX17/NDUFS6/MT-ND2/NDUFB2/NDUFB9/SDHAF2/NDUFB11/NDUFAF3/NDUFA2/NDUFA9/NDUFB1/COX14/COX19/NDUFB8/NDUFA1/NDUFB10/NDUFS5/C12orf73/PET117/NDUFAF5/FOXRED1/MT-ND1/NDUFB4/NDUFA6/COA3/NDUFS7/COA8/UQCC1/MT-ND5/NDUFS3/NDUFA8/UQCC3/TIMMDC1/NDUFAB1/NDUFA12/TACO1/SMIM20/SDHAF3/COA1/AIFM1/NDUFAF6/SDHAF4/SDHAF1/BCS1L/NDUFB5/UQCRFS…
GOBP_REGULATION_OF_PROTEIN_MATURATION	GOBP_REGULATION_OF_PROTEIN_MATURATION	61	0.506496	1.73327	0.000828743	0.00827396	0.00645702	7545	tags=34%, list=17%, signal=29%	ANGPTL8/MAGEA3/MELTF/IL1R2/CPB2/TFR2/ADAM8/CCBE1/CHAC1/SERPINE1/ASTL/NLRP7/CST7/F12/SERPINE2/BCL2L12/NKD2/SERPINF2/GAS1/CTSZ/RUNX1
GOMF_OXIDOREDUCTASE_ACTIVITY_ACTING_ON_NAD_P_H_QUINONE_OR_SIMILAR_COMPOUND_AS_ACCEPTOR	GOMF_OXIDOREDUCTASE_ACTIVITY_ACTING_ON_NAD_P_H_QUINONE_OR_SIMILAR_COMPOUND_AS_ACCEPTOR	59	0.527653	1.79457	0.000829979	0.00827408	0.00645711	13355	tags=56%, list=30%, signal=39%	ADH4/AKR1C4/NDUFA4/NDUFS8/NDUFA3/MT-ND3/DCXR/MT-ND4/NDUFA13/AKR1C2/MT-ND4L/NDUFB7/NDUFS6/MT-ND2/NDUFB2/NDUFB9/NDUFA2/NDUFA9/NDUFB1/NQO1/NDUFB8/NDUFA1/NDUFB10/NDUFS5/MT-ND1/NDUFB4/NDUFA6/CBR1/NDUFS7/AIFM2/MT-ND5/NDUFS3/NDUFA8
GOBP_REGULATION_OF_T_CELL_MIGRATION	GOBP_REGULATION_OF_T_CELL_MIGRATION	42	0.575198	1.8249	0.000833351	0.00828327	0.00646428	6605	tags=33%, list=15%, signal=28%	S100A7/CXCL13/C10orf99/CCL21/ADAM8/PYCARD/CCL5/XCL1/XCL2/WNT5A/CCL20/ECM1/AIRE/AIF1
GOBP_ORGANIC_ACID_TRANSPORT	GOBP_ORGANIC_ACID_TRANSPORT	311	0.329315	1.41034	0.000833347	0.00828327	0.00646428	10000	tags=30%, list=23%, signal=24%	NR0B2/SLC38A8/SLCO1B1/LCN1/SLC6A15/PLA2G3/ERFE/PLA2G4F/CYP7A1/SLC38A5/PLA2G2D/THRSP/MFSD2A/AQP9/SLC13A3/SLC38A3/SLC7A3/SLC26A7/PDPN/DRD2/PLA2G2A/SLC13A2/PTGES/SLC6A11/ARG1/SLC7A4/SLC10A1/SLC27A6/STRA6/CYP4F2/AVP/CCK/SLC66A1L/GRM1/APOE/AKR1C4/PLA2G1B/ADORA1/KCNJ10/SLC11A1/XK/SYT1/FOLR3/SLC7A5/STX1A/IRS2/SLC16A7/SLC27A5/GRM7/TNFRSF11A/SLCO1A2/SLC13A5/SLC7A11/SLC7A14/SLC26A6/SLC19A1/ABCB11/SLC43A1/S…
GOMF_STRUCTURAL_CONSTITUENT_OF_CYTOSKELETON	GOMF_STRUCTURAL_CONSTITUENT_OF_CYTOSKELETON	98	0.450817	1.67392	0.000839498	0.00833211	0.00650239	10108	tags=39%, list=23%, signal=30%	NEFM/ACTL6B/TUBB3/CTNNA2/BFSP2/TUBA3C/INA/ACTBL2/SPTBN2/EPB41L4B/KRT84/TUBB2B/KRT6B/EPB42/KRT6A/GFAP/KRT15/NEFH/TUBAL3/ADD2/TUBB8/KRT14/TUBA4B/KRT16/KRT19/SPTBN4/KRT5/TUBB4A/TUBA3E/ARPC3/ARPC1B/NEFL/TUBB2A/TUBB8B/TUBA8/TUBA1C/TUBA3D/ARPC4
GOBP_REGULATION_OF_CELLULAR_KETONE_METABOLIC_PROCESS	GOBP_REGULATION_OF_CELLULAR_KETONE_METABOLIC_PROCESS	178	0.37344	1.49682	0.000845238	0.00837678	0.00653725	8892	tags=21%, list=20%, signal=17%	APOC3/APOA5/APOA1/PLA2G3/ERFE/CYP7A1/FGF19/MFSD2A/APOA4/UGT1A8/PLIN5/AVP/APOC1/APOC2/CES1/MIR766/TRIB3/PROX1/DGAT2/IRS2/MIR33A/SLC7A11/TWIST1/ABCB11/OAZ1/FABP5/WNT4/PSMB3/PSME2/PSMB10/CD74/PSMA8/IL1B/GSTZ1/SLC7A7/PSMA1/GIP
GOBP_POSITIVE_REGULATION_OF_LYMPHOCYTE_MIGRATION	GOBP_POSITIVE_REGULATION_OF_LYMPHOCYTE_MIGRATION	36	0.611427	1.85783	0.000849931	0.00841095	0.00656392	10184	tags=53%, list=23%, signal=41%	S100A7/CXCL13/CCL7/CCL21/ADAM8/PYCARD/CCL5/XCL1/XCL2/WNT5A/CCL20/MADCAM1/AIF1/CCL4/STK39/PTK2B/SPN/CXCL14/CCR2
GOBP_REVERSE_CHOLESTEROL_TRANSPORT	GOBP_REVERSE_CHOLESTEROL_TRANSPORT	18	0.75132	1.97221	0.000855279	0.00845151	0.00659557	3672	tags=39%, list=8%, signal=36%	APOC3/APOA1/APOA4/APOA2/APOE/APOC2/CES1
GOMF_IMMUNOGLOBULIN_BINDING	GOMF_IMMUNOGLOBULIN_BINDING	24	0.68145	1.90503	0.000863139	0.00851673	0.00664647	4787	tags=50%, list=11%, signal=45%	HRG/AMBP/PIP/FCER2/JCHAIN/FCGR1A/FCGR1B/FCGR3B/MS4A1/FCGR2C/FCGR2B/FCER1G
GOBP_REGULATION_OF_SIGNALING_RECEPTOR_ACTIVITY	GOBP_REGULATION_OF_SIGNALING_RECEPTOR_ACTIVITY	177	0.378456	1.51187	0.000874012	0.00861144	0.00672038	9170	tags=34%, list=21%, signal=27%	WFIKKN2/CACNG3/EREG/CGA/LYPD6B/CRH/NPTX1/GREM2/MTRNR2L6/IFNG/DLGAP2/EPGN/ACTN2/LYPD1/EPHB2/RELN/TAFA4/CBLC/PCSK9/PLAU/GRIN1/ADORA1/NEURL1/DLGAP1/CACNG7/CAV3/GRIN2B/LILRB4/SERPINE1/NCF1/DKK4/GSG1L/FCGR2B/MTRNR2L3/MTRNR2L1/GPRC5A/GREM1/SHISA8/MAPK8IP2/RASGRF1/NPTXR/NOG/CNIH2/SHISA7/MTRNR2L2/PSCA/MTRNR2L12/MTRNR2L8/NPTX2/EGF/MTRNR2L13/DKK1/CDK5/PRKCD/PHLDA2/CACNG4/CLEC12B/NEFL/CACNG5/PTK2B/SRC
GOBP_NEURAL_NUCLEUS_DEVELOPMENT	GOBP_NEURAL_NUCLEUS_DEVELOPMENT	57	0.517271	1.7569	0.000882663	0.00867139	0.00676717	6639	tags=26%, list=15%, signal=22%	CDK5R2/ASCL1/FGF9/ARX/SYNGR3/INA/BASP1/CHRNB2/CASP5/KIRREL3/PADI2/G6PD/CKB/S100A1/ALDH1A3
GOBP_RESPONSE_TO_VITAMIN	GOBP_RESPONSE_TO_VITAMIN	88	0.448267	1.63983	0.000882179	0.00867139	0.00676717	8672	tags=30%, list=20%, signal=24%	GATA4/TYR/ASCL1/HAMP/BMP7/CYP24A1/BCHE/ARG1/F7/CYP26A1/PTH/EPO/COL1A1/ADA/CYP27B1/PENK/DNMT3B/SPP1/TSPO/PEMT/PHEX/MT-CYB/BGLAP/PIM1/OTC/SOD2
GOBP_REGULATION_OF_HEART_CONTRACTION	GOBP_REGULATION_OF_HEART_CONTRACTION	234	0.349928	1.44958	0.000896669	0.0087962	0.00686457	5588	tags=18%, list=13%, signal=16%	KCNE5/GATA4/ATP2B3/TNNI3/EDN3/CACNG3/CACNG6/CHGA/FXYD4/SLC8A3/ADRB1/CACNA1G/DRD2/HCN4/SLC8A2/RYR2/ATP1A3/KCNIP3/NMU/CALCA/ADRA1D/SEMA3A/KCNH2/TMEM38A/KCNJ4/ADORA1/KCNJ11/IL2/CACNG7/ADA/CACNA2D4/UCN/FOXN4/TAC1/CAV3/SLC4A3/ISL1/MYL2/KCND3/CACNB4/TBX18/APELA/KCND1
GOBP_STRIATED_MUSCLE_CELL_DEVELOPMENT	GOBP_STRIATED_MUSCLE_CELL_DEVELOPMENT	98	0.448802	1.66644	0.000913788	0.00895114	0.00698549	7188	tags=28%, list=16%, signal=23%	TNNT1/MYF6/WFIKKN2/DNER/SHOX2/FLNC/SIX4/NEB/WNT10B/ACTN2/KEL/ANKRD1/MYOD1/CAV3/COMP/PROX1/STAC3/GPX1/NRAP/P2RX2/MYL2/MYPN/KRT19/PDGFRA/LOX/SIX1/RYR1
GOBP_POSITIVE_REGULATION_OF_ALPHA_BETA_T_CELL_ACTIVATION	GOBP_POSITIVE_REGULATION_OF_ALPHA_BETA_T_CELL_ACTIVATION	64	0.512847	1.76947	0.000938326	0.00917822	0.0071627	11009	tags=52%, list=25%, signal=39%	CCL19/IFNG/FOXP3/XCL1/SOCS1/IL12B/ADA/IL23A/LILRB4/CD3E/ZAP70/EBI3/NFKBIZ/IL18/IL12RB1/CD80/LGALS9/SASH3/SHH/CD28/PTPN22/CD86/RUNX1/RASAL3/RUNX3/RIPK2/NCKAP1L/TNFSF4/CCR2/HLA-DRB1/MYB/IL12A/PTPRC
GOBP_REGULATION_OF_ANTIGEN_PROCESSING_AND_PRESENTATION	GOBP_REGULATION_OF_ANTIGEN_PROCESSING_AND_PRESENTATION	20	0.719966	1.9214	0.000946207	0.00924193	0.00721242	8165	tags=65%, list=18%, signal=53%	CCL19/CCL21/PYCARD/SLC11A1/NOD2/HLA-DOB/WAS/TREM2/FCGR2B/CD68/LILRB2/CCR7/CD74
GOMF_LOW_DENSITY_LIPOPROTEIN_PARTICLE_RECEPTOR_BINDING	GOMF_LOW_DENSITY_LIPOPROTEIN_PARTICLE_RECEPTOR_BINDING	23	0.66819	1.83841	0.000952715	0.00929207	0.00725155	3923	tags=26%, list=9%, signal=24%	APOA5/CRP/APOB/APOE/PCSK9/SYT1
GOBP_EYE_MORPHOGENESIS	GOBP_EYE_MORPHOGENESIS	141	0.400615	1.54967	0.000956165	0.00931228	0.00726732	4376	tags=18%, list=10%, signal=17%	IGFN1/PAX6/SOX1/RORB/WNT2/MFSD2A/TENM3/BMP7/PITX2/TSKU/PITX3/FBN2/MFAP2/STRA6/EPHB2/COL8A2/AQP5/LCTL/CRB2/FOXN4/COL5A1/FASLG/WNT5A/PROX1/FSCN2/FOXE3
GOBP_REGULATION_OF_LYMPHOCYTE_CHEMOTAXIS	GOBP_REGULATION_OF_LYMPHOCYTE_CHEMOTAXIS	25	0.674347	1.90363	0.00095882	0.00931262	0.00726759	10184	tags=64%, list=23%, signal=49%	S100A7/CXCL13/CCL7/CCL21/CCL5/XCL1/XCL2/KLRK1/WNT5A/PADI2/KLRC4-KLRK1/CCL4/STK39/PTK2B/CXCL14/CCR2
GOBP_INTERLEUKIN_6_PRODUCTION	GOBP_INTERLEUKIN_6_PRODUCTION	147	0.394875	1.54441	0.000958956	0.00931262	0.00726759	10974	tags=39%, list=25%, signal=30%	ORM1/LBP/EREG/POU2AF1/FOXJ1/IFNG/IL6/IL36RN/FOXP3/PYCARD/IL37/NOD2/HGF/UCN/LILRB4/CARD9/MIR766/WNT5A/CEBPB/C1QTNF3/POU2F2/ISL1/TREM2/SLAMF1/IL1A/MMP8/CYBA/TYROBP/TWIST1/LGALS9/AIF1/LILRB2/PTPN6/PTPN22/TLR2/TLR6/CD74/IL1B/RAB7B/TLR8/RIPK2/NCKAP1L/GHRL/BPI/TNFSF4/ARRB2/AGER/SCIMP/LEP/IL27RA/CSK/MIR365A/IL17D/CD200R1/TLR9/ADCYAP1/SIGLEC16/LILRA5
GOBP_POSITIVE_REGULATION_OF_INTERLEUKIN_10_PRODUCTION	GOBP_POSITIVE_REGULATION_OF_INTERLEUKIN_10_PRODUCTION	38	0.5887	1.82964	0.000980007	0.00942228	0.00735317	9017	tags=53%, list=20%, signal=42%	IL20RB/IL6/IRF4/PYCARD/XCL1/TIGIT/NOD2/HGF/IL12B/IL23A/IL4/TREM2/LGALS9/SASH3/CD28/TLR2/IL13/BCL3/CD40LG/TNFSF4
GOBP_REGULATION_OF_CD4_POSITIVE_ALPHA_BETA_T_CELL_ACTIVATION	GOBP_REGULATION_OF_CD4_POSITIVE_ALPHA_BETA_T_CELL_ACTIVATION	64	0.511326	1.76422	0.00097942	0.00942228	0.00735317	10956	tags=47%, list=25%, signal=35%	CCL19/IFNG/FOXP3/IRF4/IL27/JAK3/XCL1/SOCS1/IL2/IL12B/IL23A/IL4/NFKBIZ/IL18/IL12RB1/LOXL3/CD80/LGALS9/SASH3/CD86/RUNX1/RUNX3/LGALS7B/RIPK2/NCKAP1L/TNFSF4/AGER/LGALS9C/HLA-DRB1/MYB
GOBP_RESPONSE_TO_CATECHOLAMINE	GOBP_RESPONSE_TO_CATECHOLAMINE	93	0.435392	1.6054	0.000979507	0.00942228	0.00735317	2894	tags=14%, list=7%, signal=13%	CHRM1/CALY/HTR3A/OR10J6P/RGS8/APLP1/DRD2/PTGER1/RYR2/HTR3B/HTR1D/CHRM4/HTR3E
GOBP_FORMATION_OF_PRIMARY_GERM_LAYER	GOBP_FORMATION_OF_PRIMARY_GERM_LAYER	111	0.42121	1.59122	0.000973018	0.00942228	0.00735317	7887	tags=29%, list=18%, signal=24%	HMGA2/VTN/COL11A1/MMP9/COL7A1/SOX2/SIX2/BMP7/HAND1/SCX/MIXL1/LEF1/TBX20/CRB2/COL5A1/WNT5A/HOXA11/DUSP2/WNT3/MMP8/EOMES/NOG/APELA/ITGB4/LAMB3/COL6A1/WNT11/SFRP2/MESP1/DKK1/ITGB2/ITGA3
GOBP_REGULATION_OF_NUCLEAR_DIVISION	GOBP_REGULATION_OF_NUCLEAR_DIVISION	130	0.407961	1.56651	0.000975045	0.00942228	0.00735317	9932	tags=35%, list=22%, signal=27%	EDN3/EREG/BMP7/AURKB/HOXA13/CDC20/PLK1/EPGN/BUB1/CDC25C/SPHK1/NEK2/PKMYT1/DLGAP5/AURKA/CENPF/MKI67/FBXO43/TTK/CCNB1/BUB1B/WNT5A/TRIP13/IL1A/NDC80/CDT1/ESPL1/RCC1/RAD51AP1/LIF/CD28/EGF/OOEP/WNT4/KNTC1/PSMA8/IL1B/MAD2L1/MAD2L2/ANAPC11/SMPD3/ZWINT/AURKAIP1/PRDM7/NUSAP1
GOBP_NEUROTRANSMITTER_SECRETION	GOBP_NEUROTRANSMITTER_SECRETION	150	0.393686	1.55016	0.000979946	0.00942228	0.00735317	9453	tags=27%, list=21%, signal=22%	SLC18A3/CHAT/SYT4/CPLX2/ASIC1/GAD1/PRKCG/GRM4/DRD2/ERC2/SYT7/SLC18A2/GAD2/CHRNB4/SYT12/OTOF/WNT7A/SYT1/SYN1/SNCG/RPH3A/RIMS2/UNC13A/STX1A/CSPG5/SYT6/RIMS4/SNCA/CHRNA5/NCS1/BRSK1/PNKD/LIN7B/CDK5/CHRNA3/PRKCB/STXBP2/RIMS3/CPLX1/SEPTIN5/KMO
GOBP_TUMOR_NECROSIS_FACTOR_SUPERFAMILY_CYTOKINE_PRODUCTION	GOBP_TUMOR_NECROSIS_FACTOR_SUPERFAMILY_CYTOKINE_PRODUCTION	157	0.377175	1.48699	0.000978752	0.00942228	0.00735317	11275	tags=39%, list=25%, signal=30%	ORM1/ORM2/LBP/CCL19/IFNG/IL6/ADAM8/FOXP3/PYCARD/IL37/AZU1/LTF/NOD2/IL12B/IL23A/CARD9/WNT5A/CD2/LY96/IL4/ISL1/TREM2/SLAMF1/IL1A/MMP8/HSPB1/CD14/TNFRSF8/CYBA/PF4/TYROBP/TSPO/TWIST1/LGALS9/SASH3/LILRB1/MIF/PTPN6/PTPN22/CD86/POMC/TLR2/BCL3/RIPK2/CD33/GHRL/BPI/CHRNA7/ARRB2/SPN/AGER/MC1R/LEP/CCR2/IL27RA/IGF1/TLR9/LILRA4/LILRA5/PTPRC/GSTP1/PTAFR
GOBP_VENTRAL_SPINAL_CORD_INTERNEURON_DIFFERENTIATION	GOBP_VENTRAL_SPINAL_CORD_INTERNEURON_DIFFERENTIATION	11	0.807286	1.88626	0.00100572	0.00959965	0.00749158	4032	tags=45%, list=9%, signal=41%	NKX2-2/SOX1/ASCL1/DMRT3/FOXN4
GOBP_REGULATION_OF_GRANULOCYTE_CHEMOTAXIS	GOBP_REGULATION_OF_GRANULOCYTE_CHEMOTAXIS	48	0.553207	1.82105	0.00100176	0.00959965	0.00749158	5460	tags=31%, list=12%, signal=27%	LBP/S100A7/CXCL8/CCL19/CCL21/MDK/CCL5/XCL1/NOD2/RAC2/IL23A/RARRES2/SLIT2/IL4/IL34
GOBP_MITOCHONDRIAL_ELECTRON_TRANSPORT_NADH_TO_UBIQUINONE	GOBP_MITOCHONDRIAL_ELECTRON_TRANSPORT_NADH_TO_UBIQUINONE	54	0.534808	1.78181	0.00100114	0.00959965	0.00749158	14521	tags=63%, list=33%, signal=42%	NDUFA11/NDUFA4/NDUFS8/SNCA/NDUFA3/MT-ND3/MT-ND4/NDUFA13/MT-ND4L/NDUFB7/NDUFS6/MT-ND2/NDUFB2/NDUFB9/NDUFB11/NDUFA2/NDUFA9/NDUFB1/NDUFB8/NDUFA1/NDUFB10/NDUFS5/MT-ND1/NDUFB4/NDUFA6/ISCU/NDUFS7/MT-ND5/NDUFS3/NDUFA8/PARK7/NDUFAB1/COQ9/NDUFA12
GOBP_REGULATION_OF_B_CELL_PROLIFERATION	GOBP_REGULATION_OF_B_CELL_PROLIFERATION	61	0.501502	1.71618	0.00100682	0.00959965	0.00749158	9050	tags=41%, list=20%, signal=33%	MZB1/BLK/CHRNB2/CARD11/TNFRSF13B/IL21/CTLA4/TNFRSF13C/CD38/IL2/ADA/TNFSF13B/IL4/IKZF3/FCGR2B/FCRL3/IRS2/TYROBP/SASH3/MIF/CD22/IL13/CD74/NCKAP1L/BTK
GOBP_POSITIVE_REGULATION_OF_CATION_TRANSMEMBRANE_TRANSPORT	GOBP_POSITIVE_REGULATION_OF_CATION_TRANSMEMBRANE_TRANSPORT	135	0.406325	1.57135	0.00100698	0.00959965	0.00749158	6225	tags=22%, list=14%, signal=19%	LRRC38/KCNE5/F2/LRRC52/EDN3/CACNG3/GAL/CD19/KCNA1/CEMIP/IFNG/RYR2/ACTN2/EPHB2/RELN/KCNH2/BDKRB1/XCL1/KCNJ11/CXCL9/FGF14/PLCG2/STAC3/TREM2/HAP1/P2RY6/G6PD/GALR2/ANTKMT/SNCA
GOCC_COATED_VESICLE_MEMBRANE	GOCC_COATED_VESICLE_MEMBRANE	178	0.371503	1.48905	0.00100429	0.00959965	0.00749158	9148	tags=23%, list=21%, signal=18%	SLC18A3/TF/EREG/GAD1/CFTR/CEMIP/APOB/EPGN/AVP/SLC18A2/GAD2/APOE/ENTHD1/FZD2/ROR2/FCGR1A/EPN3/FCGR1B/KDELR3/SYT1/CD3D/REEP6/WNT5A/AP3B2/CD207/CNIH2/AP1M2/SEC31B/COPZ2/EGF/HLA-G/CD74/COPE/CD3G/TEPSIN/TMED3/SLC17A7/AP2S1/HLA-DQA1/HLA-DQB2/AP1G2
GOBP_POSITIVE_REGULATION_OF_LYMPHOCYTE_CHEMOTAXIS	GOBP_POSITIVE_REGULATION_OF_LYMPHOCYTE_CHEMOTAXIS	19	0.704715	1.86956	0.00101426	0.00964577	0.00752758	10184	tags=68%, list=23%, signal=53%	S100A7/CXCL13/CCL7/CCL21/CCL5/XCL1/XCL2/WNT5A/CCL4/STK39/PTK2B/CXCL14/CCR2
GOBP_DNA_DEPENDENT_DNA_REPLICATION	GOBP_DNA_DEPENDENT_DNA_REPLICATION	157	0.376967	1.48617	0.00101467	0.00964577	0.00752758	15997	tags=48%, list=36%, signal=31%	HMGA1/AICDA/E2F7/CCNE1/TICRR/EME1/RECQL4/ORC6/POLQ/CDC45/CHTF18/TONSL/E2F8/TRAIP/CDT1/POLA2/EME2/MCM10/RAD51/CHEK2/CDC6/ORC1/OOEP/DDX11/ZNF365/BLM/DBF4/DNA2/GINS2/DONSON/POLD4/GINS1/PNKP/SIRT7/TIMELESS/DBF4B/RFC4/CORT/MCM4/CDC7/SETMAR/POLD1/GINS4/POLE/GMNC/GINS3/LRWD1/POLN/RECQL5/LIG1/PCNA/CENPX/ORC5/MCM2/POLG2/SAMHD1/FEN1/CDC34/MCM5/FBXO5/POLE2/MGME1/GEN1/RFC5/POLD2/MCM6/SSBP1/KHDC3L/RFC2/RPA4/W…
GOMF_SODIUM_ION_TRANSMEMBRANE_TRANSPORTER_ACTIVITY	GOMF_SODIUM_ION_TRANSMEMBRANE_TRANSPORTER_ACTIVITY	143	0.393848	1.53277	0.00102241	0.0097057	0.00757435	8119	tags=34%, list=18%, signal=28%	SLC6A15/SLC4A9/HCN2/ASIC5/ASIC1/MFSD2A/SLC8A3/SLC13A3/CACNA1G/SLC6A2/GRIK1/SLC9A4/SLC13A2/SLC34A2/HCN4/SLC6A11/SLC9A2/SLC8A2/ATP1A3/SLC10A1/ATP4A/SLC18A2/ASIC2/SLC6A4/SLC22A1/SCNN1B/SCNN1A/SLC4A5/SLC4A10/TRPM2/SCNN1G/ASIC3/SCN2A/GRIK4/SLC28A3/CACNA1I/SCNN1D/SCN8A/SLC13A5/SCN3A/ABCB11/PKD2L1/SLC24A5/SLC6A7/SLC9A9/SLC4A11/SLC20A1/SCN3B
GOCC_TRANSPORT_VESICLE	GOCC_TRANSPORT_VESICLE	392	0.309489	1.33768	0.00102956	0.00975989	0.00761663	9232	tags=21%, list=21%, signal=17%	SLC18A3/LGI3/SYT4/VGF/RAB3B/PTPRN/KIF1A/SV2B/NTF4/SNAP91/CHGA/SYT3/DEFA5/SYNGR3/DRD2/LAMP5/NPTX1/ATP6V1B1/SYT7/APBA2/SLC18A2/GAD2/RAB26/SCG3/PCSK1/SYT17/OVGP1/SYT12/OTOF/KIRREL3/GRIN1/KDELR3/NRSN1/SYT1/MT3/SYN1/RPH3A/UNC13D/CUZD1/ASTL/SYTL1/PENK/UNC13A/STX1A/HAP1/VAMP1/SYT13/CNIH2/SYT6/RAB27B/AMPH/SEC31B/SEPTIN1/NKD2/DBH/RABAC1/RAB40A/SLC6A17/LAPTM5/COPZ2/BRSK1/SYNGR4/HCK/CBARP/TMEM184A/SLC30A3/H…
GOBP_VITAMIN_CATABOLIC_PROCESS	GOBP_VITAMIN_CATABOLIC_PROCESS	14	0.792908	1.95969	0.00103572	0.00979085	0.0076408	4249	tags=64%, list=10%, signal=58%	CRABP1/CYP26C1/CYP4F3/CYP24A1/CYP26A1/CYP4F2/CYP4F12/CYP27B1/CYP4F11
GOBP_NEGATIVE_REGULATION_OF_LIPID_CATABOLIC_PROCESS	GOBP_NEGATIVE_REGULATION_OF_LIPID_CATABOLIC_PROCESS	24	0.677747	1.89468	0.00103462	0.00979085	0.0076408	3387	tags=29%, list=8%, signal=27%	APOC3/HCAR2/MFSD2A/PLIN5/APOA2/APOC1/ADORA1
GOBP_POSITIVE_REGULATION_OF_REGULATED_SECRETORY_PATHWAY	GOBP_POSITIVE_REGULATION_OF_REGULATED_SECRETORY_PATHWAY	51	0.526875	1.76465	0.00103844	0.00980281	0.00765013	8032	tags=33%, list=18%, signal=27%	CD177/SYT4/PLA2G3/CDK5R2/CACNA1G/SYT7/SYT1/KLRC2/UNC13D/IL4/ZP3/STX1A/CACNA1I/ITGAM/ITGB2/CDK5/IL13
GOBP_NEUROTRANSMITTER_TRANSPORT	GOBP_NEUROTRANSMITTER_TRANSPORT	201	0.364397	1.48598	0.00104455	0.00984674	0.00768442	7827	tags=23%, list=18%, signal=19%	SLC18A3/CHAT/SYT4/SLC6A15/RAB3B/SV2B/CPLX2/ASIC1/GAD1/SLC6A2/PRKCG/GRM4/DRD2/SLC6A11/ERC2/GDNF/SYT7/SLC18A2/GAD2/SLC6A4/CHRNB4/SYT12/OTOF/SLC22A1/KCNJ10/WNT7A/SYT1/SYN1/SNCG/RPH3A/RIMS2/UNC13A/STX1A/CSPG5/SYT6/RIMS4/SNCA/CHRNA5/SLC6A16/NCS1/SLC6A17/BRSK1/SLC6A7/PNKD/LIN7B/CDK5
GOBP_SPINDLE_ORGANIZATION	GOBP_SPINDLE_ORGANIZATION	181	0.369277	1.48217	0.00104739	0.00985975	0.00769457	11108	tags=30%, list=25%, signal=23%	MYBL2/AURKB/MISP/CDC20/PLK1/FSD1/TPX2/NUF2/CCNB2/NEK2/DLGAP5/AURKA/ASPM/KIF4A/WDR62/KIFC1/KIF23/TACC3/TTK/CCNB1/CENPE/TUBB8/GOLGA8B/NDC80/SAC3D1/ESPL1/TOGARAM2/RCC1/CHEK2/KIF11/MAPK15/PSRC1/TRIM36/AUNIP/HAUS7/STIL/GOLGA8A/RACGAP1/KIFC2/MAPRE3/PARP3/CENPH/SPC25/KIF2A/KNSTRN/STMN1/KIF4B/PTPA/GPSM2/AURKC/HAUS5/TUBG1/AAAS/CCSAP/HAUS8
GOBP_REGULATION_OF_MYELOID_LEUKOCYTE_MEDIATED_IMMUNITY	GOBP_REGULATION_OF_MYELOID_LEUKOCYTE_MEDIATED_IMMUNITY	52	0.526853	1.75397	0.00105215	0.00989078	0.00771878	9050	tags=40%, list=20%, signal=32%	CD177/PLA2G3/STAP1/CXCL6/ARG1/BLK/DNASE1/RAC2/UNC13D/C3/IL4/FCGR2B/PRAM1/TYROBP/LGALS9/ITGAM/ITGB2/IL13RA2/IL13/STXBP2/BTK
GOBP_RESPIRATORY_BURST	GOBP_RESPIRATORY_BURST	34	0.631272	1.90278	0.00105956	0.0099328	0.00775157	10994	tags=62%, list=25%, signal=47%	LBP/IGHA2/IGHA1/MPO/JCHAIN/SLC11A1/RAC2/SLAMF8/NCF1C/NCF1/NCF4/NCF1B/CYBA/CD52/HCK/RPS19/CYBC1/NCF2/PIK3CD/DUSP10/CYBB
GOBP_BONE_RESORPTION	GOBP_BONE_RESORPTION	59	0.521873	1.77491	0.0010594	0.0099328	0.00775157	9743	tags=39%, list=22%, signal=30%	TF/HAMP/MC4R/IL6/ADAM8/PTH/CALCA/IL20RA/SIGLEC15/CD38/RAC2/GPR55/SPP1/TCIRG1/TNFRSF11A/DCSTAMP/BGLAP/CSF1R/GPR137/PTK2B/SRC/TNFRSF11B/TMEM119
GOBP_METAPHASE_ANAPHASE_TRANSITION_OF_CELL_CYCLE	GOBP_METAPHASE_ANAPHASE_TRANSITION_OF_CELL_CYCLE	62	0.503688	1.72386	0.0010737	0.0100515	0.0078442	9701	tags=39%, list=22%, signal=30%	UBE2C/AURKB/CDC20/PLK1/BUB1/DLGAP5/CENPF/TACC3/TTK/CCNB1/CENPE/BUB1B/TRIP13/NDC80/CDT1/ESPL1/CDC6/MAPK15/KNTC1/MAD2L1/MAD2L2/ANAPC11/ZWINT/CHFR
GOBP_SENSORY_SYSTEM_DEVELOPMENT	GOBP_SENSORY_SYSTEM_DEVELOPMENT	354	0.314842	1.36187	0.00107607	0.0100597	0.00785062	7635	tags=21%, list=17%, signal=18%	IGFN1/WNT7B/PAX6/CRYBA2/SOX1/RORB/KERA/WNT2/SOX2/MFSD2A/SMOC1/BFSP2/TENM3/BMP7/DRD2/ACHE/PITX2/SERPINF1/CRYGN/TSKU/PITX3/FBN2/MFAP2/STRA6/NEUROD4/CHRDL1/EPHB2/COL8A2/SEMA3A/WNT5B/AQP5/CRYGS/LCTL/WNT7A/DCX/WT1/PBX4/SLC4A5/CRB2/FOXN4/COL5A1/ABCB5/FASLG/WNT5A/OPN4/PROX1/FSCN2/FOXE3/C3/CRYBA4/ISL1/ATOH7/SCO2/RHO/C1QA/WNT9A/WNT16/TCIRG1/SPRED3/VSX1/MEGF11/PDGFRA/SLC7A11/TWIST1/ALDH1A3/RCN1/SMARCD3/SHH…
GOBP_POSITIVE_REGULATION_OF_CHEMOTAXIS	GOBP_POSITIVE_REGULATION_OF_CHEMOTAXIS	138	0.398746	1.53542	0.0010865	0.0101432	0.00791576	9548	tags=33%, list=21%, signal=26%	LBP/S100A7/EDN3/CXCL13/CCL7/CXCL8/CCL19/CCL21/MDK/F7/IL6/CCL26/F3/AZU1/CCL5/XCL1/CCL1/XCL2/RAC2/IL23A/SERPINE1/RARRES2/WNT5A/ARTN/SCG2/SLIT2/IL4/TREM2/FPR2/HSPB1/IL34/LGALS9/AIF1/GPSM3/PGF/CCR7/CCR1/CSF1R/CD74/CCL4/NCKAP1L/STK39/PTK2B/CSF1/CXCL14/AGER
GOBP_CELLULAR_OXIDANT_DETOXIFICATION	GOBP_CELLULAR_OXIDANT_DETOXIFICATION	95	0.446117	1.64893	0.00109679	0.0102251	0.00797971	12061	tags=38%, list=27%, signal=28%	HP/ALB/HBQ1/APOA4/GPX2/BMP7/PTGES/MPO/HBD/APOE/HBM/MT3/HBZ/GPX1/ALOX5AP/S100A9/SRXN1/HBA1/HBA2/MGST1/TXNDC17/GSTZ1/SOD2/LPO/NQO1/TXNDC2/HBG2/GPX8/FABP1/GSTO1/GSTP1/TXNRD1/GSTK1/GPX4/HBB/PRDX5
GOMF_EXOGENOUS_PROTEIN_BINDING	GOMF_EXOGENOUS_PROTEIN_BINDING	76	0.467221	1.67672	0.00109989	0.0102398	0.00799119	8052	tags=29%, list=18%, signal=24%	ALB/SERPINB3/CLDN6/SLC52A1/CR2/SLC10A1/CLEC4M/GPR15/MOG/NCAM1/SLAMF1/CR1/CDK1/SLC52A2/CCR5/ITGB6/CD80/SELPLG/CD86/RPSA/SLC1A5/CLDN9
GOBP_LYMPHOCYTE_APOPTOTIC_PROCESS	GOBP_LYMPHOCYTE_APOPTOTIC_PROCESS	69	0.489364	1.70657	0.00110518	0.0102749	0.00801858	8347	tags=30%, list=19%, signal=25%	PIP/AURKB/LGALS14/PDCD1/ADAM8/BLK/IL2RA/CCL5/JAK3/CD27/IL2/ADA/FASLG/WNT5A/CLC/IRS2/LGALS9/SLC46A2/LGALS3/CD74/CD3G
GOMF_DNA_BINDING_BENDING	GOMF_DNA_BINDING_BENDING	16	0.74511	1.89786	0.00112151	0.0104125	0.00812595	4211	tags=38%, list=9%, signal=34%	HMGA2/FOXI1/LEF1/FOXD1/TOP2A/HMGB3
GOBP_POSITIVE_REGULATION_OF_NEUTROPHIL_MIGRATION	GOBP_POSITIVE_REGULATION_OF_NEUTROPHIL_MIGRATION	29	0.652785	1.89964	0.00112564	0.0104365	0.00814463	3984	tags=31%, list=9%, signal=28%	LBP/CXCL8/CCL19/CCL21/MDK/ADAM8/XCL1/RAC2/IL23A
GOBP_NEGATIVE_REGULATION_OF_CELL_CELL_ADHESION	GOBP_NEGATIVE_REGULATION_OF_CELL_CELL_ADHESION	179	0.366239	1.46157	0.00115987	0.0107391	0.00838085	8551	tags=31%, list=19%, signal=25%	FGL1/APOA1/IL20RB/PLA2G2D/CCL21/LAG3/ARG1/FOXJ1/IFNB1/MDK/FOXP3/IL2RA/JAK3/CTLA4/XCL1/IL1RN/TIGIT/WNT1/SOCS1/IL2/LILRB4/CEBPB/CCL25/IL4/VSIG4/FCGR2B/ADTRP/CR1/TNFAIP8L2/LAX1/B4GALNT2/SERPINE2/CRTAM/LOXL3/CD80/LGALS9/C1QTNF1/SHH/LILRB1/LILRB2/LAPTM5/PTPN6/LGALS3/GPNMB/PTPN22/CD86/RUNX1/GNRH1/PRKCD/HLA-G/AKNA/CD74/RUNX3/TNR/MAD2L2/LGALS7B
GOBP_T_CELL_APOPTOTIC_PROCESS	GOBP_T_CELL_APOPTOTIC_PROCESS	47	0.544042	1.78938	0.0011717	0.0108338	0.00845472	7156	tags=32%, list=16%, signal=27%	PIP/LGALS14/PDCD1/ADAM8/IL2RA/CCL5/JAK3/CD27/ADA/FASLG/WNT5A/CLC/LGALS9/SLC46A2/LGALS3
GOBP_MYOTUBE_DIFFERENTIATION	GOBP_MYOTUBE_DIFFERENTIATION	106	0.428085	1.60882	0.00120079	0.0110876	0.0086528	7188	tags=25%, list=16%, signal=21%	MYF6/MYMX/ADGRB1/TRIM72/DNER/SHOX2/SIX4/ADAM12/WNT10B/KEL/WNT1/MYOD1/CXCL9/CAV3/STAC3/GPX1/IL4/MYMK/P2RX2/ERVFRD-1/TBX1/PLEKHO1/SHH/PTGFRN/RBM38/SIX1/RYR1
GOCC_LOW_DENSITY_LIPOPROTEIN_PARTICLE	GOCC_LOW_DENSITY_LIPOPROTEIN_PARTICLE	13	0.785751	1.91607	0.00122021	0.0112363	0.00876881	2520	tags=38%, list=6%, signal=36%	APOF/APOA1/APOB/APOE/APOC2
GOBP_POSITIVE_REGULATION_OF_T_CELL_MIGRATION	GOBP_POSITIVE_REGULATION_OF_T_CELL_MIGRATION	29	0.647217	1.88343	0.00122005	0.0112363	0.00876881	4542	tags=34%, list=10%, signal=31%	S100A7/CXCL13/CCL21/ADAM8/PYCARD/CCL5/XCL1/XCL2/WNT5A/CCL20
GOBP_NEGATIVE_REGULATION_OF_PRODUCTION_OF_MOLECULAR_MEDIATOR_OF_IMMUNE_RESPONSE	GOBP_NEGATIVE_REGULATION_OF_PRODUCTION_OF_MOLECULAR_MEDIATOR_OF_IMMUNE_RESPONSE	37	0.584632	1.79215	0.00122809	0.0112934	0.0088134	7936	tags=41%, list=18%, signal=33%	APOA1/ARG1/IFNB1/APOA2/FOXP3/JAK3/XCL1/LILRB4/FCGR2B/CR1/FCRL3/CD96/LILRB1/CD22/IL13RA2
GOMF_ATPASE_ACTIVITY_COUPLED_TO_TRANSMEMBRANE_MOVEMENT_OF_IONS_ROTATIONAL_MECHANISM	GOMF_ATPASE_ACTIVITY_COUPLED_TO_TRANSMEMBRANE_MOVEMENT_OF_IONS_ROTATIONAL_MECHANISM	22	0.688969	1.89336	0.00123203	0.0113143	0.00882968	7293	tags=36%, list=16%, signal=30%	ATP6V1G3/ATP6V0A4/ATP6V1C2/ATP6V0D2/TCIRG1/ATP6V1F/ATP6V0B/ATP6V0C
GOBP_POSITIVE_REGULATION_OF_WOUND_HEALING	GOBP_POSITIVE_REGULATION_OF_WOUND_HEALING	58	0.513299	1.74717	0.00127748	0.0117157	0.00914298	2708	tags=16%, list=6%, signal=15%	HRG/APOH/VTN/F2/REG3G/CPB2/F7/INSL3/F3
GOBP_REGULATION_OF_CELL_MORPHOGENESIS_INVOLVED_IN_DIFFERENTIATION	GOBP_REGULATION_OF_CELL_MORPHOGENESIS_INVOLVED_IN_DIFFERENTIATION	93	0.430291	1.58659	0.00127979	0.011721	0.00914709	4453	tags=17%, list=10%, signal=16%	APOA1/ITPKA/MELTF/FGA/OLFM4/PDPN/MDK/EFNA5/CAMK2B/RELN/FGG/FGB/LRP8/HAS2/UNC13D/RAC3
GOMF_ANKYRIN_BINDING	GOMF_ANKYRIN_BINDING	19	0.696419	1.84756	0.00128353	0.0117235	0.00914903	3464	tags=32%, list=8%, signal=29%	RHCG/RHBG/SLC4A1/FLNC/RHAG/KCNJ11
GOCC_LARGE_RIBOSOMAL_SUBUNIT	GOCC_LARGE_RIBOSOMAL_SUBUNIT	114	0.4147	1.57329	0.00128194	0.0117235	0.00914903	17126	tags=60%, list=39%, signal=37%	MRPL12/MRPL41/MPV17L2/RPL39L/MRPL55/MRPL23/RPL28/RPLP1/MRPL34/RPLP2/MRPL52/RPL39/RPL17/MRPL28/RPL27A/RPL13/RPL29/RPL36/RPL10L/MRPL17/RPL35/RPLP0/RPL36A/MRPL14/MRPL15/RPL37/C12orf65/MRPL40/RPL32/MRPL18/MRPL38/RPL8/RPL26L1/MRPL27/MRPL54/RPL38/RPL24/RPL14/MRPL47/RPL13A/MRPL2/RPL18/RPL6/RPL35A/RPL18A/MRPL24/MRPL58/MRPL36/MRPL4/RPL27/NDUFAB1/MRPL51/MRPL13/MRPL3/MRPL48/RPLP0P6/MRPL43/RPL12/RPL19/MALSU1…
GOBP_RESPONSE_TO_ETHANOL	GOBP_RESPONSE_TO_ETHANOL	123	0.392964	1.49447	0.0012902	0.0117685	0.00918418	12588	tags=43%, list=28%, signal=31%	NR0B2/HTR3A/CYP7A1/HAMP/CCL7/CRH/DRD2/SLC10A1/PTH/AVP/CHRNB2/CSF3/CD27/GRIN1/IL2/GRIN2B/SPI1/PENK/S100A8/CD14/G6PD/DBH/MT-ND4/PEMT/EIF4EBP1/RGS2/RGS19/MT-CYB/GNRH1/APOBEC1/BGLAP/IL13/SOD2/BAD/PTK2B/LEP/TNC/ADCY7/NQO1/CLDN1/SLC2A4/ADCYAP1/BAK1/CYBB/GSTP1/ACTC1/TRH/ICAM1/NPPC/HPGD/RGS4/STAR/GRIN3A
GOBP_REGULATION_OF_IMMUNOGLOBULIN_PRODUCTION	GOBP_REGULATION_OF_IMMUNOGLOBULIN_PRODUCTION	65	0.486316	1.69187	0.00129264	0.0117749	0.00918916	11055	tags=38%, list=25%, signal=29%	MZB1/HPX/IL6/FOXP3/XCL1/IL2/IL4/FCGR2B/C17orf99/CR1/FCRL3/KMT5C/SASH3/CD28/CD22/IL13RA2/IL13/MAD2L2/CD40LG/PARP3/TNFSF4/IL27RA/TLR9/PTPRC/TRAF2
GOBP_MATURE_B_CELL_DIFFERENTIATION	GOBP_MATURE_B_CELL_DIFFERENTIATION	31	0.624264	1.85922	0.0013012	0.0118369	0.00923754	9124	tags=55%, list=21%, signal=44%	CDH17/CD19/POU2AF1/IL6/IL21/IL2/ADA/SLAMF8/PLCG2/FCGR2B/C17orf99/CR1/LGALS1/CMTM7/BCL3/LFNG/PTK2B
GOBP_REGULATION_OF_ACTIN_FILAMENT_BASED_PROCESS	GOBP_REGULATION_OF_ACTIN_FILAMENT_BASED_PROCESS	382	0.31534	1.36434	0.00131802	0.0119738	0.00934437	10113	tags=27%, list=23%, signal=21%	HRG/EPHA5/GATA4/APOA1/CAPZA3/STAP1/CTNNA2/PDPN/CCL11/ODAM/HCN4/CCL21/NEB/SPTBN2/RYR2/SMIM22/MDK/ACTN2/EFNA5/CCL26/CSF3/CARMIL2/IQGAP3/SIGLEC15/MIR138-1/PYCARD/ARHGAP40/SH3BP1/ADORA1/LIMK1/BAIAP2L1/RAC2/RHOF/ADD2/TAC1/CAV3/TRPM2/PROX1/RAC3/WAS/PFN3/CORO1A/SLIT2/ALOX15/MAGEL2/RHOH/CAPG/MYBPC3/SPTBN4/PDGFRA/DNAI3/SPIRE2/MYLK2/RND2/CORO2B/CRACD/TMSB10/ATP2A1/WNT11/SERPINF2/PFN4/OR2A4/CCL24/WNT4/HCK/E…
GOBP_REGULATION_OF_T_CELL_CHEMOTAXIS	GOBP_REGULATION_OF_T_CELL_CHEMOTAXIS	15	0.748902	1.88703	0.00132029	0.0119783	0.00934787	4237	tags=47%, list=10%, signal=42%	S100A7/CXCL13/CCL21/CCL5/XCL1/XCL2/WNT5A
GOBP_RESPONSE_TO_INTERLEUKIN_1	GOBP_RESPONSE_TO_INTERLEUKIN_1	197	0.363612	1.48464	0.00135536	0.01228	0.00958335	12834	tags=36%, list=29%, signal=26%	TRIM63/ACOD1/IL1R2/CCL7/CXCL8/CCL11/CCL19/CCL21/IL6/CCL26/ZBP1/EPO/PYCARD/FGB/CCL5/CCL13/XCL1/IL1RN/CCL1/CD38/NOD2/XCL2/ANKRD1/MIR766/CEBPB/HAS2/CCL20/CCL25/IL1A/NLRP7/CHI3L1/CCL17/TNFRSF11A/SNCA/LGALS9/CCL24/PSMB3/PSME2/PSMB10/CCL4/PSMA8/IL1B/PTGIS/ABCC2/RIPK2/PSMA1/SRC/KMO/CCL15/GBP2/CCL8/MAP3K8/RPS6KA4/PSMB9/CCL22/PSMB4/ICAM1/PSMB8/ADAMTS12/NKX3-1/SMPD1/PSMA7/IRAK1/PSMA5/PSMB6/TNIP2/ST18/PRKCA…
GOBP_MAINTENANCE_OF_LOCATION_IN_CELL	GOBP_MAINTENANCE_OF_LOCATION_IN_CELL	202	0.356128	1.45541	0.00137223	0.0124162	0.00968965	8360	tags=26%, list=19%, signal=21%	ALB/LCN2/F2/JSRP1/CD19/JPH3/DRD2/CCL19/CCL21/CEMIP/RYR2/APOE/MCOLN2/FTH1P19/TMEM38A/NR5A1/BDKRB1/XCL1/KDELR3/SLC30A2/CXCL9/TRPM2/FASLG/PLCG2/CORO1A/HAP1/S100A8/P2RY6/CCR5/S100A9/LCK/DDIT3/TSPO/SNCA/LIME1/GCOM2/FTL/TMSB10/ATP2A1/PFN4/PTPN6/RYR1/MTLN/SLC30A3/CCR7/CDK5/SCIN/IL13/BCL3/TWF2/JPH2/XCR1
GOBP_NEURON_APOPTOTIC_PROCESS	GOBP_NEURON_APOPTOTIC_PROCESS	223	0.345266	1.42819	0.00137837	0.012455	0.00971994	6286	tags=18%, list=14%, signal=15%	SNCB/PLA2G3/VSTM2L/ASCL1/NTF4/MYBL2/GDF5/PRKCG/FOXB1/GRM4/SIX4/GDNF/PITX3/MDK/ADAM8/PTPRZ1/EN2/RAPSN/APOE/KIF14/PCSK9/EN1/TERT/MAG/MT3/NTRK1/FASLG/GRID2/CEBPB/SCN2A/CORO1A/ISL1/DRAXIN/G6PD/NRBP2/TYROBP/CNTFR/DDIT3/NUPR1/FAIM2
GOBP_SPERM_CAPACITATION	GOBP_SPERM_CAPACITATION	26	0.651207	1.85893	0.00138321	0.0124822	0.0097411	3982	tags=27%, list=9%, signal=25%	PAEP/ELSPBP1/SPINK1/DEFB1/CFTR/SEMG2/SEMG1
GOMF_AMIDE_BINDING	GOMF_AMIDE_BINDING	375	0.314699	1.36841	0.00139005	0.0125271	0.00977621	9762	tags=26%, list=22%, signal=20%	LBP/CACNA1B/GCGR/APOA1/CCKAR/NPBWR1/TMEM158/GNMT/SSTR5/MC4R/PLTP/ACHE/PTGES/BCHE/CEMIP/RYR2/ATP1A3/APBA2/NPY4R2/POM121L2/PEX5L/SSTR3/FBXO2/MARCO/EPHB2/APOE/CLEC4M/GLP2R/BDKRB1/GRIN1/GPR150/KDELR3/LRP8/GIPR/MAG/NOD2/FOLR3/ACBD7/GRIN2B/TRBV7-9/CD1A/EBI3/SLC7A5/RTN4R/TREM2/FCGR2B/FPR2/TRAV8-4/PPIAL4C/FKBP10/C1QA/MAPK8IP2/NPFFR1/CST3/ACOT12/GPR37L1/CD14/LVRN/GALR2/NPFFR2/PPIF/GRPR/FKBP2/SLC19A1/NPAP1…
GOBP_LIPOXYGENASE_PATHWAY	GOBP_LIPOXYGENASE_PATHWAY	16	0.739516	1.88361	0.00140461	0.0125912	0.00982617	7573	tags=56%, list=17%, signal=47%	PON1/PLA2G3/ALOXE3/GPX1/ALOX15/ALOX5AP/ALOX5/ALOX15B/PON2
GOBP_GABAERGIC_NEURON_DIFFERENTIATION	GOBP_GABAERGIC_NEURON_DIFFERENTIATION	11	0.793611	1.85431	0.00140282	0.0125912	0.00982617	4453	tags=45%, list=10%, signal=41%	FEZF2/ASCL1/ARX/DRD2/RAC3
GOBP_SLEEP	GOBP_SLEEP	27	0.637208	1.8173	0.00140422	0.0125912	0.00982617	5474	tags=41%, list=12%, signal=36%	PTGDS/CSF2/ADRB1/CRH/DRD2/NMU/CHRNB2/ADORA1/ADA/IL18/CACNA1I
GOMF_STRUCTURAL_CONSTITUENT_OF_RIBOSOME	GOMF_STRUCTURAL_CONSTITUENT_OF_RIBOSOME	165	0.376601	1.48844	0.0014028	0.0125912	0.00982617	16521	tags=57%, list=37%, signal=36%	RPL22L1/MRPL12/RPS4Y2/LINC01004/MRPL41/MRPS12/RPS10/RPL39L/MRPL55/RPSA/RPS19/MRPL23/RPL28/RPLP1/MRPL34/RPLP2/MRPS15/MRPS6/MRPS25/RPS4Y1/RPS2/MRPS34/MRPL52/RPL39/RPS17/RPL17/RPS20/MRPL28/RPL27A/RPL13/RPL29/RPL36/RPS15/RPL10L/MRPL17/RPL35/RPLP0/RPL13AP3/RPL36A/MRPL14/MRPL15/RPL37/RPL32/MRPL18/RPS21/RPL8/RPL26L1/MRPS23/MRPL27/MRPL54/RPL38/RPS16/RPL24/MRPS24/RPL14/MRPL47/RPL13A/MRPL2/RPS15A/RPL18/RPL…
GOBP_INTERLEUKIN_2_PRODUCTION	GOBP_INTERLEUKIN_2_PRODUCTION	61	0.494818	1.69331	0.00141789	0.0126934	0.00990596	8642	tags=36%, list=19%, signal=29%	IL20RB/LAG3/CARD11/FOXP3/IRF4/NAV3/XCL1/NOD2/LILRB4/CARD9/CD3E/VSIG4/IL1A/CR1/CD80/SASH3/LAPTM5/CD28/CD86/RUNX1/IL1B/RIPK2
GOBP_POSITIVE_REGULATION_OF_LIPID_TRANSPORT	GOBP_POSITIVE_REGULATION_OF_LIPID_TRANSPORT	83	0.442973	1.59983	0.00143951	0.0128699	0.0100437	4765	tags=23%, list=11%, signal=20%	PON1/APOA1/PLA2G3/ERFE/GAL/PLTP/CRH/PTGES/CYP4F2/AVP/CCK/APOE/RETN/CYP8B1/CES1/TAC1/FASLG/ABCA7/CYP19A1
GOBP_ESTROGEN_METABOLIC_PROCESS	GOBP_ESTROGEN_METABOLIC_PROCESS	38	0.578987	1.79945	0.00144445	0.012897	0.0100648	4765	tags=24%, list=11%, signal=21%	AKR1B15/UGT2B15/UGT2B4/RDH8/CYP2C9/CYP1A2/UGT1A7/SULT1A1/CYP19A1
GOMF_OLIGOSACCHARIDE_BINDING	GOMF_OLIGOSACCHARIDE_BINDING	15	0.744709	1.87647	0.00144703	0.012903	0.0100695	7716	tags=67%, list=17%, signal=55%	REG3G/REG1B/ITLN2/ITLN1/REG1A/LGALS12/LGALS1/LGALS9/LOXL2/SELL
GOBP_ANAPHASE_PROMOTING_COMPLEX_DEPENDENT_CATABOLIC_PROCESS	GOBP_ANAPHASE_PROMOTING_COMPLEX_DEPENDENT_CATABOLIC_PROCESS	81	0.45227	1.62702	0.00145416	0.0129324	0.0100925	15378	tags=48%, list=35%, signal=32%	UBE2C/AURKB/CDC20/PLK1/PTTG1/AURKA/UBE2S/CCNB1/BUB1B/CDK1/PSMB3/PSME2/PSMB10/PSMA8/MAD2L1/PSMA1/ANAPC11/PSMB9/PSMB4/PSMB8/ANAPC7/PSMA7/ANAPC5/PSMA5/PSMB6/PSMC4/PSMC5/PSMD13/PSMD14/FBXO5/ANAPC15/PSMA4/PSMA2/PSMB2/PSMD2/PSMD9/CDK2/PSMD4/PSMD8
GOBP_FEMALE_SEX_DIFFERENTIATION	GOBP_FEMALE_SEX_DIFFERENTIATION	107	0.415885	1.56496	0.00145275	0.0129324	0.0100925	10936	tags=41%, list=25%, signal=31%	VGF/PTPRN/EREG/FST/LHX8/AMH/PTX3/STRA6/ZFP42/CCDC182/RETN/NR5A1/LHX9/COL9A3/WT1/LHCGR/WNT5A/CEBPB/SLIT2/KIT/CYP19A1/ZP3/FANCA/PCYT1B/FSHR/NUPR1/PDGFRA/GAS2/FANCG/FOXL2/WNT4/GNRH1/MMP19/MMP14/ARRB2/AMHR2/SRC/LEP/GDF9/LHFPL2/BMPR1B/BAX/ADCYAP1/BAK1
GOBP_RESPONSE_TO_DOPAMINE	GOBP_RESPONSE_TO_DOPAMINE	75	0.469028	1.67085	0.00146416	0.0130043	0.0101486	2894	tags=15%, list=7%, signal=14%	CHRM1/CALY/HTR3A/OR10J6P/RGS8/DRD2/PTGER1/HTR3B/HTR1D/CHRM4/HTR3E
GOBP_DEFENSE_RESPONSE_TO_VIRUS	GOBP_DEFENSE_RESPONSE_TO_VIRUS	243	0.332142	1.37337	0.00148029	0.0131303	0.0102469	9863	tags=23%, list=22%, signal=18%	MMP12/ACOD1/AIM2/IFNL2/IFNG/IFNB1/RNASE2/IL6/AICDA/ZBP1/IL2RA/IL27/PYCARD/PMAIP1/AZU1/IL21/IL12B/APOBEC3H/IL23A/CXCL9/CARD9/UNC13D/IL4/OASL/IRF7/APOBEC3B/CD207/IL12RB1/TARBP2/ISG20/ISG15/DMBT1/LILRB1/APOBEC3G/IRF5/PTPN22/STAT2/APOBEC1/MX2/TSPAN32/APOBEC3C/DHX58/TLR8/SHFL/IRF9/EXOSC4/ATAD3A/IFI27/MICB/DEFA3/IRF3/MOV10/UNC93B1/BIRC3/APOBEC3A/NLRC5/EXOSC5
GOCC_BASAL_PART_OF_CELL	GOCC_BASAL_PART_OF_CELL	253	0.344319	1.42981	0.00150168	0.0133026	0.0103814	4763	tags=15%, list=11%, signal=13%	TF/SLCO1B1/RHCG/SLC4A9/S100G/RHBG/CDH17/SLC4A1/BSND/MTTP/CLDN8/AQP9/SLC13A3/SLC38A3/SLC26A7/PDPN/SLC9A4/NDRG4/SLC8A2/ATP6V1B1/SLC10A1/OTOF/MYO1A/AQP5/PIANP/SLC22A1/KCNJ4/REG1A/ADORA1/KCNJ10/CD38/NOD2/KCNQ4/SLC4A10/CLCA2/SLC7A5/CD44/KRT14
GOBP_OPTIC_NERVE_DEVELOPMENT	GOBP_OPTIC_NERVE_DEVELOPMENT	11	0.791986	1.85052	0.00151328	0.0133878	0.0104478	6016	tags=45%, list=14%, signal=39%	NKX2-2/CHRNB2/EPHB2/ATOH7/TCIRG1
GOCC_ENDOCYTIC_VESICLE_MEMBRANE	GOCC_ENDOCYTIC_VESICLE_MEMBRANE	161	0.376806	1.49051	0.00152977	0.0135159	0.0105479	9711	tags=27%, list=22%, signal=21%	SLC18A3/WNT7B/ATP6V0A4/CACNG3/ATP6V0D2/APOB/SYT7/CAMK2B/MARCO/APOE/WNT5B/FZD2/ROR2/FCGR1A/FCGR1B/SLC11A1/WNT7A/WNT1/RAC2/WNT5A/CORO1A/WNT3/CD207/CYBA/TCIRG1/DMBT1/IRGM/ATP6V0B/ATP6V0C/WNT4/TLR2/TLR6/HLA-G/CD74/RAB7B/RILP/CACNG4/AP2S1/HLA-DQA1/HLA-DQB2/ATP6V0E2/TYRP1/HLA-DPB1
GOBP_HIGH_DENSITY_LIPOPROTEIN_PARTICLE_CLEARANCE	GOBP_HIGH_DENSITY_LIPOPROTEIN_PARTICLE_CLEARANCE	15	0.742208	1.87017	0.00155265	0.0137002	0.0106917	2520	tags=33%, list=6%, signal=31%	APOC3/APOA1/APOA2/APOE/APOC2
GOCC_OXIDOREDUCTASE_COMPLEX	GOCC_OXIDOREDUCTASE_COMPLEX	107	0.414642	1.56028	0.00155828	0.0137319	0.0107164	14521	tags=50%, list=33%, signal=34%	NCF1/NDUFA11/NCF4/NDUFA4/NDUFS8/CYBA/GMPR/NDUFA3/MT-ND3/MT-ND4/NDUFA13/UQCRQ/MT-CYB/KAT2A/MT-ND4L/UQCR10/OGDHL/NDUFB7/NDUFS6/MT-ND2/NDUFB2/NDUFB9/NDUFB11/MT-CO1/NDUFA2/NDUFA9/NCF2/NDUFB1/SDHA/GLDC/UQCRC1/NDUFB8/P4HB/NDUFA1/NDUFB10/CYC1/NDUFS5/CYBB/FOXRED1/MT-ND1/NDUFB4/NDUFA6/NDUFS7/NOX1/UQCRHL/MT-ND5/NDUFS3/NDUFA8/UQCC3/GPD1/WDR93/BCKDK/NDUFAB1/NDUFA12
GOBP_POSITIVE_REGULATION_OF_INTERLEUKIN_6_PRODUCTION	GOBP_POSITIVE_REGULATION_OF_INTERLEUKIN_6_PRODUCTION	82	0.449949	1.62936	0.00156429	0.0137669	0.0107438	11520	tags=45%, list=26%, signal=33%	LBP/EREG/POU2AF1/IFNG/IL6/PYCARD/NOD2/UCN/CARD9/WNT5A/POU2F2/ISL1/IL1A/MMP8/CYBA/TYROBP/TWIST1/LGALS9/AIF1/LILRB2/TLR2/TLR6/CD74/IL1B/RAB7B/TLR8/RIPK2/TNFSF4/AGER/SCIMP/IL17D/TLR9/ADCYAP1/SIGLEC16/LILRA5/PTAFR/TLR7
GOBP_REGULATION_OF_UBIQUITIN_PROTEIN_TRANSFERASE_ACTIVITY	GOBP_REGULATION_OF_UBIQUITIN_PROTEIN_TRANSFERASE_ACTIVITY	51	0.518166	1.73548	0.00157496	0.0138249	0.010789	4248	tags=14%, list=10%, signal=12%	MAGEC2/UBE2C/CDC20/PLK1/LIMK1/UBE2S/TRIB3
GOBP_COLUMNAR_CUBOIDAL_EPITHELIAL_CELL_DIFFERENTIATION	GOBP_COLUMNAR_CUBOIDAL_EPITHELIAL_CELL_DIFFERENTIATION	78	0.465008	1.67943	0.00157363	0.0138249	0.010789	4316	tags=18%, list=10%, signal=16%	GATA4/NKX6-1/ROS1/INSM1/PAX6/NKX2-2/ASCL1/NKX3-2/PYY/IL31RA/SERPINE1/WNT5A/PROX1/CEBPB
GOBP_PIGMENT_BIOSYNTHETIC_PROCESS	GOBP_PIGMENT_BIOSYNTHETIC_PROCESS	55	0.514124	1.72758	0.00158025	0.0138533	0.0108112	10064	tags=36%, list=23%, signal=28%	PMEL/TYR/GPR143/SLC45A2/ALAS2/ASIP/ADA/WNT5A/HMBS/TSPO/SLC7A11/SLC25A39/SLC24A5/APRT/DCT/CPOX/TYRP1/OCA2/GIPC1/UROS
GOBP_NEGATIVE_REGULATION_OF_CELL_GROWTH	GOBP_NEGATIVE_REGULATION_OF_CELL_GROWTH	183	0.358469	1.44012	0.00159856	0.0139957	0.0109222	7827	tags=23%, list=18%, signal=19%	HRG/NPPB/GNG4/SEMA3C/NTN1/SEMA3A/TRIM46/DCBLD2/BDKRB1/MAG/CDKN2A/WT1/MT3/CAV3/CYP27B1/OSTN/WNT5A/SEMA3B/SLIT2/SEMA7A/RTN4R/DCC/MINAR1/DRAXIN/MYL2/GREM1/ARHGAP4/WNT3/SEMA4A/G6PD/SERPINE2/SPP1/SEMA4B/CDA/WNT11/PSRC1/NDUFA13/DCSTAMP/SFRP2/RGS2/ST20/SEMA3E/CDK5
GOBP_INTERLEUKIN_1_BETA_PRODUCTION	GOBP_INTERLEUKIN_1_BETA_PRODUCTION	102	0.427378	1.59136	0.00160292	0.0140157	0.0109379	9548	tags=36%, list=21%, signal=29%	ORM1/ORM2/APOA1/AIM2/CCL19/IFNG/IL6/SPHK1/PYCARD/NLRP2/AZU1/GBP5/NOD2/FFAR1/MIR877/LILRB4/MIR766/WNT5A/PYDC1/ISL1/TREM2/NLRP7/HSPB1/PYHIN1/TYROBP/LGALS9/CCR7/CARD17/TLR6/TLR8/RIPK2/FFAR4/CD33/GHRL/ARRB2/MEFV/AGER
GOMF_NAD_P_H_DEHYDROGENASE_QUINONE_ACTIVITY	GOMF_NAD_P_H_DEHYDROGENASE_QUINONE_ACTIVITY	47	0.534031	1.75645	0.00162456	0.0141866	0.0110712	14521	tags=62%, list=33%, signal=42%	NDUFA4/NDUFS8/NDUFA3/MT-ND3/MT-ND4/NDUFA13/MT-ND4L/NDUFB7/NDUFS6/MT-ND2/NDUFB2/NDUFB9/NDUFA2/NDUFA9/NDUFB1/NQO1/NDUFB8/NDUFA1/NDUFB10/NDUFS5/MT-ND1/NDUFB4/NDUFA6/NDUFS7/MT-ND5/NDUFS3/NDUFA8/NDUFAB1/NDUFA12
GOBP_ACTIVATION_OF_PROTEIN_KINASE_ACTIVITY	GOBP_ACTIVATION_OF_PROTEIN_KINASE_ACTIVITY	318	0.321475	1.37453	0.00163967	0.0143001	0.0111598	10336	tags=26%, list=23%, signal=20%	SAA1/LPAR3/TF/GRM4/DRD2/CCL19/GADD45G/NRK/CARD14/EPGN/CALCA/EFNA5/TPX2/DUSP9/IQGAP3/GRM1/TP73/EPO/KIF14/CCL5/PDE6G/PLA2G1B/ADORA1/SLC11A1/NOD2/SOCS1/HGF/MT3/IL12B/IL23A/UCN/MAP4K1/NTRK1/WNT5A/PBK/IL4/KIT/PAK5/GPRC5A/SBK2/GREM1/CDK1/IL18/CHI3L1/PAK6/FPR1/PILRB/MAP3K15/PROK1/WNT11/PRR5/EGF/C5/CD86/LAMTOR2/ECT2/S1PR2/PRKCD/TLR6/CD74/GNG3/RET/IL1B/CHRNA3/CD40LG/RIPK2/NCKAP1L/STK39/GHRL/CHRNA7/PTK2B/S…
GOBP_POSITIVE_REGULATION_OF_GLIOGENESIS	GOBP_POSITIVE_REGULATION_OF_GLIOGENESIS	61	0.492029	1.68377	0.00166567	0.0145081	0.0113221	8886	tags=34%, list=20%, signal=28%	NKX6-1/NKX2-2/GSX2/MDK/IL6/PTPRZ1/TP73/LTA/MAG/IL34/SERPINE2/PLAG1/TSPO/E2F1/LIF/SHH/TLR2/ZNF365/IL1B/TENM4/SOX8
GOBP_POSITIVE_REGULATION_OF_CELL_GROWTH	GOBP_POSITIVE_REGULATION_OF_CELL_GROWTH	155	0.372922	1.46966	0.00169043	0.0147048	0.0114756	5981	tags=18%, list=13%, signal=16%	LPAR3/F2/SYT4/IGFBP1/HAMP/SYT3/MFSD2A/LGI1/NTN1/AVP/SYT17/SPHK1/L1CAM/REG1A/LIMK1/CD38/IL2/CACNG7/SYT1/UCN/RIMS2/SEMA7A/UNC13A/WNT3/CPNE9/S100A8/S100A9/CIB1
GOBP_NEGATIVE_REGULATION_OF_MULTI_ORGANISM_PROCESS	GOBP_NEGATIVE_REGULATION_OF_MULTI_ORGANISM_PROCESS	18	0.73117	1.91932	0.00169738	0.0147322	0.011497	6181	tags=33%, list=14%, signal=29%	PAEP/ACOD1/LTF/ADA/ASTL/ZG16
GOBP_ENDOCRINE_PANCREAS_DEVELOPMENT	GOBP_ENDOCRINE_PANCREAS_DEVELOPMENT	42	0.560732	1.77901	0.00170012	0.0147322	0.011497	4237	tags=29%, list=10%, signal=26%	NKX6-1/INSM1/PAX6/NKX2-2/ONECUT2/ONECUT1/MNX1/NEUROG3/IL6/FOXA2/GIPR/WNT5A
GOBP_NEGATIVE_REGULATION_OF_GENE_EXPRESSION_EPIGENETIC	GOBP_NEGATIVE_REGULATION_OF_GENE_EXPRESSION_EPIGENETIC	115	-0.453281	-1.56265	0.00169955	0.0147322	0.011497	5347	tags=17%, list=12%, signal=15%	H2AC20/H1-1/H3C1/H2AC12/H3C2/H2AC4/H3C11/H1-3/H4C1/H3C3/H3C7/H1-4/H2AC21/H4C4/H4C13/H4C2/H1-5/H4C6/H4C3
GOMF_PHOSPHOLIPASE_A2_ACTIVITY	GOMF_PHOSPHOLIPASE_A2_ACTIVITY	31	0.616195	1.83519	0.00170707	0.0147735	0.0115293	8858	tags=48%, list=20%, signal=39%	PLA2G3/PLA2G4F/PLA2G2D/PLA2G2A/PLA2G4D/PLAAT1/PLA2G1B/PLAAT4/PLAAT5/ABHD3/PLB1/PROCA1/PLA2G6/PGAP6/PLA2G2C
GOBP_POSITIVE_REGULATION_OF_LIPID_CATABOLIC_PROCESS	GOBP_POSITIVE_REGULATION_OF_LIPID_CATABOLIC_PROCESS	27	0.631529	1.80111	0.00172916	0.0149455	0.0116635	8380	tags=48%, list=19%, signal=39%	APOA5/APOA1/AADAC/APOA4/PLIN5/APOA2/APOC2/ADORA1/IRS2/TWIST1/SCT/PRKCD/IL1B
GOCC_ANCHORED_COMPONENT_OF_PLASMA_MEMBRANE	GOCC_ANCHORED_COMPONENT_OF_PLASMA_MEMBRANE	58	0.506116	1.72272	0.00173413	0.0149694	0.0116821	6543	tags=33%, list=15%, signal=28%	CD177/RHBG/MELTF/CNTN6/PRMT8/EFNA5/NTNG2/RTN4RL1/GPC3/NOD2/RTBDN/ULBP1/FOLR3/CD2/RTN4R/CD14/NTNG1/GPC2/RTN4RL2
GOBP_CAMERA_TYPE_EYE_MORPHOGENESIS	GOBP_CAMERA_TYPE_EYE_MORPHOGENESIS	114	0.408795	1.55089	0.00175458	0.0151266	0.0118048	6639	tags=24%, list=15%, signal=20%	IGFN1/PAX6/SOX1/RORB/WNT2/MFSD2A/TENM3/BMP7/PITX2/TSKU/PITX3/STRA6/EPHB2/COL8A2/AQP5/LCTL/CRB2/FOXN4/WNT5A/PROX1/FOXE3/WNT9A/WNT16/VSX1/MEGF11/TWIST1/ALDH1A3
GOBP_OSSIFICATION	GOBP_OSSIFICATION	383	0.30846	1.33669	0.00178313	0.0153531	0.0119816	9743	tags=27%, list=22%, signal=21%	WNT7B/AHSG/RORB/ATP6V0A4/CHRDL2/RFLNA/COL11A1/MMP9/SOX2/SMOC1/KREMEN2/SHOX2/SIX2/GDF5/BMP7/GFRA4/ACHE/CYP24A1/ATP6V1B1/WNT10B/FBN2/MDK/SCX/CREB3L1/IL6/PTH/CALCA/CHRDL1/ASGR2/LEF1/ROR2/MIR138-1/CTHRC1/COL1A1/MSX2/IBSP/LTF/GPC3/MRC2/HGF/TAC1/TWIST2/CYP27B1/OSTN/COMP/WNT5A/CEBPB/HEMGN/SEMA7A/ALOX15/PENK/GREM1/SP7/WNT3/NOG/CEBPA/ALOX5/COL2A1/ECM1/SPP1/TCIRG1/GATA1/ISG15/TNFRSF11A/COL6A1/BMP1/TWIST1/D…
GOBP_IRON_COORDINATION_ENTITY_TRANSPORT	GOBP_IRON_COORDINATION_ENTITY_TRANSPORT	14	0.777893	1.92258	0.00180125	0.0154893	0.0120879	4471	tags=36%, list=10%, signal=32%	HRG/LCN2/HPX/LTF/ASIC3
GOMF_LIPOPOLYSACCHARIDE_BINDING	GOMF_LIPOPOLYSACCHARIDE_BINDING	28	0.635817	1.84239	0.00180373	0.015491	0.0120892	9184	tags=54%, list=21%, signal=43%	LBP/F2/BPIFA2/ADGRB1/RNASE3/LTF/LY96/TREM2/CD6/CD14/TLR2/H2BC11/PSMA1/BPI/CAMP
GOBP_HORMONE_BIOSYNTHETIC_PROCESS	GOBP_HORMONE_BIOSYNTHETIC_PROCESS	65	0.4777	1.66189	0.00180913	0.0155176	0.01211	7908	tags=31%, list=18%, signal=25%	AKR1B15/CYP17A1/RDH8/HSD17B6/SRD5A2/CYP11A1/DIO1/LHB/TG/CYP21A2/FFAR3/CYP27B1/GFI1/CYP19A1/TSPO/DIO3/WNT4/HSD3B1/AANAT/HSD17B1
GOBP_POSITIVE_REGULATION_OF_CELL_CYCLE	GOBP_POSITIVE_REGULATION_OF_CELL_CYCLE	373	0.308434	1.33824	0.00181641	0.0155603	0.0121433	9818	tags=25%, list=22%, signal=19%	HMGA2/INSM1/EDN3/CDK5R2/MIR495/EREG/ASCL1/NUPR2/UBE2C/SSTR5/DRD2/AURKB/HOXA13/WNT10B/EPGN/GTSE1/MIR520H/E2F7/SLC6A4/CDC25C/TP73/SPHK1/KIF14/DLGAP5/AURKA/CDCA5/CRNN/CKS2/ZNF385A/TERT/CCNYL2/KIF23/CCNB1/WNT5A/PROX1/FOXE3/CDC25A/E2F8/IL1A/CDC25B/CDK1/PTK6/NDC80/CDT1/ESPL1/MIR152/PIDD1/E2F1/NUPR1/CHEK2/CDC6/CXCR5/AIF1/RAD51AP1/SMARCD3/MAPK15/FOXG1/PSRC1/MIF/OR2A4/CD28/EGF/EIF4EBP1/OOEP/WNT4/DDX11/ECT…
GOBP_NEGATIVE_REGULATION_OF_CELLULAR_CATABOLIC_PROCESS	GOBP_NEGATIVE_REGULATION_OF_CELLULAR_CATABOLIC_PROCESS	242	0.336928	1.39106	0.00187503	0.0160292	0.0125092	7453	tags=14%, list=17%, signal=12%	HP/APOC3/GATA4/F13B/DAPL1/MFSD2A/PRKCG/PKP3/GDNF/PLIN5/APOC1/SLC11A1/WNT1/HGF/MT3/TIMP1/PBK/TREM2/TTC36/AP006621.6/CST3/QSOX1/IGF2BP1/NRBP2/TSPO/SNCA/E2F1/NUPR1/IL10RA/SHH/CTSA/CDK5RAP3/LAMP3/PTPN22
GOCC_SPINDLE	GOCC_SPINDLE	374	0.311821	1.35525	0.00187588	0.0160292	0.0125092	11177	tags=26%, list=25%, signal=20%	PLK5/HEPACAM2/ODAM/AURKB/KIF18B/MISP/CDC20/KIF20A/BIRC5/PLK1/TPX2/KIF2C/NEK2/KIF14/DLGAP5/FBF1/CDCA8/AURKA/CENPF/SGO1/ASPM/PTPN7/SKA1/KIF4A/SHCBP1/WDR62/KIFC1/HASPIN/CKAP2L/KIF23/TACC3/TTK/CCNB1/KIF15/CENPE/SNCG/BUB1B/TUBB8/SKA3/POC1A/CDC25B/CDK1/HSPB1/SAC3D1/ESPL1/DCDC1/TOGARAM2/CAPG/UNC119/CDC6/KIF11/KIF18A/MAPK15/PYCR3/PSRC1/OR2A4/JTB/AUNIP/HAUS7/TRAT1/DDX11/ECT2/MZT2A/KAT2A/MAP11/KNTC1/RACGAP…
GOMF_OXIDOREDUCTASE_ACTIVITY_ACTING_ON_PAIRED_DONORS_WITH_INCORPORATION_OR_REDUCTION_OF_MOLECULAR_OXYGEN_REDUCED_FLAVIN_OR_FLAVOPROTEIN_AS_ONE_DONOR_AND_INCORPORATION_OF_ONE_ATOM_OF_OXYGEN	GOMF_OXIDOREDUCTASE_ACTIVITY_ACTING_ON_PAIRED_DONORS_WITH_INCORPORATION_OR_REDUCTION_OF_MOLECULAR_OXYGEN_REDUCED_FLAVIN_OR_FLAVOPROTEIN_AS_ONE_DONOR_AND_INCORPORATION_OF_ONE_ATOM_OF_OXYGEN	33	0.57814	1.72438	0.00188895	0.0161205	0.0125805	4765	tags=36%, list=11%, signal=32%	CYP2A6/CYP2A7/CYP2C9/CYP2C18/CYP4F3/CYP1A2/CYP4F2/CYP4F12/CYP2B6/CYP2S1/CYP4F11/CYP19A1
GOBP_NEGATIVE_REGULATION_OF_LIPID_METABOLIC_PROCESS	GOBP_NEGATIVE_REGULATION_OF_LIPID_METABOLIC_PROCESS	98	0.435148	1.61574	0.00189633	0.0161426	0.0125978	6270	tags=23%, list=14%, signal=20%	APOC3/HCAR2/CYP7A1/FGF19/MFSD2A/UGT1A8/PLIN5/APOA2/APOC1/APOE/APOC2/SPHK1/MIR138-1/ADORA1/CYP27B1/MIR766/TRIB3/PROX1/GFI1/DGAT2/SERPINA12/MIR33A/PDE3B
GOBP_RIBONUCLEOPROTEIN_COMPLEX_SUBUNIT_ORGANIZATION	GOBP_RIBONUCLEOPROTEIN_COMPLEX_SUBUNIT_ORGANIZATION	220	-0.39685	-1.48161	0.0018951	0.0161426	0.0125978	1979	tags=4%, list=4%, signal=4%	RNVU1-7/RNU5D-1/RNVU1-2A/RNU6ATAC/RNU4-1/RNU1-4/RNU4-2/RNU5A-1/RNU5B-1
GOBP_STEROID_CATABOLIC_PROCESS	GOBP_STEROID_CATABOLIC_PROCESS	26	0.643846	1.83792	0.00190905	0.0162305	0.0126663	5846	tags=46%, list=13%, signal=40%	CEL/CYP7A1/HSD17B6/AKR1D1/CYP24A1/CYP1A2/HSD11B1/APOE/MT3/CYP27B1/CYP19A1/SPP1
GOMF_LIPASE_ACTIVATOR_ACTIVITY	GOMF_LIPASE_ACTIVATOR_ACTIVITY	14	0.776446	1.919	0.00193068	0.0163732	0.0127777	3102	tags=29%, list=7%, signal=27%	APOA5/APOH/APOC2/CCL5
GOBP_ENGULFMENT_OF_APOPTOTIC_CELL	GOBP_ENGULFMENT_OF_APOPTOTIC_CELL	19	0.685783	1.81934	0.00193068	0.0163732	0.0127777	5659	tags=42%, list=13%, signal=37%	XKR7/ADGRB1/RAC2/XKR4/ABCA7/TREM2/ALOX15/RHOH
GOBP_NEGATIVE_REGULATION_BY_HOST_OF_VIRAL_PROCESS	GOBP_NEGATIVE_REGULATION_BY_HOST_OF_VIRAL_PROCESS	15	0.737338	1.85789	0.00195401	0.0165503	0.0129159	3535	tags=27%, list=8%, signal=25%	CRP/APCS/PTX3/LTF
GOBP_ERK1_AND_ERK2_CASCADE	GOBP_ERK1_AND_ERK2_CASCADE	304	0.325227	1.39254	0.00196332	0.0166084	0.0129612	10130	tags=32%, list=23%, signal=25%	GATA4/TF/ROS1/CHRNA9/S100A7/FGA/FGF19/CCL7/CCL11/DRD2/PLA2G2A/NDRG4/CCL19/CCL21/BMPER/AVP/CCL26/MARCO/EPHB2/DUSP9/IQGAP3/APOE/EPO/PYCARD/TNFAIP8L3/FGG/FGB/CCL5/CCL13/XCL1/CCL1/TBC1D10C/NOD2/XCL2/DUSP26/IL26/MT3/NTRK1/ABCA7/CCL20/CCL25/SEMA7A/TREM2/CD44/SLAMF1/ALOX15/FPR2/APELA/CHI3L1/P2RY6/EMILIN1/GPR55/FSHR/CIB1/CCL17/SPRED3/TNFRSF11A/PDGFRA/PSCA/THPO/LGALS9/LIF/OXTR/SERPINF2/MIF/SULT1A3/CCL24/P…
GOBP_DEVELOPMENTAL_CELL_GROWTH	GOBP_DEVELOPMENTAL_CELL_GROWTH	212	0.353559	1.44728	0.00199064	0.0168185	0.0131252	6601	tags=20%, list=15%, signal=17%	GATA4/NKX6-1/LPAR3/SYT4/HAMP/SYT3/SEMA3C/NTN1/APOE/SEMA3A/SYT17/TRIM46/L1CAM/AURKA/FLRT1/REG1A/LIMK1/MAG/CACNG7/SYT1/MT3/CAV3/OSTN/WNT5A/SEMA3B/RIMS2/SLIT2/SEMA7A/RTN4R/DCC/DRAXIN/UNC13A/ARHGAP4/WNT3/CPNE9/SEMA4A/G6PD/PAK6/SPP1/PLXNA4/SEMA4B/SLIT1/RND2
GOBP_REGULATION_OF_BLOOD_CIRCULATION	GOBP_REGULATION_OF_BLOOD_CIRCULATION	277	0.328642	1.38319	0.00200004	0.0168767	0.0131706	5395	tags=18%, list=12%, signal=16%	KCNE5/GATA4/ATP2B3/TNNI3/EDN3/CACNG3/CACNG6/FGA/CHGA/FXYD4/SLC8A3/ADRB1/CACNA1G/DRD2/HCN4/SLC8A2/RYR2/ATP1A3/KCNIP3/NMU/CALCA/AVP/ASIC2/ADRA1D/SEMA3A/KCNH2/TMEM38A/FGG/FGB/KCNJ4/ADORA1/KCNJ11/CD38/IL2/CACNG7/ADA/CACNA2D4/UCN/FOXN4/TAC1/CAV3/SLC4A3/SMTNL1/ISL1/MYL2/KCND3/CACNB4/TBX18/APELA
GOBP_HINDBRAIN_DEVELOPMENT	GOBP_HINDBRAIN_DEVELOPMENT	135	0.395433	1.52923	0.0020239	0.0170568	0.0133111	8076	tags=31%, list=18%, signal=26%	OTX1/CDK5R2/ASCL1/CTNNA2/BMP7/NEUROG3/TRNP1/SPTBN2/GSX2/EN2/SSTR3/CEND1/SLC6A4/LEF1/KIF14/EN1/WNT7A/WNT1/GBX2/CD3E/PROX1/GRID2/DAB1/FCGR2B/ATF5/KNDC1/NOG/HAP1/GPR37L1/SERPINE2/CKB/FAIM2/MYO16/SHH/HOXA2/MT-ND4/UQCRQ/EGF/KAT2A/ZNF365/CDK5/EZH2
GOCC_INTRINSIC_COMPONENT_OF_SYNAPTIC_MEMBRANE	GOCC_INTRINSIC_COMPONENT_OF_SYNAPTIC_MEMBRANE	132	0.389665	1.4963	0.00205849	0.0173267	0.0135218	6034	tags=27%, list=14%, signal=23%	CHRM1/GABRA3/CHRNA9/CACNG3/HTR3A/CNTN6/SLC8A3/KCNA1/DRD2/SLC6A11/SYT7/LRRTM1/LRFN2/EPHB2/NTNG2/SLC6A4/ADORA1/CACNG7/P2RX6/GRID2/SCN2A/GSG1L/CLSTN2/GRIK4/DCC/STX1A/KCND3/CSPG5/LRFN1/CHRNA1/LRFN4/CNIH2/SYT6/PLPPR4/NTNG1
GOBP_PLASMINOGEN_ACTIVATION	GOBP_PLASMINOGEN_ACTIVATION	23	0.639619	1.7598	0.00207731	0.0174634	0.0136284	7545	tags=57%, list=17%, signal=47%	APOH/MELTF/FGA/CPB2/FGG/FGB/PLAU/SERPINE1/F12/SERPINE2/SERPINF2/CTSZ/RUNX1
GOBP_MODULATION_BY_HOST_OF_SYMBIONT_PROCESS	GOBP_MODULATION_BY_HOST_OF_SYMBIONT_PROCESS	62	0.486403	1.6647	0.0021016	0.0176456	0.0137706	3535	tags=13%, list=8%, signal=12%	HMGA2/CRP/APCS/PTX3/APOE/LEF1/CCL5/LTF
GOBP_PHOSPHOLIPASE_C_ACTIVATING_G_PROTEIN_COUPLED_RECEPTOR_SIGNALING_PATHWAY	GOBP_PHOSPHOLIPASE_C_ACTIVATING_G_PROTEIN_COUPLED_RECEPTOR_SIGNALING_PATHWAY	94	0.433576	1.59691	0.00211682	0.0177514	0.0138532	6409	tags=26%, list=14%, signal=22%	NTSR2/CHRM1/LPAR3/F2/CCKAR/CHGA/GRP/GNG13/DRD2/CALCA/ACTN2/GRM1/ADRA1D/GPR35/LHCGR/FPR2/GNA15/GPR174/P2RY6/GPR55/GALR2/GRPR/P2RY10/FPR1
GOBP_MUSCLE_FIBER_DEVELOPMENT	GOBP_MUSCLE_FIBER_DEVELOPMENT	50	0.514201	1.72011	0.00213239	0.0178598	0.0139378	7188	tags=34%, list=16%, signal=29%	MYF6/WFIKKN2/DNER/SHOX2/FLNC/NEB/WNT10B/KEL/MYOD1/COMP/STAC3/GPX1/NRAP/P2RX2/LOX/SIX1/RYR1
GOBP_COLUMNAR_CUBOIDAL_EPITHELIAL_CELL_DEVELOPMENT	GOBP_COLUMNAR_CUBOIDAL_EPITHELIAL_CELL_DEVELOPMENT	38	0.566419	1.76039	0.00213682	0.0178747	0.0139494	1333	tags=16%, list=3%, signal=15%	NKX6-1/ROS1/INSM1/PAX6/NKX2-2/NKX3-2
GOBP_DEVELOPMENTAL_GROWTH_INVOLVED_IN_MORPHOGENESIS	GOBP_DEVELOPMENTAL_GROWTH_INVOLVED_IN_MORPHOGENESIS	220	0.338884	1.39763	0.00214189	0.017895	0.0139653	8575	tags=25%, list=19%, signal=20%	NKX6-1/LPAR3/WNT7B/SYT4/SYT3/CCL11/SIX4/SEMA3C/NTN1/APOE/SEMA3A/SYT17/TRIM46/L1CAM/AURKA/FLRT1/REG1A/LIMK1/MAG/CACNG7/SYT1/MT3/OSTN/WNT5A/SEMA3B/RIMS2/KIF26B/SLIT2/SEMA7A/RTN4R/DCC/DRAXIN/UNC13A/ARHGAP4/WNT3/CPNE9/SEMA4A/HOXD13/PAK6/SPP1/PLXNA4/SEMA4B/SLIT1/RND2/SHH/WNT11/SIX1/SFRP2/MESP1/SEMA3E/CDK5/TWF2/TNR/CRABP2/PLXNA1
GOBP_POSITIVE_REGULATION_OF_PROTEIN_SERINE_THREONINE_KINASE_ACTIVITY	GOBP_POSITIVE_REGULATION_OF_PROTEIN_SERINE_THREONINE_KINASE_ACTIVITY	305	0.321829	1.37496	0.00216007	0.0180246	0.0140664	10593	tags=27%, list=24%, signal=21%	SAA1/HMGA2/LPAR3/TF/EDN3/CDK5R2/GRM4/TCL1A/CCL19/SLC8A2/CEMIP/GADD45G/IFNG/ADAM8/EPGN/ELANE/DUSP9/IQGAP3/GRM1/TP73/ROR2/PDE6G/FAM20A/PLA2G1B/CKS2/LTF/NOD2/CCNYL2/HGF/CCNB1/MAP4K1/WNT5A/PROX1/PBK/PIK3R6/TPD52L1/KIT/SBK2/CDK1/IL34/CIB1/TNFRSF11A/SNCA/CDC6/FPR1/IRGM/PROK1/PSRC1/EGF/C5/S1PR2/DKK1/DBF4/TLR6/EZH2/SPATC1L/CSF1R/CD74/GNG3/RET/IL1B/MAPRE3/CD40LG/RIPK2/STK39/GHRL/CHRNA7/PTK2B/SRC/DBF4B/IGF…
GOCC_CONDENSED_CHROMOSOME_OUTER_KINETOCHORE	GOCC_CONDENSED_CHROMOSOME_OUTER_KINETOCHORE	13	0.772546	1.88387	0.00216558	0.0180471	0.014084	5249	tags=62%, list=12%, signal=54%	PLK1/BUB1/CENPF/SKA1/CCNB1/BUB1B/SKA3/NDC80
GOMF_SODIUM_CHANNEL_ACTIVITY	GOMF_SODIUM_CHANNEL_ACTIVITY	41	0.554568	1.74317	0.00216811	0.0180471	0.014084	8119	tags=51%, list=18%, signal=42%	HCN2/ASIC5/ASIC1/CACNA1G/GRIK1/HCN4/ASIC2/SCNN1B/SCNN1A/TRPM2/SCNN1G/ASIC3/SCN2A/GRIK4/CACNA1I/SCNN1D/SCN8A/SCN3A/PKD2L1/SLC4A11/SCN3B
GOBP_MACROPHAGE_ACTIVATION	GOBP_MACROPHAGE_ACTIVATION	100	0.42703	1.59203	0.00218217	0.0181418	0.0141579	8165	tags=34%, list=18%, signal=28%	LBP/PLA2G3/CSF2/HAMP/STAP1/IFNG/IL6/SPHK1/AZU1/IL31RA/SLC11A1/WNT5A/SPACA3/TAFA3/IL4/VSIG4/TREM2/FCGR2B/FPR2/CST7/C1QA/MMP8/CEBPA/TYROBP/SNCA/AIF1/MIF/ITGAM/TLR2/LRFN5/ITGB2/TLR6/IL13/CD74
GOMF_TRIGLYCERIDE_LIPASE_ACTIVITY	GOMF_TRIGLYCERIDE_LIPASE_ACTIVITY	29	0.629437	1.83169	0.00219132	0.0181955	0.0141998	3672	tags=31%, list=8%, signal=28%	PNLIPRP3/CEL/AADAC/CES5A/PNPLA5/LIPH/PNPLA1/PNLIPRP2/CES1
GOCC_CONDENSED_NUCLEAR_CHROMOSOME	GOCC_CONDENSED_NUCLEAR_CHROMOSOME	86	0.444691	1.62467	0.00221247	0.0183486	0.0143193	11087	tags=38%, list=25%, signal=29%	FAM9A/CENPA/PLK1/SYCE1L/NUF2/BUB1/NEK2/C14orf39/SHOC1/FAM9B/CCNB1/SYN1/BUB1B/SYCE3/H2AX/NDC80/RAD51/RCC1/REC8/BLM/P3H4/CENPK/RAD9A/RAD21L1/SYCE2/CENPT/SYCE1/CENPO/SUV39H1/HORMAD2/SMC1B/TUBG1/CHEK1
GOBP_PHOSPHATIDYLCHOLINE_BIOSYNTHETIC_PROCESS	GOBP_PHOSPHATIDYLCHOLINE_BIOSYNTHETIC_PROCESS	39	0.55317	1.71238	0.00221767	0.0183691	0.0143353	2009	tags=13%, list=5%, signal=12%	APOA1/CHAT/MFSD2A/ACHE/APOA2
GOBP_DNA_INTEGRITY_CHECKPOINT	GOBP_DNA_INTEGRITY_CHECKPOINT	152	0.377967	1.49062	0.00223992	0.0185308	0.0144615	9209	tags=23%, list=21%, signal=18%	HMGA2/PLK1/GTSE1/E2F7/TICRR/CDC25C/AURKA/EME1/ZNF385A/CDC45/CCNB1/H2AX/E2F8/CDK1/CDT1/EME2/PIDD1/E2F1/STK33/FANCD2/CHEK2/CDC6/ORC1/CDK5RAP3/FBXO6/BRSK1/BLM/PCBP4/DNA2/DONSON/RAD9A/RHNO1/BABAM1/SFN/TIMELESS
GOBP_POSITIVE_T_CELL_SELECTION	GOBP_POSITIVE_T_CELL_SELECTION	36	0.584573	1.77623	0.00224899	0.018583	0.0145022	9437	tags=61%, list=21%, signal=48%	IL6/BATF/FOXP3/IRF4/IL12B/IL23A/CD3D/CD3E/ZAP70/TOX/IL12RB1/SLAMF6/LY9/LOXL3/SHH/ZFPM1/BCL11B/CD74/CD3G/DOCK2/SPN/THEMIS
GOBP_CELLULAR_GLUCOSE_HOMEOSTASIS	GOBP_CELLULAR_GLUCOSE_HOMEOSTASIS	139	0.376973	1.45808	0.00228317	0.0188424	0.0147046	5410	tags=16%, list=12%, signal=14%	EPHA5/GATA4/PTPRN/CYP7A1/CPB2/GCK/CRH/CFTR/SERPINF1/LIN28A/EFNA5/FOXA2/GJB6/KCNJ11/VSNL1/GPR68/NME1/UCP2/HK3/C1QTNF12/IRS2/LGALS1
GOBP_REGULATION_OF_SYNAPSE_STRUCTURE_OR_ACTIVITY	GOBP_REGULATION_OF_SYNAPSE_STRUCTURE_OR_ACTIVITY	204	0.343758	1.40799	0.00229202	0.0188924	0.0147436	7827	tags=24%, list=18%, signal=19%	ITPKA/ADGRB1/KIF1A/LRRN1/SRPX2/CTNNA2/DRD2/SIX4/CDC20/LHFPL4/LRRTM1/NTN1/CAMK2B/CHRNB2/LRFN2/EPHB2/ASIC2/NTNG2/APOE/RELN/NEURL1/LRP8/WNT7A/NTRK1/GRIN2B/WNT5A/GRID2/FCGR2B/CLSTN2/ZNF804A/LRFN1/SEMA4A/LRFN4/SRCIN1/SNCA/SLC7A11/SLITRK2/SLIT1/IL10RA/OXTR/LILRB2/SIX1/IGSF9/TLR2/LRFN5/ARHGAP22/MX2/CDK5
GOMF_MACROLIDE_BINDING	GOMF_MACROLIDE_BINDING	12	0.771259	1.84105	0.00232024	0.0191017	0.014907	138	tags=17%, list=0%, signal=17%	ALB/LCN2
GOBP_CHONDROCYTE_DIFFERENTIATION	GOBP_CHONDROCYTE_DIFFERENTIATION	102	0.418285	1.5575	0.00235193	0.0193155	0.0150739	8607	tags=32%, list=19%, signal=26%	HMGA2/RFLNA/COL11A1/SHOX2/SIX2/GDF5/NKX3-2/TSKU/WNT10B/MDK/SCX/PTH/WNT5B/TGFBI/WNT7A/COMP/HOXA11/GREM1/COL2A1/WNT9A/ECM1/SULF2/RUNX2/LOXL2/SFRP2/RUNX1/SCIN/RUNX3/PKDCC/MATN1/CHST11/OSR1/MUSTN1
GOBP_NEGATIVE_REGULATION_OF_NEURON_APOPTOTIC_PROCESS	GOBP_NEGATIVE_REGULATION_OF_NEURON_APOPTOTIC_PROCESS	129	0.387709	1.48754	0.00235121	0.0193155	0.0150739	4816	tags=19%, list=11%, signal=17%	SNCB/PLA2G3/VSTM2L/NTF4/GDF5/PRKCG/FOXB1/SIX4/GDNF/MDK/ADAM8/PTPRZ1/EN2/APOE/KIF14/EN1/TERT/MAG/MT3/NTRK1/CEBPB/CORO1A/ISL1/DRAXIN
GOBP_PRODUCTION_OF_MOLECULAR_MEDIATOR_INVOLVED_IN_INFLAMMATORY_RESPONSE	GOBP_PRODUCTION_OF_MOLECULAR_MEDIATOR_INVOLVED_IN_INFLAMMATORY_RESPONSE	75	0.456427	1.62596	0.00236726	0.0194179	0.0151538	10639	tags=37%, list=24%, signal=28%	LBP/F2/PLA2G3/IL1R2/CHIA/IL6/PYCARD/GBP5/NOD2/LILRB4/SERPINE1/SLAMF8/CD6/NLRP7/ALOX5/MIR152/GPSM3/PLD4/RPS19/TLR6/IL17B/BTK/MEFV/LEP/ADCY7/DUSP10/ABCD1/IL17D
GOBP_RECEPTOR_SIGNALING_PATHWAY_VIA_STAT	GOBP_RECEPTOR_SIGNALING_PATHWAY_VIA_STAT	153	0.377207	1.49071	0.00238788	0.0195395	0.0152487	5187	tags=19%, list=12%, signal=17%	GH2/F2/IL22RA2/CSF2/HAMP/HPX/IFNL2/IFNG/IFNB1/IL6/TNFRSF18/IL20/EPO/CCL5/JAK3/IL21/IL31RA/SOCS1/IL2/IL26/IL12B/IL23A/OSM/DAB1/IL4/ISL1/KIT/IL18/PTK6
GOBP_REGULATION_OF_TRANSPORTER_ACTIVITY	GOBP_REGULATION_OF_TRANSPORTER_ACTIVITY	271	0.33353	1.39646	0.00238655	0.0195395	0.0152487	9204	tags=28%, list=21%, signal=22%	LRRC38/KCNE5/PON1/LRRC52/CACNG3/HTR3A/KCNS1/GAL/SLN/JSRP1/MMP9/KCNG1/FXYD4/JPH3/SYNGR3/KCNA1/MIR153-1/CRH/DRD2/CFTR/IFNG/RYR2/APOA2/ACTN2/STRIT1/EPHB2/RELN/EPO/PCSK9/GRIN1/KCNJ11/CACNG7/GPR35/CAV3/GRIN2B/FGF14/PLCG2/STAC3/TREM2/GSG1L/SHISA8/CACNB4/MAPK8IP2/RASGRF1/HAP1/P2RY6/CNIH2/SHISA7/GALR2/PPIF/ANTKMT/SNCA/TWIST1/KCNE1B/ATP2A1/CBARP/SGK2/CACNB3/CDK5/PRKCD/SCN3B/PIM1/JPH2/WNK4/FHL1/OSR1/CACNG4…
GOBP_NEGATIVE_REGULATION_OF_DNA_BINDING_TRANSCRIPTION_FACTOR_ACTIVITY	GOBP_NEGATIVE_REGULATION_OF_DNA_BINDING_TRANSCRIPTION_FACTOR_ACTIVITY	163	0.369443	1.4632	0.00240382	0.0196225	0.0153134	6368	tags=18%, list=14%, signal=15%	NR0B2/SFRP5/ACOD1/BMP7/AIM2/HAND1/FOXJ1/ADGRG3/FOXA2/FOXP3/MIR138-1/FOXH1/PYCARD/NLRP2/XCL1/NOD2/CDKN2A/PROX1/GFI1/PYDC1/HES6/MDFI/TRAIP/EOMES/RBCK1/SFRP4/DDIT3/NUPR1/TWIST1
GOMF_PEPTIDE_BINDING	GOMF_PEPTIDE_BINDING	299	0.319227	1.36033	0.00240141	0.0196225	0.0153134	9167	tags=25%, list=21%, signal=20%	LBP/CACNA1B/GCGR/APOA1/CCKAR/NPBWR1/TMEM158/SSTR5/MC4R/ACHE/PTGES/BCHE/CEMIP/ATP1A3/APBA2/NPY4R2/POM121L2/PEX5L/SSTR3/FBXO2/MARCO/EPHB2/APOE/CLEC4M/GLP2R/BDKRB1/GRIN1/GPR150/KDELR3/LRP8/GIPR/NOD2/GRIN2B/TRBV7-9/CD1A/EBI3/SLC7A5/TREM2/FCGR2B/FPR2/TRAV8-4/PPIAL4C/C1QA/MAPK8IP2/NPFFR1/CST3/GPR37L1/CD14/LVRN/GALR2/NPFFR2/PPIF/GRPR/NPAP1/OXTR/LILRB2/ITGAM/TLR2/KPNA2/ITGB2/TRBV12-3/MGST1/TLR6/HLA-G/CD7…
GOBP_MUSCLE_ORGAN_MORPHOGENESIS	GOBP_MUSCLE_ORGAN_MORPHOGENESIS	68	0.467907	1.62495	0.00242518	0.019773	0.0154309	7307	tags=32%, list=16%, signal=27%	MYF6/TNNI3/COL11A1/WNT2/SHOX2/HAND1/RYR2/FZD2/TBX20/FOXH1/ANKRD1/SMTNL1/WNT5A/PROX1/ISL1/MYL2/NOG/TBX1/MYBPC3/MYLK2/LIF/ZFPM1
GOMF_MODIFIED_AMINO_ACID_BINDING	GOMF_MODIFIED_AMINO_ACID_BINDING	93	0.415736	1.53292	0.00242852	0.0197763	0.0154335	8758	tags=30%, list=20%, signal=24%	SYT4/ADGRB1/TRIM72/GSDMC/GNMT/SYT3/GPR143/CPS1/PTGES/SYT7/SYT17/SYT12/CBSL/CBS/SYT1/FOLR3/GSDMB/GRAMD1B/SYT13/SYT6/SLC19A1/PLEKHN1/GSDMA/SCIN/MGST1/JPH2/CD300LF/ANXA2
GOMF_GROWTH_FACTOR_RECEPTOR_BINDING	GOMF_GROWTH_FACTOR_RECEPTOR_BINDING	137	0.386014	1.48938	0.00243415	0.0197984	0.0154507	6335	tags=23%, list=14%, signal=19%	EREG/IL11/FGF5/FGF19/CSF2/FGF9/KLB/GDNF/IL6/IL36B/IL36G/EPGN/CSF3/IL36RN/CBLC/FGF7/PYCARD/IL37/IL21/IL1RN/IL2/IL12B/MS4A1/ARTN/IL4/IL1A/GREM1/IL12RB1/ECM1/CADM4/PDGFRA
GOBP_HIGH_DENSITY_LIPOPROTEIN_PARTICLE_ASSEMBLY	GOBP_HIGH_DENSITY_LIPOPROTEIN_PARTICLE_ASSEMBLY	14	0.77029	1.90379	0.00244967	0.0199006	0.0155305	4382	tags=43%, list=10%, signal=39%	APOA5/APOA1/APOA4/APOA2/APOE/ABCA7
GOBP_NEGATIVE_REGULATION_OF_METAPHASE_ANAPHASE_TRANSITION_OF_CELL_CYCLE	GOBP_NEGATIVE_REGULATION_OF_METAPHASE_ANAPHASE_TRANSITION_OF_CELL_CYCLE	40	0.557672	1.74196	0.00245703	0.0199364	0.0155584	9701	tags=40%, list=22%, signal=31%	AURKB/CDC20/PLK1/BUB1/CENPF/TTK/CCNB1/BUB1B/TRIP13/NDC80/CDT1/KNTC1/MAD2L1/MAD2L2/ZWINT/CHFR
GOBP_CELLULAR_GLUCURONIDATION	GOBP_CELLULAR_GLUCURONIDATION	19	0.675173	1.79119	0.00249303	0.0202043	0.0157675	3989	tags=37%, list=9%, signal=34%	UGT2B15/UGT2B4/UGT1A10/UGT2B28/UGT1A8/UGT1A7/UGT1A4
GOBP_POSITIVE_REGULATION_OF_CALCIUM_ION_TRANSPORT	GOBP_POSITIVE_REGULATION_OF_CALCIUM_ION_TRANSPORT	114	0.399746	1.51656	0.0025133	0.0203442	0.0158767	8184	tags=31%, list=18%, signal=25%	LPAR3/F2/CD19/CRH/CEMIP/RYR2/STRIT1/TRPV3/P2RX5/CCL5/BDKRB1/XCL1/GRIN1/PLA2G1B/FFAR1/UCN/CXCL9/FGF14/PLCG2/STAC3/P2RX2/HAP1/ATP2C2/P2RY6/G6PD/TSPO/SNCA/ATP2A1/LGALS3/CACNB3/CCR1/CDK5/IL13/CCL4/JPH2
GOBP_MIDBRAIN_DEVELOPMENT	GOBP_MIDBRAIN_DEVELOPMENT	82	0.44097	1.59685	0.00251644	0.0203453	0.0158775	7583	tags=27%, list=17%, signal=22%	OTX1/FGF9/WNT2/SYNGR3/FOXB1/INA/BASP1/PITX3/EN2/CASP5/EN1/WNT1/WNT5A/WNT3/PADI2/G6PD/CKB/S100A1/SHH/UQCRQ/SFRP2/KAT2A
GOBP_EOSINOPHIL_MIGRATION	GOBP_EOSINOPHIL_MIGRATION	22	0.672393	1.84781	0.00252085	0.0203565	0.0158863	8177	tags=59%, list=18%, signal=48%	CCL7/CCL11/CCL21/ADAM8/CCL26/CCL5/CCL13/CCL1/SCG2/IL4/CCL24/LGALS3/CCL4
GOCC_PROTON_TRANSPORTING_V_TYPE_ATPASE_COMPLEX	GOCC_PROTON_TRANSPORTING_V_TYPE_ATPASE_COMPLEX	27	0.61768	1.76161	0.00254242	0.0205063	0.0160031	7293	tags=33%, list=16%, signal=28%	ATP6V1G3/ATP6V0A4/ATP6V1C2/ATP6V0D2/ATP6V1B1/TCIRG1/ATP6V1F/ATP6V0B/ATP6V0C
GOMF_PHOSPHOLIPASE_ACTIVITY	GOMF_PHOSPHOLIPASE_ACTIVITY	102	0.417164	1.55333	0.00256165	0.0206367	0.0161049	10047	tags=34%, list=23%, signal=27%	CHRM1/PLA2G3/PLA2G4F/PLA2G2D/PLA2G2A/PLA2G4D/LIPH/PLAAT1/CCL5/PLA2G1B/PNLIPRP2/PLCG2/CLC/PLAAT4/PLCB2/PLCD4/CCR5/PLAAT5/GDPD3/ABHD3/PLB1/PROCA1/PLA2G6/LIPI/CCR1/LIPC/PGAP6/PLA2G2C/PLCD3/SMPDL3B/SMPD3/NOTUM/SMPD2/PLA2G4E/ABHD12
GOBP_REGULATION_OF_RELEASE_OF_CYTOCHROME_C_FROM_MITOCHONDRIA	GOBP_REGULATION_OF_RELEASE_OF_CYTOCHROME_C_FROM_MITOCHONDRIA	43	0.547578	1.76464	0.00257288	0.0207025	0.0161563	10936	tags=49%, list=25%, signal=37%	MMP9/HRK/AVP/MLLT11/PYCARD/PMAIP1/PLAUR/HGF/GPX1/PPIF/BIK/BBC3/BAD/ARRB2/PDCD5/BID/BMF/IGF1/FAM162A/BAX/BAK1
GOBP_DIGESTIVE_SYSTEM_DEVELOPMENT	GOBP_DIGESTIVE_SYSTEM_DEVELOPMENT	128	0.394339	1.51173	0.00258802	0.0207996	0.016232	9170	tags=30%, list=21%, signal=24%	GATA4/BARX1/FOXE1/CLMP/SFRP5/NKX2-2/ASCL1/CXCL8/SHOX2/SIX2/NKX3-2/PYY/CPS1/STRA6/MIXL1/REG1A/ADA/CCNB1/RARRES2/WNT5A/DAB1/KIT/PTK6/HOXD13/CELA1/PDGFRA/OXTR/SHH/WNT11/SFRP2/SCT/CCDC40/PKDCC/RET/OTC/GIP/CCKBR/SRC
GOBP_LONG_CHAIN_FATTY_ACID_METABOLIC_PROCESS	GOBP_LONG_CHAIN_FATTY_ACID_METABOLIC_PROCESS	118	0.395606	1.49742	0.00260306	0.0208956	0.016307	5444	tags=18%, list=12%, signal=16%	CYP2A6/CYP2A7/PTGDS/CYP2C9/ALOXE3/CYP2C18/CYP4F3/PTGES/SLC27A6/CYP1A2/CYP4F2/CYP4F12/ACSBG1/CYP2B6/CYP2S1/CYP4F11/GPX1/ALOX15/ADTRP/ACSM1/ALOX5
GOBP_MUSCLE_CELL_DIFFERENTIATION	GOBP_MUSCLE_CELL_DIFFERENTIATION	342	0.311244	1.34211	0.00261959	0.0210033	0.016391	7595	tags=20%, list=17%, signal=17%	TNNT1/GATA4/POPDC3/MYF6/MYMX/WFIKKN2/ADGRB1/EREG/TRIM72/HAMP/FGF9/DNER/SHOX2/CTNNA2/FLNC/SIX4/NEB/ADAM12/CDH15/WNT10B/WNT8A/ACTN2/KEL/WNT5B/TBX5/SPEG/OLFM2/WNT1/ANKRD1/WT1/MYOD1/CCNB1/CXCL9/CAV3/MIR499A/COMP/PROX1/STAC3/GPX1/NRAP/IL4/ISL1/KIT/MYMK/P2RX2/ERVFRD-1/MYL2/GREM1/MYPN/LBX2/TBX1/TBX18/KRT19/G6PD/TARBP2/PLEKHO1/PDGFRA/LOX/SMARCD3/SHH/PTGFRN/RBM38/SIX1/RYR1/WNT4/RGS2/MESP1/KAT2A/DKK1
GOCC_VACUOLAR_PROTON_TRANSPORTING_V_TYPE_ATPASE_COMPLEX	GOCC_VACUOLAR_PROTON_TRANSPORTING_V_TYPE_ATPASE_COMPLEX	18	0.718348	1.88566	0.00262928	0.021056	0.0164322	1847	tags=28%, list=4%, signal=27%	ATP6V1G3/ATP6V0A4/ATP6V1C2/ATP6V0D2/ATP6V1B1
GOBP_ACTIVATION_OF_INNATE_IMMUNE_RESPONSE	GOBP_ACTIVATION_OF_INNATE_IMMUNE_RESPONSE	139	0.373245	1.44366	0.00263714	0.021094	0.0164618	15378	tags=45%, list=35%, signal=29%	MUC13/MUC16/MUC12/AIM2/MUC17/MUCL1/CARD11/ZBP1/PYCARD/KLRC2/CLEC4E/CARD9/PLCG2/CLEC6A/FCER1G/MUC5B/PYHIN1/TYROBP/CLEC4D/PSMB3/HCK/PSME2/PSMB10/PRKCD/PSMA8/ICAM3/PSMA1/CLEC10A/SRC/MUC20/MUC3A/PSMB9/PSMB4/IFI16/PSMB8/MUC1/MNDA/PSMA7/PQBP1/PSMA5/PSMB6/PSMC4/FFAR2/PSMC5/PSMD13/PSMD14/CD209/NLRC4/HRAS/PAK3/PSMA4/CGAS/PSMA2/PSMB2/PSMD2/PSMD9/LILRA2/SYK/FCN1/PSMD4/RELB/PSMD8
GOBP_EXCRETION	GOBP_EXCRETION	59	0.500834	1.70335	0.00272599	0.0217789	0.0169963	4507	tags=29%, list=10%, signal=26%	AQP6/NPPB/CLCNKB/ATP6V0A4/CLCNKA/AQP9/DRD2/ATP6V1B1/AVP/CHRNB2/CHRNB4/UGT1A7/SCNN1B/ADORA1/TAC1/SCNN1G/ABCG8
GOBP_MITOTIC_DNA_INTEGRITY_CHECKPOINT	GOBP_MITOTIC_DNA_INTEGRITY_CHECKPOINT	104	0.419206	1.56711	0.00275945	0.0219943	0.0171644	8965	tags=25%, list=20%, signal=20%	HMGA2/GTSE1/E2F7/TICRR/CDC25C/AURKA/EME1/ZNF385A/CCNB1/E2F8/CDK1/EME2/PIDD1/E2F1/STK33/FANCD2/CHEK2/CDC6/ORC1/CDK5RAP3/BRSK1/BLM/PCBP4/DONSON/RAD9A/SFN
GOBP_SODIUM_ION_TRANSPORT	GOBP_SODIUM_ION_TRANSPORT	231	0.332633	1.3723	0.00275871	0.0219943	0.0171644	4504	tags=17%, list=10%, signal=16%	SLC38A8/SLC6A15/SLC4A9/HCN2/ASIC5/ASIC1/FXYD4/SLC8A3/SLC13A3/CACNA1G/SLC38A3/SLC6A2/ATP4B/DRD2/SLC9A4/SLC13A2/SLC34A2/HCN4/SLC6A11/SLC9A2/SLC8A2/ATP6V1B1/ATP1A3/NKAIN2/SLC10A1/ATP4A/ASIC2/SLC6A4/PCSK9/SCNN1B/NKAIN4/SCNN1A/SLC4A5/SLC4A10/CAV3/FGF14/TRPM2/SCNN1G/ASIC3/SCN2A
GOMF_IGG_BINDING	GOMF_IGG_BINDING	11	0.773549	1.80744	0.0027751	0.022067	0.0172211	6022	tags=73%, list=14%, signal=63%	PIP/FCGR1A/FCGR1B/FCGR3B/FCGR2C/FCGR2B/FCER1G/FCGR3A
GOBP_REGULATION_OF_LYMPHOCYTE_APOPTOTIC_PROCESS	GOBP_REGULATION_OF_LYMPHOCYTE_APOPTOTIC_PROCESS	52	0.506585	1.6865	0.00277193	0.022067	0.0172211	8347	tags=35%, list=19%, signal=28%	PIP/AURKB/LGALS14/PDCD1/ADAM8/BLK/CCL5/JAK3/CD27/IL2/ADA/WNT5A/IRS2/LGALS9/SLC46A2/LGALS3/CD74/CD3G
GOBP_REGULATION_OF_POTASSIUM_ION_TRANSMEMBRANE_TRANSPORTER_ACTIVITY	GOBP_REGULATION_OF_POTASSIUM_ION_TRANSMEMBRANE_TRANSPORTER_ACTIVITY	57	0.486753	1.65325	0.00278483	0.0221045	0.0172504	2220	tags=16%, list=5%, signal=15%	LRRC38/KCNE5/LRRC52/KCNS1/GAL/KCNG1/KCNA1/MIR153-1/ACTN2
GOBP_NEGATIVE_REGULATION_OF_BINDING	GOBP_NEGATIVE_REGULATION_OF_BINDING	156	0.369469	1.45556	0.00278636	0.0221045	0.0172504	7845	tags=20%, list=18%, signal=16%	HMGA2/CFHR5/CFHR2/WFIKKN2/SLN/CFHR1/ANKRD33/SLPI/AURKB/HAND1/LEF1/NEK2/PCSK9/AURKA/MSX2/XIRP1/MYOD1/MDFI/TMC8/TTC36/GZMA/NOG/GATA1/DDIT3/E2F1/ENHO/ZFPM1/CTSZ/DDX11/DKK1/PRKCD
GOBP_OOCYTE_DIFFERENTIATION	GOBP_OOCYTE_DIFFERENTIATION	47	0.516708	1.69948	0.00280957	0.0222504	0.0173642	10336	tags=45%, list=23%, signal=34%	SOHLH1/EREG/BNC1/TDRD5/AURKA/PABPC1L/CCNB1/TUBB8/TRIP13/ZGLP1/SOHLH2/ZP3/CDC25B/YBX2/WNT4/REC8/PTK2B/GDF9/LGR5/AURKC/IGF1
GOBP_LEUKOCYTE_HOMEOSTASIS	GOBP_LEUKOCYTE_HOMEOSTASIS	79	0.451369	1.62337	0.00281134	0.0222504	0.0173642	6648	tags=28%, list=15%, signal=24%	HCAR2/LMO1/CXCL6/TNFSF14/TNFRSF17/IL6/FOXP3/IL2RA/CCNB2/TNFRSF13B/PMAIP1/JAK3/IL2/ADA/SIT1/TNFSF13B/CORO1A/GPR174/TCIRG1/SLC7A11/LGALS9/SLC46A2
GOCC_SIGNAL_RECOGNITION_PARTICLE	GOCC_SIGNAL_RECOGNITION_PARTICLE	11	-0.784642	-1.73837	0.00284089	0.022458	0.0175263	356	tags=27%, list=1%, signal=27%	SRP54/RN7SL3/RN7SL1
GOBP_NEGATIVE_REGULATION_OF_CELL_CYCLE_G2_M_PHASE_TRANSITION	GOBP_NEGATIVE_REGULATION_OF_CELL_CYCLE_G2_M_PHASE_TRANSITION	106	0.409946	1.54065	0.0028688	0.0226521	0.0176777	14876	tags=44%, list=33%, signal=30%	HMGA2/AURKB/PLK1/TICRR/AURKA/ATF5/CDK1/MIIP/CDC6/ORC1/CDK5RAP3/GPR132/BRSK1/PSMB3/NABP1/PSME2/BLM/PSMB10/DONSON/PSMA8/FHL1/PSMA1/BABAM1/PSMB9/PSMB4/CHEK1/DTL/PSMB8/PSMA7/AVEN/PSMA5/PSMB6/NABP2/PSMC4/RBX1/PSMC5/PSMD13/PSMD14/CLSPN/INTS3/PSMA4/MACROH2A1/VPS4A/PSMA2/PSMB2/PSMD2/PSMD9
GOMF_ESTRADIOL_17_BETA_DEHYDROGENASE_ACTIVITY	GOMF_ESTRADIOL_17_BETA_DEHYDROGENASE_ACTIVITY	17	0.704346	1.8419	0.00289256	0.0227865	0.0177826	2808	tags=24%, list=6%, signal=22%	AKR1B15/RDH8/HSD17B6/AKR1C4
GOCC_CHROMOSOME_CENTROMERIC_REGION	GOCC_CHROMOSOME_CENTROMERIC_REGION	192	0.356373	1.44719	0.00289206	0.0227865	0.0177826	9723	tags=26%, list=22%, signal=20%	AURKB/HJURP/CENPA/BIRC5/PLK1/NUF2/SPC24/BUB1/KIF2C/NEK2/CENPM/CDCA8/CENPF/SGO1/CDCA5/CENPW/TOP2A/SKA1/ERCC6L/NCAPG/TTK/CCNB1/CENPE/BUB1B/CEBPB/SKA3/NDC80/KNL1/CDT1/CENPI/KMT5C/KIF18A/REC8/OIP5/KNTC1/CENPK/MAD2L1/ESCO2/RANGAP1/CENPH/SPOUT1/NCAPD2/SPC25/CENPU/CENPT/ZWINT/KNSTRN/IKZF1/CENPO
GOBP_REGULATION_OF_NEURON_MIGRATION	GOBP_REGULATION_OF_NEURON_MIGRATION	37	0.55927	1.7144	0.00290819	0.022883	0.0178579	2576	tags=19%, list=6%, signal=18%	NKX6-1/SCRT1/CTNNA2/MDK/CAMK2B/NTNG2/SEMA3A
GOBP_SENSORY_PERCEPTION_OF_TASTE	GOBP_SENSORY_PERCEPTION_OF_TASTE	55	0.497317	1.6711	0.00291363	0.0228991	0.0178705	5917	tags=38%, list=13%, signal=33%	LCN1/PIP/CST2/RTP3/ASIC1/CST4/GNG13/REEP2/WNT10B/ASIC2/LEF1/RTP5/TAS1R3/SCNN1B/SCNN1A/SCNN1G/ASIC3/P2RX2/PIGR/PLCB2/SCNN1D
GOBP_POSITIVE_REGULATION_OF_CD4_POSITIVE_ALPHA_BETA_T_CELL_DIFFERENTIATION	GOBP_POSITIVE_REGULATION_OF_CD4_POSITIVE_ALPHA_BETA_T_CELL_DIFFERENTIATION	31	0.594839	1.77159	0.00295115	0.023167	0.0180796	9017	tags=52%, list=20%, signal=41%	CCL19/IFNG/FOXP3/SOCS1/IL12B/IL23A/NFKBIZ/IL18/IL12RB1/CD80/LGALS9/SASH3/CD86/RIPK2/NCKAP1L/TNFSF4
GOCC_CLATHRIN_COATED_ENDOCYTIC_VESICLE	GOCC_CLATHRIN_COATED_ENDOCYTIC_VESICLE	54	0.508177	1.69308	0.00297292	0.0232996	0.0181831	4237	tags=22%, list=10%, signal=20%	SFTPB/SLC18A3/SFTPC/CEMIP/APOB/APOE/FZD2/ROR2/FCGR1A/CTLA4/FCGR1B/WNT5A
GOBP_TISSUE_REMODELING	GOBP_TISSUE_REMODELING	162	0.364484	1.44289	0.00297493	0.0232996	0.0181831	7857	tags=27%, list=18%, signal=22%	HRG/TF/SPP2/HAMP/MC4R/GDF5/ARG1/MDK/SYT7/IL6/ADAM8/PTH/SEMA3C/CALCA/IL20RA/SIGLEC15/CTHRC1/IL21/CD38/IL2/RAC2/IL12B/IL23A/TIMP1/EFNA2/IL1A/GREM1/IL18/CST3/GPR55/SPP1/WNT16/TCIRG1/TNFRSF11A/CELA1/DBH/HOXA3/LIF/GPNMB/DCSTAMP/RUNX1/P3H4/BGLAP
GOBP_LYMPHOCYTE_HOMEOSTASIS	GOBP_LYMPHOCYTE_HOMEOSTASIS	57	0.485535	1.64911	0.00299304	0.0234143	0.0182726	8751	tags=37%, list=20%, signal=30%	LMO1/TNFSF14/TNFRSF17/FOXP3/IL2RA/CCNB2/TNFRSF13B/PMAIP1/JAK3/IL2/ADA/SIT1/TNFSF13B/CORO1A/GPR174/TCIRG1/LGALS9/SLC46A2/CD74/GAPT/NCKAP1L
GOBP_T_CELL_CHEMOTAXIS	GOBP_T_CELL_CHEMOTAXIS	24	0.644636	1.80212	0.00302493	0.0236091	0.0184246	4237	tags=38%, list=10%, signal=34%	S100A7/CXCL13/CCL21/CCL26/CXCR3/CCL5/XCL1/XCL2/WNT5A
GOBP_REGULATION_OF_SYNAPTIC_PLASTICITY	GOBP_REGULATION_OF_SYNAPTIC_PLASTICITY	175	0.354816	1.41673	0.0030235	0.0236091	0.0184246	5949	tags=21%, list=13%, signal=18%	VGF/ITPKA/ADGRB1/CPLX2/SLC8A3/JPH3/CRH/DRD2/SLC8A2/CDC20/ERC2/SYT7/CAMK2B/EPHB2/APOE/RELN/SYT12/GRIN2D/CALB2/GRIN1/ADORA1/KCNJ10/NEURL1/CD38/MPP2/SLC4A10/GRIN2B/FGF14/GRID2/RIMS2/KIT/IGSF11/SHISA8/RASGRF1/SERPINE2/SHISA7/TYROBP
GOBP_NEGATIVE_REGULATION_OF_SMALL_MOLECULE_METABOLIC_PROCESS	GOBP_NEGATIVE_REGULATION_OF_SMALL_MOLECULE_METABOLIC_PROCESS	98	0.426881	1.58505	0.00303112	0.0236301	0.018441	7637	tags=28%, list=17%, signal=23%	APOC3/ERFE/SLC4A1/CYP7A1/FGF19/GCK/MFSD2A/UGT1A8/PLIN5/APOC1/APOE/CYP27B1/MIR766/TRIB3/PROX1/GFI1/C1QTNF3/DGAT2/C1QTNF12/SERPINA12/MIR33A/NUPR1/CDA/PFKFB1/WNT4/PLEK/PGP
GOBP_MICROTUBULE_CYTOSKELETON_ORGANIZATION_INVOLVED_IN_MITOSIS	GOBP_MICROTUBULE_CYTOSKELETON_ORGANIZATION_INVOLVED_IN_MITOSIS	143	0.374151	1.45612	0.00303844	0.0236599	0.0184643	10173	tags=30%, list=23%, signal=23%	MYBL2/AURKB/MISP/CDC20/CENPA/PLK1/FSD1/TPX2/NUF2/NEK2/DLGAP5/AURKA/KIF4A/WDR62/KIFC1/KIF23/TACC3/TTK/SAPCD2/CCNB1/CENPE/INSC/NDC80/ESPL1/TOGARAM2/RCC1/CHEK2/KIF11/PSRC1/STIL/RACGAP1/MAD2L1/KIFC2/PARP3/CENPH/SPC25/KIF2A/NUSAP1/STMN1/KIF4B/PTPA/GPSM2/AURKC
GOBP_NERVE_DEVELOPMENT	GOBP_NERVE_DEVELOPMENT	67	0.468705	1.6191	0.00304269	0.0236657	0.0184688	7171	tags=31%, list=16%, signal=26%	NKX2-2/NTF4/PRKCG/SIX4/NPTX1/DRGX/CHRNB2/EPHB2/SEMA3A/NTRK1/ISL1/ATOH7/TBX1/TIFAB/SERPINE2/PLXNA4/TCIRG1/HOXA1/SULF2/HOXA3/SIX1
GOBP_DOPAMINE_TRANSPORT	GOBP_DOPAMINE_TRANSPORT	45	0.539277	1.76714	0.00307111	0.0238594	0.0186199	6755	tags=40%, list=15%, signal=34%	SYT4/RAB3B/SYT3/SLC6A2/DRD2/GDNF/SYT7/CHRNB2/SLC18A2/SYT17/SYT12/SLC22A1/SYT1/SNCG/SYT13/SYT6/SNCA/MAPK15
GOMF_PHOSPHATIDYLINOSITOL_4_5_BISPHOSPHATE_BINDING	GOMF_PHOSPHATIDYLINOSITOL_4_5_BISPHOSPHATE_BINDING	81	0.433079	1.55798	0.00308968	0.0239485	0.0186895	8758	tags=32%, list=20%, signal=26%	ANXA8/SNAP91/GSDMC/AMER3/SYT7/ACTN2/SDCBP2/AMER2/SYT1/MYO1G/RPH3A/SNX20/EXOC1L/ALOX15/GSDMB/GSDME/CAPG/PHLDA3/STXBP6/GSDMA/SCIN/PFN2/TWF2/JPH2/PFN1/ANXA2
GOCC_RIBOSOME	GOCC_RIBOSOME	226	0.329117	1.35971	0.00308967	0.0239485	0.0186895	16521	tags=51%, list=37%, signal=32%	RPL22L1/MRPL12/RPS4Y2/LINC01004/MRPL41/MRPS12/ISG15/MPV17L2/RPS10/RPL39L/HBA1/HBA2/MRPL55/RPSA/RPS19/GADD45GIP1/MRPL23/MTG1/MRPS26/RPL28/RPLP1/MRPL34/RPLP2/MRPS15/MRPS6/MRPS25/RPS4Y1/RPS2/MRPS34/AURKAIP1/MRPL52/RPL39/RPS17/RPL17/RPS20/MRPL28/RPL27A/RPL13/RPL29/RRBP1/RPS6KL1/RPL36/RPS15/RPL10L/MRPL17/MTG2/RPL35/RPLP0/RPL13AP3/RPL36A/MRPL14/MRPL15/CHCHD1/RPL37/C12orf65/MRPL40/RPL32/MRPL18/RPS21/MRP…
GOCC_DNA_PACKAGING_COMPLEX	GOCC_DNA_PACKAGING_COMPLEX	102	-0.465789	-1.57444	0.00311289	0.0240732	0.0187868	4036	tags=21%, list=9%, signal=19%	H2AC20/H1-1/H3C1/H2AC12/H3C2/H2AC4/H3C11/H1-3/H4C1/H3C3/H3C7/H2BC10/H1-4/H2AC21/H2BC3/H4C4/H4C13/H4C2/H1-5/H4C6/H4C3
GOBP_NEGATIVE_REGULATION_OF_CELL_PROJECTION_ORGANIZATION	GOBP_NEGATIVE_REGULATION_OF_CELL_PROJECTION_ORGANIZATION	178	0.352742	1.41386	0.0031126	0.0240732	0.0187868	8492	tags=26%, list=19%, signal=21%	HRG/INPP5J/STMN2/STAP1/PLXNB3/CCL21/TSKU/SEMA3C/NTN1/EPHB2/APOE/SEMA3A/MIR196A1/TRIM46/RTN4RL1/CD38/MAG/MT3/GRIN2B/WNT5A/SEMA3B/GFI1/SLIT2/DAB1/SEMA7A/RTN4R/DCC/MINAR1/DRAXIN/ARHGAP4/WNT3/LGALS1/SEMA4A/SPP1/CIB1/SEMA4B/RTN4RL2/SEMA3E/ZNF365/TBC1D7/CDK5/PRKCD/ITGA3/PFN2/SPOCK1/ARHGAP44/TNR
GOMF_RETINOL_BINDING	GOMF_RETINOL_BINDING	14	0.760992	1.88081	0.00314337	0.0242812	0.0189491	2090	tags=36%, list=5%, signal=34%	CRABP1/ADH4/C8G/RLBP1/STRA6
GOBP_REGULATION_OF_SYSTEMIC_ARTERIAL_BLOOD_PRESSURE	GOBP_REGULATION_OF_SYSTEMIC_ARTERIAL_BLOOD_PRESSURE	88	0.420811	1.53939	0.00315804	0.0243667	0.0190158	4235	tags=23%, list=10%, signal=21%	KLK1/KLK2/TNNI3/NPPB/EDN3/KLK3/ADRB1/CRH/DRD2/CYP4F2/NMU/CALCA/AVP/ASIC2/CYP4F12/ADRA1D/ADORA1/CES1/SLC4A5/RARRES2
GOBP_CYTOKINE_PRODUCTION_INVOLVED_IN_IMMUNE_RESPONSE	GOBP_CYTOKINE_PRODUCTION_INVOLVED_IN_IMMUNE_RESPONSE	92	0.428095	1.58137	0.00317604	0.0244776	0.0191023	9050	tags=32%, list=20%, signal=25%	APOA1/CHGA/CLNK/ARG1/IFNB1/APOA2/IL6/FOXP3/JAK3/XCL1/NOD2/FFAR3/LILRB4/WNT5A/IL4/SLC7A5/SEMA7A/KIT/CLC/IL18/CD96/SASH3/LILRB1/LAPTM5/HLA-G/CD74/IL1B/TNFSF4/BTK
GOBP_MAST_CELL_ACTIVATION	GOBP_MAST_CELL_ACTIVATION	59	0.496248	1.68776	0.00318924	0.0245513	0.0191599	11591	tags=47%, list=26%, signal=35%	PLA2G3/CPLX2/PTGDS/CHGA/CLNK/BLK/CNR2/RAC2/UNC13D/IL4/KIT/RHOH/LAT/S100A13/LGALS9/MILR1/LAT2/IL13RA2/IL13/CD300LF/STXBP2/BTK/S100A12/PIK3CD/FGR/ADGRE2/LCP2/CD300A
GOBP_T_CELL_LINEAGE_COMMITMENT	GOBP_T_CELL_LINEAGE_COMMITMENT	27	0.609191	1.7374	0.00319551	0.0245716	0.0191757	7307	tags=48%, list=16%, signal=40%	IL6/BATF/FOXP3/IRF4/IL12B/IL23A/TOX/IL12RB1/SLAMF6/LY9/LOXL3/SHH/ZFPM1
GOBP_REGULATION_OF_PROTEIN_BINDING	GOBP_REGULATION_OF_PROTEIN_BINDING	194	0.343447	1.39662	0.00320684	0.0246181	0.019212	9170	tags=21%, list=21%, signal=17%	VTN/CFHR5/CFHR2/WFIKKN2/MMP9/CFHR1/SLPI/AURKB/PRMT8/GREM2/PLK1/CSF3/APOE/LEF1/CTHRC1/PCSK9/AURKA/XIRP1/TERT/ADD2/WNT5A/TRIB3/TMC8/TTC36/NOG/LOX/HOXA3/SMARCD3/ZFPM1/CTSZ/DDX11/DKK1/CDK5/PRKCD/PHLDA2/RAMP1/MAPRE3/RIPK2/ANXA2/ARRB2/SRC
GOCC_TRANSCRIPTION_REGULATOR_COMPLEX	GOCC_TRANSCRIPTION_REGULATOR_COMPLEX	391	0.295512	1.27802	0.00320884	0.0246181	0.019212	5391	tags=12%, list=12%, signal=10%	PASD1/GATA4/MYF6/INSM1/ASCL1/SOX2/DMBX1/POU2AF1/SIX2/HOXB13/PITX2/HAND1/SIX4/PITX1/HMGA1/HOXD12/SCX/ZFP42/ELANE/ASCL4/E2F7/RCOR2/TAF7L/LEF1/FOXH1/NR5A1/ASCL2/DEPDC1/POU3F2/ANKRD1/MYOD1/POU3F1/CEBPB/FOXE3/GFI1/ZNF541/HES6/HOXB9/SPI1/E2F8/E2F2/HOXA11/ATF5/TCF7/CEBPA/TBX18
GOBP_FOREBRAIN_GENERATION_OF_NEURONS	GOBP_FOREBRAIN_GENERATION_OF_NEURONS	53	0.509074	1.69777	0.00322201	0.0246911	0.019269	8139	tags=38%, list=18%, signal=31%	FEZF2/SOX1/ASCL1/ARX/LHX8/GSX2/SEMA3A/LEF1/OTP/GBX2/SLC4A10/WNT5A/PROX1/SLIT2/ATF5/FOXG1/UNCX/UQCRQ/BCL11B/CSF1R
GOBP_ORGANIC_ACID_CATABOLIC_PROCESS	GOBP_ORGANIC_ACID_CATABOLIC_PROCESS	257	0.327579	1.36543	0.00325825	0.0249406	0.0194637	3386	tags=10%, list=8%, signal=9%	CRABP1/TAT/PON1/HAO1/MAT1A/CEL/SULT2A1/AGXT/AKR1D1/MFSD2A/GAD1/CYP26C1/CYP4F3/HAL/ARG1/PLIN5/CYP26A1/CYP4F2/GAD2/TDO2/CYP4F12/CBSL/UROC1/CBS/SDS
GOMF_TRANSCRIPTION_REGULATOR_INHIBITOR_ACTIVITY	GOMF_TRANSCRIPTION_REGULATOR_INHIBITOR_ACTIVITY	17	0.701516	1.8345	0.00327822	0.0250361	0.0195382	147	tags=12%, list=0%, signal=12%	PASD1/NR0B2
GOMF_LIGAND_GATED_CALCIUM_CHANNEL_ACTIVITY	GOMF_LIGAND_GATED_CALCIUM_CHANNEL_ACTIVITY	26	0.630109	1.79871	0.00328555	0.0250361	0.0195382	4175	tags=27%, list=9%, signal=24%	TRPM8/RYR2/MCOLN2/GRIN2D/GRIN1/GRIN2B/TRPM2
GOMF_PHOSPHOLIPASE_A2_ACTIVITY_CONSUMING_1_2_DIPALMITOYLPHOSPHATIDYLCHOLINE	GOMF_PHOSPHOLIPASE_A2_ACTIVITY_CONSUMING_1_2_DIPALMITOYLPHOSPHATIDYLCHOLINE	25	0.63071	1.78045	0.00327737	0.0250361	0.0195382	7589	tags=48%, list=17%, signal=40%	PLA2G3/PLA2G4F/PLA2G2D/PLA2G2A/PLA2G4D/PLAAT1/PLA2G1B/PLAAT4/PLAAT5/ABHD3/PLB1/PLA2G6
GOBP_NEGATIVE_REGULATION_OF_MITOTIC_CELL_CYCLE	GOBP_NEGATIVE_REGULATION_OF_MITOTIC_CELL_CYCLE	301	0.317989	1.36055	0.00328443	0.0250361	0.0195382	12870	tags=31%, list=29%, signal=22%	HMGA2/BRINP2/PLK5/BMP7/AURKB/CDC20/PLK1/GTSE1/E2F7/BUB1/TICRR/CDC25C/MIR138-1/AURKA/CENPF/EME1/ZNF385A/CDKN2A/TTK/BTG4/CCNB1/BUB1B/TRIP13/E2F8/BRINP3/DDIAS/CDK1/NDC80/CDT1/EME2/PIDD1/MIIP/E2F1/STK33/FANCD2/CHEK2/MYO16/CDC6/ORC1/CDK5RAP3/GPR132/GPNMB/BRSK1/GAS1/PSMB3/NABP1/CDK2AP2/PSME2/BLM/PSMB10/KNTC1/PCBP4/EZH2/GADD45GIP1/DONSON/PSMA8/FHL1/RAD9A/MAD2L1/MAD2L2/PSMA1/SFN/FAP/ZWINT/CHFR/AURKAIP1/S…
GOBP_NEGATIVE_REGULATION_OF_CELL_CYCLE_PROCESS	GOBP_NEGATIVE_REGULATION_OF_CELL_CYCLE_PROCESS	337	0.303878	1.30894	0.00329949	0.025114	0.019599	9809	tags=22%, list=22%, signal=17%	HMGA2/NUPR2/PLK5/C10orf99/BMP7/AURKB/CDC20/PLK1/PTTG1/GTSE1/E2F7/BUB1/RRM2/TICRR/CDC25C/NEK2/MIR138-1/AURKA/CENPF/FBXO43/ZNF385A/CDKN2A/TTK/CCNB1/BUB1B/FOXE3/TRIP13/E2F8/CCNF/ATF5/CDK1/NDC80/CDT1/ESPL1/PIDD1/RAD51/MIIP/E2F1/CHEK2/MYO16/CDC6/ORC1/LIF/CDK5RAP3/MIF/NAA10/GPR132/GPNMB/BRSK1/PSMB3/NABP1/CDK2AP2/KAT2A/PSME2/BLM/PSMB10/KNTC1/PCBP4/HLA-G/EZH2/DONSON/PSMA8/FHL1/MAD2L1/MAD2L2/PSMA1/BABAM1/…
GOBP_REGULATION_OF_NEUTROPHIL_CHEMOTAXIS	GOBP_REGULATION_OF_NEUTROPHIL_CHEMOTAXIS	31	0.591212	1.76079	0.00333503	0.025356	0.0197879	4598	tags=32%, list=10%, signal=29%	LBP/CXCL8/CCL19/CCL21/MDK/XCL1/NOD2/RAC2/IL23A/SLIT2
GOBP_NEGATIVE_REGULATION_OF_CHROMOSOME_ORGANIZATION	GOBP_NEGATIVE_REGULATION_OF_CHROMOSOME_ORGANIZATION	89	0.412481	1.51237	0.00338982	0.0257436	0.0200903	9809	tags=27%, list=22%, signal=21%	AURKB/CDC20/PLK1/PTTG1/AICDA/BUB1/PIF1/CENPF/TOP2A/TTK/CCNB1/BUB1B/TRIP13/NDC80/CDT1/ESPL1/NAA10/APOBEC1/KNTC1/MAD2L1/MAD2L2/SRC/ZWINT/SETMAR
GOBP_CELLULAR_RESPONSE_TO_CADMIUM_ION	GOBP_CELLULAR_RESPONSE_TO_CADMIUM_ION	37	0.556081	1.70463	0.00339695	0.0257688	0.02011	5376	tags=35%, list=12%, signal=31%	MMP9/CYP1A2/MT1X/MT1A/MT2A/MT3/MT1G/MT1DP/NCF1/MT1F/MT1E/MT1B/MT1M
GOBP_CELLULAR_RESPONSE_TO_X_RAY	GOBP_CELLULAR_RESPONSE_TO_X_RAY	12	0.758874	1.81149	0.00340149	0.0257743	0.0201143	852	tags=17%, list=2%, signal=16%	HMGA2/HAMP
GOMF_COLLAGEN_BINDING	GOMF_COLLAGEN_BINDING	66	0.459824	1.597	0.00342369	0.0259135	0.0202229	8143	tags=33%, list=18%, signal=27%	MMP12/MMP13/LRRC15/MMP9/COCH/ACHE/TGFBI/CCBE1/MRC2/COMP/LUM/CD44/PCOLCE/COL6A1/RELL2/LOX/C1QTNF1/P3H1/COL6A2/P3H4/ITGA3/GP6
GOBP_POSITIVE_REGULATION_OF_B_CELL_MEDIATED_IMMUNITY	GOBP_POSITIVE_REGULATION_OF_B_CELL_MEDIATED_IMMUNITY	38	0.553712	1.7209	0.003431	0.0259397	0.0202434	9050	tags=37%, list=20%, signal=29%	HPX/FCER2/LTA/XCL1/NOD2/IL2/C3/IL4/C17orf99/KMT5C/CD28/MAD2L2/TNFSF4/BTK
GOBP_GASTRULATION	GOBP_GASTRULATION	172	0.354258	1.40413	0.00348783	0.02634	0.0205558	6186	tags=19%, list=14%, signal=16%	HMGA2/VTN/APOA1/COL11A1/MMP9/COL7A1/SOX2/SIX2/BMP7/HAND1/SCX/FOXA2/MIXL1/WNT5B/LEF1/TBX20/IL1RN/GPC3/CRB2/COL5A1/WNT5A/HOXA11/DUSP2/WNT3/MMP8/EOMES/LBX2/NOG/APELA/ITGB4/LAMB3/COL6A1
GOBP_RELEASE_OF_CYTOCHROME_C_FROM_MITOCHONDRIA	GOBP_RELEASE_OF_CYTOCHROME_C_FROM_MITOCHONDRIA	54	0.504264	1.68005	0.00350856	0.0264374	0.0206318	10936	tags=46%, list=25%, signal=35%	MMP9/HRK/AVP/CCK/MLLT11/PYCARD/PMAIP1/PLAUR/HGF/GPX1/PPIF/BIK/BBC3/SOD2/BAD/SFN/ARRB2/PDCD5/BID/GGCT/BMF/IGF1/FAM162A/BAX/BAK1
GOBP_SPLEEN_DEVELOPMENT	GOBP_SPLEEN_DEVELOPMENT	33	0.561828	1.67572	0.00350638	0.0264374	0.0206318	2999	tags=18%, list=7%, signal=17%	BARX1/CDH17/ONECUT1/NKX3-2/PITX2/EPB42
GOBP_NEGATIVE_REGULATION_OF_CYTOKINE_PRODUCTION	GOBP_NEGATIVE_REGULATION_OF_CYTOKINE_PRODUCTION	324	0.309098	1.33153	0.00352801	0.0265544	0.0207231	11009	tags=32%, list=25%, signal=25%	ORM1/LBP/APOA1/F2/IL20RB/ACOD1/IL1R2/LAG3/ARG1/FOXJ1/IFNG/TSKU/IFNB1/APOA2/IL6/MIR520H/ELANE/IL36RN/FOXP3/LEF1/IKBKE/PYCARD/IL37/NAV3/JAK3/XCL1/LTF/TIGIT/SLC11A1/NOD2/FFAR1/MIR877/HGF/IL12B/IL23A/LILRB4/MIR766/C1QTNF3/MIR320A/IL4/VSIG4/TREM2/FCGR2B/SLAMF1/CR1/NLRP7/TRAIP/MMP8/CD96/MIR152/TYROBP/MIR373/ISG15/DDIT3/TSPO/TWIST1/SSC5D/LGALS9/WNT11/LILRB1/LAPTM5/PTPN6/GPNMB/ZFPM1/PTPN22/POMC/CCR7/CARD…
GOBP_NEGATIVE_REGULATION_OF_B_CELL_MEDIATED_IMMUNITY	GOBP_NEGATIVE_REGULATION_OF_B_CELL_MEDIATED_IMMUNITY	12	0.757976	1.80935	0.00353665	0.0265898	0.0207507	8932	tags=67%, list=20%, signal=53%	C4BPB/C4BPA/FOXJ1/FOXP3/FCGR2B/CR1/PTPN6/PARP3
GOBP_MUSCLE_TISSUE_DEVELOPMENT	GOBP_MUSCLE_TISSUE_DEVELOPMENT	352	0.297035	1.28478	0.00355657	0.0267099	0.0208444	7595	tags=21%, list=17%, signal=18%	GATA4/POPDC3/MYF6/TNNI3/HAMP/COL11A1/WNT2/DNER/DMRTA2/ANKRD33/SHOX2/BMP7/NDRG4/HAND1/SIX4/NEB/PITX1/RYR2/WNT10B/SCX/MSC/STRA6/WNT8A/TLL2/SEMA3C/ACTN2/KEL/TBX5/LEF1/TP73/TBX20/FOXH1/CENPF/SRPK3/NEURL1/ANKRD1/WT1/MYOD1/CCNB1/CAV3/MIR499A/WNT5A/PROX1/ASB2/STAC3/GPX1/NRAP/ISL1/P2RX2/MYL2/MYLPF/GREM1/NOG/TBX1/TBX18/CHRNA1/G6PD/MYBPC3/MIR25/NUPR1/PDGFRA/TWIST1/LOX/MYLK2/SHH/SIX1/RYR1/FOXL2/ZFPM1/RGS2/M…
GOCC_CLATHRIN_SCULPTED_VESICLE	GOCC_CLATHRIN_SCULPTED_VESICLE	11	0.765168	1.78785	0.00361872	0.0271464	0.0211851	3923	tags=45%, list=9%, signal=41%	SLC18A3/GAD1/SLC18A2/GAD2/SYT1
GOBP_REGULATION_OF_POSTSYNAPTIC_MEMBRANE_POTENTIAL	GOBP_REGULATION_OF_POSTSYNAPTIC_MEMBRANE_POTENTIAL	127	0.389117	1.49683	0.003692	0.0276437	0.0215732	5502	tags=27%, list=12%, signal=24%	CHRM1/GABRA3/CHRNA9/SLC8A3/ADRB1/KCNA1/GRIK1/DRD2/SLC8A2/CHRNB2/INSYN1/GRM1/RELN/CHRNB4/P2RX5/GRIN2D/GRIN1/ADORA1/WNT7A/MPP2/INSYN2A/GRIN2B/FGF14/P2RX6/GRID2/RIMS2/GRIK4/GLRB/IGSF11/P2RX2/CHRNA6/STX1A/MAPK8IP2/CHRNA1
GOBP_NEURON_PROJECTION_EXTENSION	GOBP_NEURON_PROJECTION_EXTENSION	160	0.365922	1.44446	0.00369318	0.0276437	0.0215732	6508	tags=22%, list=15%, signal=19%	NKX6-1/SYT4/SYT3/SEMA3C/NTN1/APOE/SEMA3A/SYT17/TRIM46/L1CAM/AURKA/FLRT1/REG1A/LIMK1/MAG/CACNG7/SYT1/MT3/OSTN/WNT5A/SEMA3B/RIMS2/SLIT2/SEMA7A/RTN4R/DRAXIN/UNC13A/ARHGAP4/WNT3/CPNE9/SEMA4A/PAK6/PLXNA4/SEMA4B/SLIT1
GOBP_POSITIVE_REGULATION_OF_GROWTH	GOBP_POSITIVE_REGULATION_OF_GROWTH	240	0.322451	1.33213	0.00369748	0.0276452	0.0215744	6033	tags=18%, list=14%, signal=16%	GH2/LPAR3/F2/SYT4/IGFBP1/HAMP/WNT2/SYT3/ARX/MFSD2A/DRD2/LGI1/BASP1/NTN1/AVP/SYT17/TBX5/SPHK1/TBX20/L1CAM/REG1A/LIMK1/CD38/POU3F2/IL2/CACNG7/WT1/MYOD1/SYT1/CCNB1/UCN/PROX1/RIMS2/SEMA7A/ZP3/UNC13A/WNT3/CPNE9/S100A8/TFCP2L1/S100A9/CIB1/SPTBN4
GOBP_T_HELPER_2_CELL_CYTOKINE_PRODUCTION	GOBP_T_HELPER_2_CELL_CYTOKINE_PRODUCTION	12	0.755983	1.80459	0.00371686	0.0277594	0.0216635	4664	tags=42%, list=10%, signal=37%	ARG1/IFNB1/IL6/XCL1/IL4
GOMF_S_ADENOSYL_L_METHIONINE_BINDING	GOMF_S_ADENOSYL_L_METHIONINE_BINDING	17	0.697788	1.82475	0.00374959	0.0279478	0.0218105	6210	tags=29%, list=14%, signal=25%	GNMT/PRMT8/CBSL/CBS/KMT5C
GOBP_EPOXYGENASE_P450_PATHWAY	GOBP_EPOXYGENASE_P450_PATHWAY	19	0.66326	1.75959	0.00375035	0.0279478	0.0218105	4228	tags=47%, list=10%, signal=43%	CYP2A6/CYP2A7/CYP2C9/CYP2C18/CYP1A2/CYP4F2/CYP4F12/CYP2B6/CYP2S1
GOBP_MAST_CELL_ACTIVATION_INVOLVED_IN_IMMUNE_RESPONSE	GOBP_MAST_CELL_ACTIVATION_INVOLVED_IN_IMMUNE_RESPONSE	46	0.528586	1.72896	0.00376003	0.027989	0.0218427	9050	tags=41%, list=20%, signal=33%	PLA2G3/CPLX2/PTGDS/CHGA/CLNK/BLK/RAC2/UNC13D/IL4/KIT/LAT/S100A13/LGALS9/MILR1/LAT2/IL13RA2/IL13/STXBP2/BTK
GOBP_LYSOSOME_LOCALIZATION	GOBP_LYSOSOME_LOCALIZATION	73	0.453394	1.59845	0.00378054	0.0281108	0.0219377	9050	tags=29%, list=20%, signal=23%	PLA2G3/CPLX2/PTGDS/CHGA/CLNK/BLK/RAC2/UNC13D/IL4/KIT/LAT/S100A13/BLOC1S1/LGALS9/MILR1/LAT2/IL13RA2/IL13/VPS33B/STXBP2/BTK
GOBP_PHOSPHATIDYLGLYCEROL_ACYL_CHAIN_REMODELING	GOBP_PHOSPHATIDYLGLYCEROL_ACYL_CHAIN_REMODELING	17	0.695041	1.81757	0.0038353	0.0284241	0.0221822	3378	tags=35%, list=8%, signal=33%	PLA2G3/PLA2G4F/PLA2G2D/PLA2G2A/PLA2G4D/PLA2G1B
GOBP_HYDROGEN_PEROXIDE_CATABOLIC_PROCESS	GOBP_HYDROGEN_PEROXIDE_CATABOLIC_PROCESS	29	0.612031	1.78104	0.00383292	0.0284241	0.0221822	7373	tags=38%, list=17%, signal=32%	HP/HBQ1/APOA4/MPO/HBD/HBM/HBZ/GPX1/SNCA/HBA1/HBA2
GOBP_HEART_PROCESS	GOBP_HEART_PROCESS	276	0.317294	1.33499	0.00383176	0.0284241	0.0221822	7447	tags=20%, list=17%, signal=17%	KCNE5/GATA4/ATP2B3/TNNI3/EDN3/CACNG3/CACNG6/CHGA/FXYD4/SLC8A3/ADRB1/CACNA1G/DRD2/HCN4/SLC8A2/RYR2/ATP1A3/KCNIP3/NMU/CALCA/ADRA1D/SEMA3A/KCNH2/TMEM38A/KCNJ4/ADORA1/KCNJ11/IL2/CACNG7/ADA/CACNA2D4/UCN/FOXN4/TAC1/CAV3/SLC4A3/GPX1/ISL1/MYL2/KCND3/CACNB4/TBX18/APELA/KCND1/MYBPC3/SPTBN4/CACNA1F/S100A1/MYLK2/KCNE1B/ATP2A1/RYR1/TNNI2/KCND2/RGS2
GOBP_NEGATIVE_REGULATION_OF_INNATE_IMMUNE_RESPONSE	GOBP_NEGATIVE_REGULATION_OF_INNATE_IMMUNE_RESPONSE	61	0.474884	1.6251	0.0038458	0.0284707	0.0222186	12367	tags=46%, list=28%, signal=33%	SERPINB4/MMP12/ACOD1/DRD2/ARG1/SLAMF8/VSIG4/CR1/CD96/SERPING1/LGALS9/LILRB1/DCST1/RPS19/HLA-G/DHX58/CLEC12B/ARRB2/KLRC1/NLRC5/KIR2DL4/DUSP10/HLA-F/FAM3A/IFI16/HLA-A/GRN/TYRO3
GOBP_REGULATION_OF_SYNAPSE_ASSEMBLY	GOBP_REGULATION_OF_SYNAPSE_ASSEMBLY	88	0.415297	1.51922	0.00385337	0.0284956	0.022238	7663	tags=30%, list=17%, signal=24%	ADGRB1/LRRN1/SRPX2/SIX4/LHFPL4/LRRTM1/NTN1/CHRNB2/EPHB2/ASIC2/NTNG2/WNT7A/NTRK1/WNT5A/GRID2/CLSTN2/LRFN1/SEMA4A/LRFN4/SNCA/SLITRK2/SLIT1/OXTR/SIX1/TLR2/LRFN5
GOBP_POSITIVE_REGULATION_OF_NATURAL_KILLER_CELL_MEDIATED_IMMUNITY	GOBP_POSITIVE_REGULATION_OF_NATURAL_KILLER_CELL_MEDIATED_IMMUNITY	31	0.582886	1.73599	0.00386287	0.0285071	0.022247	11628	tags=61%, list=26%, signal=45%	CLNK/LAG3/IL21/KLRK1/IL12B/KLRC2/IL18RAP/SLAMF6/SH2D1A/VAV1/CRTAM/KLRC4-KLRK1/HLA-G/NCR3/KIR2DL4/PVR/IL12A/CADM1/HLA-F
GOBP_ALPHA_AMINO_ACID_METABOLIC_PROCESS	GOBP_ALPHA_AMINO_ACID_METABOLIC_PROCESS	189	0.350928	1.42089	0.00386337	0.0285071	0.022247	8773	tags=19%, list=20%, signal=15%	BAAT/TAT/MAT1A/TYR/AGXT/GNMT/GFPT2/GAD1/CPS1/HAL/ARG1/PYCR1/PSAT1/GAD2/TDO2/CBSL/UROC1/CBS/SDS/HPD/GLYATL1B/TTC36/NAGS/GPT2/SLC7A11/PAH/PLOD2/PYCR3/PEMT/IL4I1/SDSL/GSTZ1/SLC7A7/OTC/CSAD/GLS2
GOBP_MESENCHYME_DEVELOPMENT	GOBP_MESENCHYME_DEVELOPMENT	277	0.31888	1.3421	0.00387878	0.0285896	0.0223114	8529	tags=24%, list=19%, signal=20%	HMGA2/GATA4/SERPINB3/EDN3/WNT2/SIX2/CYP26C1/DLL3/PDPN/BMP7/PITX2/HAND1/SIX4/AMH/BASP1/GDNF/MDK/SCX/IL6/WNT8A/SEMA3C/FOXA2/SEMA3A/TBX5/LEF1/TBX20/FOXH1/FOXD1/COL1A1/WNT10A/HGF/WT1/GBX2/CRB2/WNT5A/SEMA3B/HAS2/ISL1/SEMA7A/ALX1/GREM1/EOMES/NOG/TBX1/SEMA4A/WNT16/SPRED3/LOXL3/TWIST1/SEMA4B/S100A4/SHH/WNT11/SIX1/LOXL2/TMEM100/RANBP3L/WNT4/SFRP2/MESP1/SEMA3E/AKNA/EZH2/RET/IL1B/OSR1/MAD2L2
GOCC_PHAGOCYTIC_VESICLE_MEMBRANE	GOCC_PHAGOCYTIC_VESICLE_MEMBRANE	77	0.442485	1.59301	0.00389794	0.0286995	0.0223972	12426	tags=32%, list=28%, signal=23%	ATP6V0A4/ATP6V0D2/SYT7/SLC11A1/RAC2/CORO1A/CYBA/TCIRG1/DMBT1/IRGM/ATP6V0B/ATP6V0C/TLR2/TLR6/HLA-G/RAB7B/RILP/ATP6V0E2/CYBB/HLA-F/HLA-A/CALR/STX4/TAPBP/RAB34
GOBP_POSITIVE_REGULATION_OF_INTERLEUKIN_4_PRODUCTION	GOBP_POSITIVE_REGULATION_OF_INTERLEUKIN_4_PRODUCTION	24	0.638278	1.78434	0.00390237	0.0287009	0.0223982	9017	tags=58%, list=20%, signal=47%	IL20RB/FOXP3/IRF4/CD3E/CEBPB/SLC7A5/FCER1G/ZP3/LGALS9/SASH3/CD28/CD86/CD40LG/TNFSF4
GOBP_DIENCEPHALON_DEVELOPMENT	GOBP_DIENCEPHALON_DEVELOPMENT	65	0.458498	1.59509	0.00390951	0.0287221	0.0224148	5414	tags=29%, list=12%, signal=26%	OTX1/ARX/SOX2/CRH/FOXB1/DRD2/PITX2/PITX1/CHRNB2/SEMA3A/POU3F2/WNT1/OTP/GBX2/WNT5A/ISL1/NOG/HAP1/SOX3
GOBP_NEGATIVE_REGULATION_OF_CYTOKINE_PRODUCTION_INVOLVED_IN_IMMUNE_RESPONSE	GOBP_NEGATIVE_REGULATION_OF_CYTOKINE_PRODUCTION_INVOLVED_IN_IMMUNE_RESPONSE	25	0.62484	1.76388	0.00391909	0.0287612	0.0224453	6918	tags=40%, list=16%, signal=34%	APOA1/ARG1/IFNB1/APOA2/FOXP3/JAK3/XCL1/LILRB4/CD96/LILRB1
GOBP_RESPONSE_TO_PROTOZOAN	GOBP_RESPONSE_TO_PROTOZOAN	23	0.617725	1.69956	0.00394189	0.0288881	0.0225443	13772	tags=70%, list=31%, signal=48%	ARG1/BATF/IRF4/CCDC88B/SLC11A1/IL12B/PF4/GBP7/TSPAN32/BCL3/GBP2/MIRLET7I/IL10/CLEC7A/BATF2/HRAS
GOBP_POSITIVE_REGULATION_OF_ALPHA_BETA_T_CELL_DIFFERENTIATION	GOBP_POSITIVE_REGULATION_OF_ALPHA_BETA_T_CELL_DIFFERENTIATION	48	0.515576	1.69718	0.00394492	0.0288881	0.0225443	9017	tags=46%, list=20%, signal=37%	CCL19/IFNG/FOXP3/SOCS1/IL12B/ADA/IL23A/LILRB4/ZAP70/NFKBIZ/IL18/IL12RB1/CD80/LGALS9/SASH3/SHH/CD86/RUNX1/RUNX3/RIPK2/NCKAP1L/TNFSF4
[truncated: 825 more rows]

## Sheet: 4 GSEA.KEGG
ID	Description	setSize	enrichmentScore	NES	pvalue	p.adjust	qvalue	rank	leading_edge	core_enrichment
[truncated: 56 more rows]

## Sheet: 5 qRT-PCR.results.xls
Well	Fluor	Target	Content	Sample	Biological Set Name	Cq	Cq Mean	Cq Std. Dev	Starting Quantity (SQ)	Log Starting Quantity	SQ Mean	SQ Std. Dev	Set Point
[truncated: 90 more rows]

[truncated: 1 more sheets: 6 qRT-PCR-2.results]
