# Supplementary material for: Identification and validation of shared gene signature of kidney renal clear cell carcinoma and COVID-19
Source: PeerJ. 2024 Mar 4;12:e16927. doi: 10.7717/peerj.16927 (PMC10921934; doi:10.7717/peerj.16927)
Supplement: Supplemental Information 7 [file peerj-12-16927-s007.xls]

## Sheet: Supplementary Table S2
id	futime	fustat	GTSE1	CEACAM4	RAPGEFL1	KIF20A	HECW2	KCNMA1	PLK1	UBE2C	PYCR1
TCGA-AK-3425	9.1589	0	0.817787	0.790438	0.814017	1.16066	1.26796	0.444031	0.993421	2.1858	2.83586
TCGA-BP-4352	0.942466	1	1.77817	0.220206	1.96529	2.12915	0.189666	2.09919	1.77838	4.69843	4.18482
TCGA-BP-4332	3.10411	0	0.75745	0.178619	1.42374	1.22891	2.27668	0.461005	1.02212	2.09451	1.59359
TCGA-AK-3436	9.12603	0	1.03717	0.119688	0.624709	1.76129	1.27107	1.67996	0.798839	2.3888	1.74777
TCGA-CJ-6028	4.45205	1	1.38361	0.153805	1.09923	1.82969	1.24775	1.31707	1.37979	2.60777	1.2337
TCGA-DV-5576	1.99178	1	0.543397	0.188021	1.16717	0.726134	2.29411	0.816067	0.546462	1.83863	0.435949
TCGA-B8-5164	0.0712329	0	1.03696	0.403159	0.426318	1.32976	1.16562	0.91831	1.15562	2.26805	0.299831
TCGA-B2-3924	2.99178	0	0.894656	0.660989	1.0229	1.27063	2.3256	2.95545	0.79975	1.87761	0.956057
TCGA-BP-4158	9.25205	0	0.626392	0.268913	1.40032	1.10487	1.9899	1.54018	0.758815	1.62321	0.740798
TCGA-B0-4697	1.58356	1	1.56964	1.80983	2.62891	2.29042	1.21394	1.3851	1.30685	4.37007	2.98918
TCGA-B0-4694	0.290411	1	0.536152	0.999567	1.55405	1.00978	0.911807	1.73474	0.771548	1.99411	1.93444
TCGA-BP-4999	3.46849	0	0.607579	0.419107	1.08556	1.03281	2.78756	1.53869	0.723165	1.50325	0.800827
TCGA-BP-4803	0.558904	0	0.593497	0.0859685	1.27947	1.09099	2.16066	0.496309	0.647453	1.80194	1.75651
TCGA-CJ-5683	5.17534	0	1.21518	0.178109	1.60469	1.97871	1.5209	1.01757	1.63617	2.74043	1.91069
TCGA-A3-A6NJ	1.28219	0	0.596267	0.533165	0.996099	0.478506	1.31754	2.24486	0.53655	1.35637	0.59579
TCGA-CZ-5467	0.2	1	0.30871	0.584	0.554933	0.629007	2.07097	0.89786	0.370276	0.886901	0.630778
TCGA-A3-3306	3.06849	0	0.85814	0.642655	0.897628	1.13245	1.24738	2.69499	0.749148	2.19887	3.12989
TCGA-BP-4760	6.46849	0	0.413269	0.106884	0.673195	0.847356	2.40697	0.866473	0.455334	1.54488	1.1135
TCGA-CW-5591	6.22192	0	0.604356	0.187514	0.212258	1.1145	0.612305	0.220578	0.449957	1.17101	1.50452
TCGA-AK-3451	7.85753	0	0.493442	0.214622	0.0480967	1.00698	0.651591	2.4364	0.374288	1.91793	1.61528
TCGA-BP-4769	5.13973	0	0.182057	0.097476	1.08481	0.375401	1.50716	1.65237	0.519039	0.724999	1.3749
TCGA-CJ-5679	1.86027	1	1.17204	0.0896337	1.72578	2.61091	0.844948	1.35406	1.46095	3.42841	2.68062
TCGA-B0-5705	12.4301	0	0.646624	0.506907	0.310689	1.10554	2.1176	2.68655	0.514299	1.57342	0.840765
TCGA-BP-4963	5.02466	0	1.29378	0.882213	1.2294	1.85834	2.29031	1.75847	1.2652	2.50985	1.13849
TCGA-B2-5636	2.51781	0	0.448901	0.405448	1.22774	0.654894	3.81604	1.07765	0.451963	1.19339	1.25918
TCGA-B4-5838	0.454795	0	1.36267	0.359634	0.727354	2.6045	1.80426	1.53496	1.23229	2.46483	1.20351
TCGA-AK-3431	6.13973	1	0.746743	0.771463	1.38073	1.57981	2.54449	0.270469	0.96547	2.34877	2.18846
TCGA-A3-3320	4.13151	0	0.361319	0.719753	1.05651	0.387914	1.89375	2.38687	0.422771	0.76562	0.529071
TCGA-B0-5694	1.31507	1	0.491699	0.638398	1.26484	0.870108	1.72496	1.27125	0.387804	1.43941	1.3616
TCGA-B0-5107	2.53973	1	1.84081	0.678072	1.46806	2.79892	0.0831112	0.27739	1.81631	4.28999	2.6352
TCGA-CJ-4903	4.27397	0	0.489851	0.279055	0.73292	0.723515	1.36698	0.676989	0.537346	1.20408	0.818442
TCGA-CJ-4899	4.1863	0	0.867896	0.19774	1.10628	1.52251	2.69069	1.73756	0.885652	1.9782	0.979733
TCGA-A3-3382	1.5726	0	0.751035	0.308244	1.07231	1.04383	1.76205	1.45607	0.672833	1.45349	1.63185
TCGA-B8-5553	1.19178	0	0.570851	1.18846	0.372729	0.883777	3.13217	1.64782	0.543199	1.35191	0.589572
TCGA-DV-5567	5.49041	0	0.357496	0.0959919	0.853277	0.568421	2.1791	0.387252	0.306146	1.23211	0.196859
TCGA-B0-5113	3.21918	0	0.494876	0.348119	0.951439	0.592923	1.70713	1.9182	0.503959	1.21487	1.16659
TCGA-B0-4810	1.30959	1	1.657	1.00267	1.88986	2.679	1.35924	1.7314	1.92994	4.34643	2.48275
TCGA-CZ-5459	4.61096	0	0.976364	0.170566	0.93644	1.31852	1.67708	1.42551	0.731791	2.59872	1.40773
TCGA-A3-3374	3.6	0	0.672833	0.415434	0.227002	0.390338	0.296898	0.954717	0.604546	1.73686	0.668936
TCGA-CW-6087	0.112329	1	2.57151	1.98787	0.515208	2.80876	0.381948	1.48424	2.58528	4.97898	2.57294
TCGA-A3-3329	4.44932	0	0.455334	0.811718	0.865206	0.673014	1.24635	1.14555	0.682753	1.05866	0.708938
TCGA-BP-4340	1.53973	1	0.632268	0.133432	0.982364	0.776609	1.2097	1.98718	0.628727	1.47015	0.242694
TCGA-CW-5587	6.09863	0	0.893751	0.581303	0.587749	1.14065	2.17098	3.17661	1.01121	2.15653	0.730227
TCGA-B0-4713	0.553425	1	1.07025	0.220206	1.06599	2.33951	0.511367	0.356257	1.22897	3.11055	1.98918
TCGA-MM-A84U	1.91781	0	0.584674	0.452068	1.50039	0.593402	0.492417	0.593115	0.601411	1.75655	0.965249
TCGA-B0-4848	2.41918	1	0.828794	1.38538	1.15348	1.5708	1.35123	1.0899	0.991826	2.79106	3.12416
TCGA-B0-5108	4.88219	0	0.689478	0.848478	1.02013	1.22589	1.58554	1.48887	0.725087	1.8427	1.95017
TCGA-CW-5585	7.14795	0	0.637193	0.293253	0.652418	1.32711	1.33703	2.31568	0.51662	1.73231	0.394514
TCGA-B0-4707	1.64384	1	1.98881	0.366812	2.30118	2.5148	0.287354	1.76647	2.10642	4.03909	2.2664
TCGA-CJ-4918	0.254795	1	0.861717	0.724388	0.93395	1.56716	2.97545	0.320311	1.06846	2.48192	2.12701
TCGA-DV-5568	1.0137	0	1.1277	0.488515	1.38764	2.15504	1.69706	1.19352	1.11537	3.07697	1.18263
TCGA-A3-3378	1.72603	0	1.14744	1.74889	1.27566	1.47103	1.13901	0.680504	1.07724	2.19336	1.15465
TCGA-B0-5400	4.74795	0	0.627327	0.717123	1.24215	0.818114	0.73266	0.862432	0.38405	1.92653	1.00885
TCGA-B8-5159	1.97808	0	0.495286	0.227371	0.428893	1.19131	2.13537	1.16137	0.511772	1.57575	1.24001
TCGA-DV-5565	3.6411	0	0.328951	0.449007	0.408386	0.624709	1.30632	0.754631	0.353436	1.46326	0.716947
TCGA-BP-5004	3.08493	0	0.989212	0.369159	0.816067	1.49395	2.04044	1.71101	1.06447	2.11902	1.28339
TCGA-B2-5639	2.74795	1	1.05026	0.537147	0.293841	1.92273	0.898866	1.36188	1.27214	2.40776	1.10078
TCGA-CZ-5988	1.89863	0	1.30755	0.0824301	1.25338	2.20855	2.72168	0.238298	1.09754	2.7653	1.25653
TCGA-BP-4177	4.57534	0	0.236095	0.128557	0.643856	0.615699	1.71747	1.16877	0.251325	1.31933	0.658371
TCGA-CJ-5672	5.40274	1	0.836974	0.705757	0.531668	1.0914	1.64441	1.65297	0.839153	2.03671	0.599413
TCGA-CJ-5676	11.1425	0	0.579084	1.01428	0.589092	1.34596	1.61056	0.541217	0.420725	2.49465	0.892896
TCGA-CJ-4885	9.45479	0	0.289834	0.193709	0.348799	0.457647	0.821629	0.254715	0.261952	0.848317	0.378623
TCGA-BP-4762	3.67945	1	0.893285	0.400538	0.536451	1.50589	2.06236	1.78224	0.826925	1.90912	2.09511
TCGA-B8-4621	2.1589	0	0.379288	0.461424	0.482642	0.540523	0.141825	0.56589	0.584193	1.04187	3.05217
TCGA-B2-4102	2.60822	0	0.477056	0.550605	0.811142	0.816968	2.43685	0.835439	0.682573	1.03998	0.256407
TCGA-CZ-5463	1.8137	0	0.655169	0.230572	0.530071	1.16446	1.25151	0.541911	0.471031	1.57961	1.32233
TCGA-A3-3343	2.58904	0	0.614851	0.948975	1.13652	0.807767	1.12638	1.12347	0.633943	1.49728	1.01436
TCGA-G6-A8L6	0.857534	1	0.503858	1.04117	1.48187	0.759923	1.34517	0.885809	0.575506	1.91433	1.18008
TCGA-B0-4838	2.28493	1	0.826111	0.778124	1.65329	1.19604	1.32199	1.52446	0.984917	2.10638	1.12605
TCGA-BP-4797	3.03288	0	1.22342	0.459641	0.485736	1.81139	2.10906	2.38667	0.950618	2.21931	1.01493
TCGA-BP-4992	1.3726	0	0.609377	1.25181	1.8102	0.82985	0.775093	2.04799	1.10715	2.70861	0.253868
TCGA-A3-3316	4.09041	0	1.06012	0.664574	1.62854	1.85152	2.26009	1.47348	0.921513	1.96192	2.25671
TCGA-CJ-4888	4.29315	1	1.17645	1.94998	1.07758	1.56267	1.19579	1.27053	1.07142	3.13427	2.01439
TCGA-BP-4804	3.99726	0	1.19975	0.617487	1.05012	1.61056	1.74369	0.664119	1.25948	2.98189	1.16047
TCGA-CJ-4642	8.78082	0	0.869319	0.775935	4.04424	1.73682	2.28327	1.21288	1.80748	3.81067	3.82917
TCGA-B8-4151	3.5589	0	0.409798	0.457857	0.545474	0.402722	1.18593	1.86825	0.451646	1.44483	0.690641
TCGA-CZ-5984	5.66301	0	1.17594	0.207393	0.944184	2.11849	0.969749	1.86362	0.915177	2.73205	1.06743
TCGA-CZ-5987	1.21918	1	1.25205	0.467697	0.969896	1.71061	0.493135	1.44652	1.09484	3.38682	1.52281
TCGA-AK-3450	4.13151	0	0.279768	0.742179	0.612494	0.489029	1.37501	1.83447	0.254352	1.04474	0.565695
TCGA-CJ-4876	5.35616	0	0.534759	0.247441	0.845912	0.912037	0.520548	3.16306	0.459746	1.92357	0.783331
TCGA-BP-4968	4.78356	0	0.950916	0.475292	1.32152	1.65988	1.45665	1.68997	1.013	2.86483	0.80521
TCGA-B2-3923	2.71781	0	0.410015	0.239602	0.332278	0.602013	1.40779	1.46348	0.296193	1.56777	0.596235
TCGA-BP-4330	5.1726	0	0.751035	0.582556	1.2383	1.09694	1.70124	1.28463	0.909658	1.70942	0.872789
TCGA-A3-3311	3.26301	1	0.974529	0.38416	0.791606	1.44589	1.86707	0.603597	1.04907	2.10367	2.31826
TCGA-BP-4991	3.87123	0	0.676267	0.354791	1.25048	1.16826	2.84756	0.31313	0.745452	1.67735	1.08719
TCGA-MM-A563	1.61918	0	1.01949	0.991971	1.1564	1.39248	0.817378	2.2458	0.984334	2.87048	1.63171
TCGA-B0-5095	0.671233	1	1.46738	0.683382	1.3872	2.36107	1.74644	0.558757	1.45428	2.87767	2.59414
TCGA-B8-5163	2.25205	0	1.27775	0.492212	0.658097	2.53712	2.12194	0.986229	1.23732	2.84169	2.30065
TCGA-B0-4837	3.77534	1	1.12664	0.383276	1.903	1.88319	1.5478	0.274411	1.03027	2.78612	2.03745
TCGA-B2-4101	1.77534	0	0.610417	1.33073	1.24823	1.01913	1.73387	1.87755	0.808673	1.43296	1.31069
TCGA-B8-4622	4.17808	0	0.855033	1.0397	1.21791	1.07073	1.62705	0.799585	0.757279	1.94077	0.731791
TCGA-CW-5590	2.94521	1	0.791022	0.379399	1.04579	1.4031	2.13836	1.54077	0.768417	1.94343	1.55547
TCGA-CJ-4887	2.55342	1	1.11577	0.941933	1.38493	1.64039	0.907044	1.39006	0.942458	2.87631	1.28445
TCGA-CJ-4868	1.76986	1	2.0273	1.08474	0.977976	2.61082	1.65494	0.923111	2.1552	4.48554	2.80354
TCGA-BP-4976	4.47123	0	1.02517	0.0861044	0.706111	2.27283	2.10138	2.45878	1.01643	2.33557	0.409581
TCGA-BP-4162	8.42192	0	0.821873	0.687867	0.806778	1.17875	2.22274	2.24196	0.796681	1.75279	0.448584
TCGA-BP-5181	4.09589	0	0.736994	0.301002	0.767061	1.26087	1.65951	0.254594	0.547549	1.72089	0.83649
TCGA-BP-4777	4.74247	0	1.08977	0.153416	0.684908	1.65099	1.38521	1.73496	1.1281	2.75217	0.796016
TCGA-CJ-4891	2.24384	1	0.360758	1.32487	1.76825	0.729966	0.406754	0.275365	0.506703	1.77146	2.24543
TCGA-B4-5378	0.479452	0	0.473008	0.531768	1.02198	0.767485	2.87978	0.447632	0.457962	1.56647	0.458277
TCGA-B0-5402	3.53425	0	0.581978	1.07492	1.45885	0.846072	2.12876	1.92975	0.49252	1.40681	1.57802
TCGA-A3-3357	7.36438	0	0.721941	0.320311	0.681314	1.58289	0.981633	2.77151	0.842134	1.84089	0.769856
TCGA-CZ-5451	5.28493	0	0.606063	0.445833	0.793937	1.11443	2.19648	1.62345	0.473008	1.55434	0.590722
TCGA-B0-4714	0.271233	1	0.895923	1.03415	1.26724	1.15536	1.1308	1.0993	1.01507	2.42694	0.457752
TCGA-DV-A4VZ	1	0	0.123136	0.088413	1.25302	0.167615	1.03893	1.40877	0.465191	0.824809	0.219587
TCGA-BP-5177	0.80274	0	0.669117	0.187768	0.714839	1.48367	1.47233	0.521654	0.704252	1.94317	1.36188
TCGA-BP-5174	6.18356	0	0.708849	0.320196	0.526269	1.49641	0.936666	0.849839	0.923872	2.22141	0.262674
TCGA-A3-3322	4.04932	0	0.927669	0.374956	1.17536	1.17696	1.26652	1.70982	0.842939	1.7337	1.69786
TCGA-BP-4985	2.60822	1	0.548141	0.245861	1.08038	1.65012	1.11257	0.480162	0.791356	2.54868	1.01071
TCGA-A3-3373	4.4411	0	0.77104	0.359971	0.451119	0.938775	1.33474	1.62635	0.67229	1.47649	1.06343
TCGA-CZ-5456	6.63562	0	1.02687	0.267236	0.951961	1.84924	0.995955	1.07806	1.03281	3.37135	3.11405
TCGA-CZ-5452	4.90137	0	0.828307	0.619929	0.682394	1.20376	0.716157	2.00162	0.852558	2.05134	1.54641
TCGA-BP-4971	4.07397	0	0.774081	0.52697	1.39643	1.25936	1.47685	1.49288	1.20689	2.49352	1.06108
TCGA-BP-4161	7.52329	0	0.994	0.783918	1.53928	1.41219	1.5098	1.54691	0.97651	2.11177	0.474981
TCGA-B4-5377	1	0	0.499272	0.646992	0.788769	0.685267	1.74313	3.13562	0.449535	1.31939	0.732834
TCGA-B0-5081	0.991781	1	1.49144	0.872553	1.21952	2.75054	1.2728	0.500292	1.71356	3.33613	1.99968
TCGA-AK-3465	1.01096	0	0.990301	0.22231	0.533165	1.09606	0.721854	0.612871	0.773406	2.44771	0.648926
TCGA-A3-3358	3.58082	0	0.601221	0.498659	0.844305	1.10775	1.22946	1.28072	0.798673	2.05429	1.19717
TCGA-BP-4342	6.18082	1	1.23762	0.749062	1.35778	1.90693	1.11557	1.84463	1.3162	2.67471	2.08165
TCGA-B0-4718	4.87123	0	0.607105	0.698396	1.98072	0.577731	1.13402	0.82985	0.751978	2.12717	0.971957
TCGA-B2-5641	1.79726	0	0.837297	0.478506	0.66939	1.45001	1.4898	1.07834	0.992551	1.86128	2.21838
TCGA-B0-5693	11.1616	0	0.728399	0.384934	0.970265	1.20452	2.5278	1.36255	0.585636	1.82089	0.484602
TCGA-B8-A54G	0.145205	0	1.371	1.43012	1.07601	1.75236	0.359184	1.34335	1.21742	3.17513	1.54957
TCGA-BP-4775	5.04932	0	1.02666	0.733875	1.55282	1.05728	1.90385	2.51412	0.856229	1.90061	0.373732
TCGA-CJ-4904	9.04658	0	0.636451	0.330214	0.455649	1.04068	2.39972	2.0675	0.441483	1.4253	0.829606
TCGA-BP-5186	1.89863	0	0.681854	0.321466	0.73786	0.92372	1.91158	0.682663	0.646163	1.49902	0.641823
TCGA-CJ-4907	4.10685	0	0.713872	0.421587	0.881586	1.43776	1.64883	1.01977	0.790355	1.5367	0.961623
TCGA-B0-4843	0.876712	1	0.728922	1.05068	1.63524	1.68406	1.25145	0.541812	0.846634	2.71982	1.52717
TCGA-BP-5182	3.19178	0	0.757791	0.548831	0.443925	1.18301	1.01927	1.95185	0.89243	1.99262	1.57971
TCGA-BP-4959	7.28767	0	0.672561	0.223175	0.303342	1.01999	1.02638	3.23194	0.774502	1.60184	1.22614
TCGA-A3-3385	5.46027	0	1.19881	0.296898	0.364236	1.9978	0.857503	2.14218	0.95732	2.30996	2.03963
TCGA-B0-5083	2.86301	1	0.322851	0.454597	0.192952	0.438506	0.564037	1.43355	0.151339	0.796265	1.36894
TCGA-CZ-4854	3.84658	1	1.06654	0.190172	1.13619	2.02761	1.1117	0.631058	0.975117	2.94278	2.50281
TCGA-CZ-4857	3.92329	1	1.76998	0.356369	1.62298	2.20649	1.74971	1.04033	1.69951	3.98712	2.92012
TCGA-BP-4163	7.77808	0	0.659194	0.545573	0.600079	1.02041	1.22379	0.31371	0.950394	1.64404	0.467071
TCGA-B8-4148	4.16438	0	1.03189	0.669662	1.12915	1.17313	1.64404	2.54836	0.996678	2.17169	1.03576
TCGA-B0-4841	0.558904	1	0.390448	0.354565	2.08008	1.29449	1.23787	0.909658	0.633757	2.22663	1.73218
TCGA-CJ-4634	9.58356	0	0.666029	0.601316	0.885887	1.09903	2.95051	0.329985	0.726918	1.49503	1.51218
TCGA-CJ-4637	6.10137	1	1.86687	0.857663	1.03259	2.48287	0.96857	0.924708	2.01064	4.24721	3.89061
TCGA-CW-5581	7.66849	0	0.317072	0.190552	0.585828	0.548437	2.11796	2.25984	0.289834	0.732486	0.514198
TCGA-AK-3460	6.87123	0	0.473943	0.365133	1.34545	0.906275	1.78018	1.23481	0.619648	1.71866	1.35377
TCGA-BP-4989	0.323288	0	1.42304	0.42707	1.24775	1.72185	0.982729	1.49662	1.62541	3.24195	1.65402
TCGA-A3-A6NI	2.78904	0	0.727093	0.597603	1.2906	1.04488	1.30859	0.332507	0.872632	2.13379	1.46712
TCGA-CZ-4858	5.76712	1	2.79512	0.669843	0.573471	3.44924	0.508834	2.22401	3.26574	6.01677	4.49781
TCGA-A3-3323	3.03014	0	0.502331	0.886433	1.99081	0.967611	2.20179	0.526369	0.667665	1.33925	1.81512
TCGA-CJ-4635	3.87945	0	1.2145	0.345169	2.12971	1.53988	1.65531	0.738206	1.00863	2.73485	1.93633
TCGA-CZ-5453	6.6274	1	0.65471	0.269871	0.860685	0.906044	1.71721	0.401084	0.456491	1.76039	2.52419
TCGA-B8-5550	4.04384	0	1.32481	0.650213	0.541515	2.586	1.87358	2.16524	1.54037	2.54846	2.35803
TCGA-B0-4813	0.0493151	1	1.26532	1.5633	1.83948	1.90339	1.03717	2.19469	1.01192	3.72334	1.461
TCGA-BP-4756	1.02466	0	0.869082	0.198243	1.27602	0.685806	0.531668	0.530171	0.846874	1.47711	0.405883
TCGA-CJ-4916	3.76164	0	0.928806	0.353662	0.984334	1.00475	1.3282	1.42691	0.989866	2.33525	0.565402
TCGA-B0-5119	4.25205	0	0.919912	0.348119	0.833254	1.38427	2.69797	1.56535	0.771886	2.14786	1.12373
TCGA-B0-4688	0.276712	1	4.03187	0.890174	0.819586	4.46131	1.27131	0.968865	3.53822	6.27189	4.93048
TCGA-B0-5102	7.5726	1	0.337768	0.113567	1.18694	0.412836	0.797926	1.95155	0.561693	0.930321	0.781318
TCGA-B0-4846	3.28767	1	0.632082	0.426855	1.28357	0.734482	1.89871	0.851999	0.713256	1.41343	0.712728
TCGA-B0-4842	4.72329	1	0.885574	1.046	2.09869	1.5474	0.425996	0.388906	0.543694	2.91294	1.4566
TCGA-BP-5183	3.53699	0	0.828956	0.691802	1.20101	1.12062	1.0059	1.64939	1.04719	2.02577	2.46605
TCGA-BP-4969	4.91507	0	0.853676	0.0816123	1.23511	1.12658	1.66184	2.42592	0.869871	1.89894	0.299948
TCGA-GK-A6C7	0.167123	0	0.605684	0.53037	0.587461	0.854395	2.65595	1.57109	0.623211	1.6854	1.00331
TCGA-CJ-5680	2.10411	1	0.791522	0.487383	0.479851	1.0997	1.25211	3.68393	0.604166	1.6277	1.91678
TCGA-DV-5575	4.73699	0	0.808426	0.734482	1.31968	1.02659	2.30273	1.63208	0.729009	2.12668	0.796182
TCGA-AK-3426	2.42466	1	1.71053	1.97247	1.38317	2.14753	0.528471	1.55252	1.42008	4.69139	1.00166
TCGA-B0-4823	1.24384	1	0.576571	0.399773	0.457962	1.06032	1.53012	1.31458	0.521553	1.54107	1.24501
TCGA-AK-3455	1.87123	1	0.481299	0.489029	0.666484	0.587749	0.713432	1.67442	0.584385	1.47519	0.799004
TCGA-A3-3307	3.93425	0	0.709908	0.890563	0.887135	1.09038	1.9836	1.75455	0.612871	1.50075	0.44615
TCGA-CZ-5466	1.87671	0	0.995159	0.368936	0.632734	1.54057	0.706199	1.5065	0.879471	2.4637	3.22589
TCGA-CZ-5462	0.852055	1	0.315566	0.566377	0.800662	0.343237	0.97966	0.361319	0.216982	0.931078	0.425889
TCGA-BP-4338	7.83288	0	1.48171	0.202888	0.823342	2.40681	0.53665	0.922502	1.58265	3.23663	1.08658
TCGA-A3-3365	2.39178	0	0.361881	0.346418	0.931456	0.714399	1.79784	1.65695	0.52687	1.20889	0.776272
TCGA-BP-4960	5.95068	0	0.752577	1.07977	2.11882	1.54923	1.31678	0.23008	0.843582	2.58979	0.921208
TCGA-BP-4993	0.484932	0	0.49252	0.335598	0.842617	0.879392	2.46718	1.03689	0.484396	1.5653	0.859493
TCGA-BP-4170	6.41918	1	0.436162	0.574053	0.854714	0.791356	2.42798	1.50391	0.480575	1.28688	1.35349
TCGA-A3-3313	2.0137	1	1.14711	0.212507	1.01785	1.31707	0.710085	0.606347	1.12605	2.43031	3.84852
TCGA-B0-4696	2.3726	1	3.55529	0.0506062	1.71264	4.89492	0.465609	0.258097	3.21251	6.71314	5.39299
TCGA-B4-5832	0.424658	0	0.326422	0.109026	0.566377	0.694836	1.80995	1.19112	0.116897	0.874128	0.89033
TCGA-CZ-5989	5.21918	0	0.189793	0	0.176578	0.667029	2.75106	0.585155	0.112367	1.04796	0.0356239
TCGA-CJ-4873	4.86575	0	0.813853	0.801407	1.44652	1.37005	0.69207	0.787349	1.13435	2.84018	1.1238
TCGA-CZ-4860	0.564384	1	1.86691	0.161307	0.481919	2.8759	0.329066	0.435735	2.15821	4.56637	3.49921
TCGA-B8-4153	2.08767	0	0.343124	0.523261	1.08706	0.643302	1.52977	0.996606	0.375178	1.62209	0.426962
TCGA-B0-5706	8.78082	0	0.818769	0.434455	1.01528	1.00669	1.62115	0.714927	0.896466	1.99338	2.32849
TCGA-BP-4337	0.00547945	1	0.846393	1.09302	1.3878	1.45612	0.957692	1.19925	1.12075	2.31944	2.34843
TCGA-A3-3308	0.0438356	0	1.35659	0.789854	1.56535	1.80381	2.45439	0.991027	1.35986	2.82804	1.85949
TCGA-CJ-4889	5.33151	0	0.604356	0.410341	0.791772	0.737773	2.13868	1.13718	0.727964	1.48455	1.97244
TCGA-BP-5202	0.0794521	0	0.684998	0.404903	0.944484	1.31904	2.16353	2.48499	0.62527	1.67387	0.437334
TCGA-BP-4771	0.443836	1	1.54077	1.28119	1.4517	1.75433	1.40616	1.10293	1.67279	3.13397	1.41219
TCGA-BP-5184	3.10411	0	0.780142	0.581785	1.13508	1.36894	1.96562	1.30492	0.716069	1.97812	0.960882
TCGA-B0-5109	1.60822	1	2.39059	0.98863	1.37629	4.27953	0.781737	0.470719	3.46845	5.82443	3.8925
TCGA-BP-4344	4.56438	0	0.526269	0.51924	1.14372	0.880646	3.04682	0.587941	0.782996	1.34562	1.38847
TCGA-AK-3444	4.03014	0	0.722816	0.24732	0.594166	1.39572	1.69804	2.01639	0.71914	2.04775	0.423309
TCGA-3Z-A93Z	1.05479	0	0.719928	0.503959	0.808426	0.996606	1.74425	1.74145	0.736129	2.23894	1.68607
TCGA-CW-5580	5.38082	1	0.960956	0.916706	0.964362	1.85862	2.89954	1.31985	0.842617	2.12151	0.335369
TCGA-CJ-4894	2.30411	1	1.03358	0.555816	0.695103	1.47041	1.40283	0.710261	1.17881	2.31478	0.676358
TCGA-CJ-4897	9.15342	0	0.481816	0.185993	0.456491	0.943209	2.14114	0.990374	0.573375	1.59698	0.466862
TCGA-B0-4814	0.460274	1	1.04327	0.271784	1.3602	2.12836	1.26472	1.15568	1.03738	2.59891	1.13553
TCGA-B0-4817	2.79178	1	0.770026	2.47832	1.84137	1.55233	0.338567	0.0941009	0.486663	2.29019	1.84667
TCGA-B8-5552	2.86575	0	0.816231	0.284396	0.70496	1.19636	2.7113	1.43397	0.74028	1.59431	0.901031
TCGA-AK-3461	6.07397	0	0.682933	1.84422	1.37623	1.10521	1.81897	1.25211	0.694033	1.74075	1.15342
TCGA-DV-5569	0.972603	0	0.81746	0.268195	0.6291	1.62933	0.819832	1.41803	0.644779	2.37821	0.544683
TCGA-BP-4759	6.49863	0	1.06378	0.0681893	0.670931	1.87613	1.37679	1.29666	0.998268	2.84906	2.08963
TCGA-B0-5085	2.10959	1	0.481609	0.483674	1.69822	0.984042	0.727354	2.01378	0.612494	1.83317	0.330329
TCGA-BP-4975	3.92603	0	0.798673	0.370722	0.702214	1.1177	1.49242	1.96794	0.739243	1.7395	1.66594
TCGA-CZ-5454	1.97808	1	0.366364	0.350837	0.493647	0.702303	0.967021	1.28588	0.415651	1.61969	2.14747
TCGA-CW-5589	6.51507	0	0.615134	0.674641	0.83552	1.1626	1.8168	1.809	0.507414	1.60966	1.0719
TCGA-BP-4986	2.15068	0	0.554638	0.513086	1.30894	1.29561	2.11507	0.84535	0.915253	1.69278	1.8577
TCGA-BP-4982	2.77808	0	0.770787	0.460271	1.29977	1.30883	1.92903	1.88448	0.826274	1.5005	0.941031
TCGA-B0-4818	1.39726	1	0.464668	0.729618	1.31944	0.757535	1.77846	0.925772	0.472696	1.24519	1.05075
TCGA-BP-4784	5.07945	0	0.519441	0.0601858	0.848398	0.941407	2.65951	1.03548	0.573762	1.99382	1.28487
TCGA-A3-3325	3.20548	1	0.742265	0.755571	1.5207	1.13711	1.3313	1.58751	0.972913	1.94594	0.711759
TCGA-BP-4345	4.15342	0	1.36676	0.893518	1.23866	2.36482	2.37662	0.860129	1.48666	2.89927	2.09704
TCGA-B0-4700	5.42466	1	1.58289	1.13416	1.13185	2.86104	1.38311	0.807685	1.64178	4.30614	2.26822
TCGA-CJ-4895	3.28767	1	1.0895	0.921132	1.51828	1.73656	1.41948	0.617675	0.829038	2.7314	2.24065
TCGA-BP-4776	1.12603	0	0.449957	0.747774	0.901649	0.87523	1.75852	2.10212	0.652418	1.66052	0.973134
TCGA-CJ-4901	3.9726	0	1.34375	0.852398	1.75253	2.0031	1.25966	0.753348	1.41765	3.59769	1.76065
TCGA-A3-A6NL	1.88767	0	0.778124	0.65526	1.36289	1.1551	1.94216	0.88534	0.742092	1.87814	0.96414
TCGA-BP-5185	3.10137	0	0.623492	0.27035	0.522658	1.46022	0.487075	2.15572	0.51005	2.86782	1.82794
TCGA-A3-3328	3.79452	0	1.03323	0.13014	0.556993	1.1825	0.405992	0.0396999	0.947404	2.81979	0.248899
TCGA-BP-4167	7.44658	0	1.08481	0.482125	1.53526	1.92554	0.783666	1.49805	1.07389	3.20922	1.31771
TCGA-BP-4164	2.71781	1	0.67726	0.692249	1.14444	0.79427	1.18511	1.63204	0.634965	1.33577	0.183709
TCGA-CZ-4853	2.12055	0	0.560519	0.282973	1.2207	0.893129	0.991898	3.37425	0.60502	1.38328	1.18758
TCGA-B0-4815	4.35068	1	1.68554	1.34073	1.42169	2.34218	1.13757	1.17421	1.74145	4.9233	3.24027
TCGA-B8-A54D	2.27397	0	0.943434	1.19049	0.604641	1.19893	0.860923	0.968865	0.996244	2.56301	0.271306
TCGA-BP-5009	2.99178	1	0.686702	0.304394	1.20113	1.15905	1.39237	0.323197	0.868055	2.43232	2.48659
TCGA-B0-5121	4.06849	0	0.637378	0.609282	0.650856	1.39408	2.25876	1.22891	0.333882	1.99852	0.515511
TCGA-BP-4159	7.12603	1	0.676989	0.391658	1.07094	1.61249	1.60545	1.06198	0.480369	2.21921	1.39039
TCGA-EU-5907	0.347945	0	0.501414	0.254352	1.31881	0.977756	0.734829	2.30009	0.448478	1.36435	2.60298
TCGA-BP-4765	5.98356	0	0.797179	0.54201	1.40616	0.927366	2.22765	2.01546	0.680144	1.75318	1.40915
TCGA-BP-4353	1.0274	1	0.876252	0.653702	1.34341	1.59698	3.16574	1.03942	0.834388	1.9419	1.24318
TCGA-CZ-4866	8.95068	0	0.38637	0.424815	1.05193	0.963992	1.26825	2.146	0.618427	1.42428	0.703898
TCGA-BP-5196	2.78904	0	0.984261	0.503451	1.43856	1.77125	1.21611	1.48697	0.997039	2.76566	1.50904
TCGA-BP-4998	2.55342	0	0.793272	0.595313	1.24568	0.929337	2.30147	1.50426	0.808673	1.83317	1.04488
TCGA-BP-5192	1.95616	0	0.543991	0.0794293	0.84535	0.984042	1.71708	2.21123	0.405339	1.42911	0.492212
TCGA-B0-5709	10.8877	0	1.14437	0.667211	0.43957	1.92342	1.51182	1.90072	1.31858	2.43949	1.00108
TCGA-B0-4836	3.39178	1	1.43355	0.640899	1.56599	2.12095	1.10735	1.12941	1.10695	3.68721	2.95034
TCGA-DV-5573	3.09589	0	1.1978	0.509747	0.578601	1.86556	1.124	0.925316	1.38753	3.07716	1.5009
TCGA-B8-5549	0.531507	0	0.619929	0.510557	0.833821	0.905967	2.56548	0.701682	0.60483	1.47876	1.02034
TCGA-CJ-5675	10.7836	0	0.659559	0.491802	0.51924	1.02354	0.443819	0.703809	0.680864	2.17785	2.0861
TCGA-G6-A8L8	2.98904	1	0.479024	0.52095	1.26303	0.54201	0.9911	1.13698	0.637842	1.3667	0.288418
TCGA-B8-A54E	2.49041	0	0.299714	0.267596	0.430071	0.392537	0.908121	0.261952	0.238787	0.926455	0.519441
TCGA-BP-4961	5.30137	0	0.421802	0.236952	0.872632	0.77273	3.69674	1.44536	0.556895	1.09478	0.875544
TCGA-A3-3363	0.873973	0	0.500904	0.421371	0.442333	0.633106	0.0994972	1.63946	0.699019	1.64796	0.533862
TCGA-CJ-5681	1.51233	1	1.81377	0.398679	0.799999	2.39484	0.598556	1.05638	1.77429	3.5696	0.707525
TCGA-BP-4801	3.07945	0	0.357045	0.138945	0.773237	0.771379	1.84611	2.15788	0.453439	1.34557	1.01092
TCGA-CJ-5678	1.5726	1	0.985573	0.479231	0.339708	1.2176	0.800413	1.08624	0.675816	3.28938	0.574247
TCGA-BP-5200	2.91233	0	0.550605	0.430928	0.428678	0.850239	1.77787	1.83827	0.523361	1.53272	1.42616
TCGA-CZ-5982	6.68219	0	0.504468	0.173127	0.631151	0.658006	2.67333	1.28582	0.353549	1.13106	1.19516
TCGA-CZ-5986	1.02192	0	0.715454	0.306962	1.03393	1.58866	1.6678	2.16655	0.457962	1.50787	0.692606
TCGA-B0-4699	0.30137	1	2.31171	0.191436	0.682843	3.65989	0.425782	0.926227	2.61023	5.62808	3.54626
TCGA-CJ-5686	5.58356	0	0.563158	0.558562	1.01035	1.15394	1.75903	0.535754	0.526369	1.41975	0.849919
TCGA-CJ-5682	10.2356	0	1.01856	0.248535	0.342782	1.67667	1.57061	1.36938	0.822852	2.68262	2.50719
TCGA-CJ-4920	0.380822	1	1.00295	0.631523	1.41376	1.44911	1.89956	0.245009	1.20633	3.08716	2.89457
TCGA-CZ-5469	2.59178	1	1.58145	0.223546	1.15872	3.76576	0.997256	1.02226	1.64538	4.85643	3.08263
TCGA-G6-A8L7	5.84384	0	2.00043	0.756853	2.30542	2.80507	0.891575	3.0061	1.7019	5.22852	3.21824
TCGA-B0-5711	10.9288	0	0.532367	0.44869	0.584482	1.19919	1.94111	1.72818	0.470615	1.35665	0.781821
TCGA-CZ-5460	7.87123	0	0.767316	0.454386	1.23487	0.97585	1.56023	1.91544	0.623305	2.23447	2.66873
TCGA-CZ-4861	1.22192	1	1.30007	1.40637	0.869556	2.96218	0.680954	1.13973	1.64238	2.98017	0.790772
TCGA-CJ-4881	5.51781	0	1.03682	1.07032	1.96636	1.76239	1.15517	0.597698	1.22558	3.48307	3.17108
TCGA-EU-5905	0.326027	0	0.665848	0.0581086	0.813935	1.30935	1.95754	2.24923	0.504264	1.66962	1.53859
TCGA-B0-4824	4.53973	1	0.970633	0.80033	1.76001	1.03584	1.28445	2.19103	0.871213	2.25096	1.75181
TCGA-B0-4827	2.42466	1	1.279	0.827331	1.91058	1.69229	1.46942	0.363788	1.02758	2.32636	1.20883
TCGA-AK-3429	9.11781	0	0.606442	0.460376	0.298541	1.05054	1.48161	1.42379	0.714751	2.20405	0.655718
TCGA-BP-4329	2.31507	1	0.357045	0.549916	1.91655	0.62882	1.59125	1.64122	0.41045	1.17319	1.19787
TCGA-BP-4176	5.35616	0	0.745366	0.829931	1.0155	1.13803	1.46764	1.2838	0.660655	1.86798	1.63914
TCGA-BP-5168	4.00822	1	0.508936	0.299245	0.394295	1.10682	1.24263	2.40882	0.517628	1.78455	1.25544
TCGA-CJ-5677	2.14247	1	1.61673	0.662388	0.791939	2.70991	1.28795	0.567545	1.66907	4.13067	3.33907
TCGA-CJ-4878	5.98904	0	0.992986	0.62882	1.12572	1.56565	1.74906	1.89041	0.854953	2.39199	0.748375
