# Supplementary material for: Identification and validation of shared gene signature of kidney renal clear cell carcinoma and COVID-19
Source: PeerJ. 2024 Mar 4;12:e16927. doi: 10.7717/peerj.16927 (PMC10921934; doi:10.7717/peerj.16927)
Supplement: Supplemental Information 8 [file peerj-12-16927-s008.xls]

## Sheet: drugCor
Gene	Drug	cor	pvalue
CEACAM4	Artemether	0.629138	7.29636e-08
HECW2	BLU-667	0.470538	0.000148321
CEACAM4	Raloxifene	0.452992	0.000278677
CEACAM4	Hydroxyurea	0.447423	0.000338061
KCNMA1	BLU-667	0.445357	0.000362872
CEACAM4	Fulvestrant	0.436376	0.00049117
KCNMA1	Idelalisib	0.431053	0.00058542
KCNMA1	Dasatinib	0.424962	0.000713182
HECW2	Dasatinib	0.42099	0.000809557
CEACAM4	tfdu	0.418557	0.000874243
KCNMA1	Bleomycin	0.41615	0.000942791
CEACAM4	ABT-199	0.41276	0.0010476
HECW2	Itraconazole	0.412118	0.00106856
KCNMA1	Selumetinib	-0.409339	0.00116385
GTSE1	Nelarabine	0.405831	0.00129503
CEACAM4	Nandrolone phenpropionate	0.4052	0.00131999
CEACAM4	auranofin	0.40383	0.00137567
KCNMA1	Fluvastatin	0.403096	0.00140632
KCNMA1	Everolimus	0.398271	0.00162382
KCNMA1	Floxuridine	0.388073	0.00218533
CEACAM4	Cyclophosphamide	0.379004	0.00282405
KCNMA1	TYROTHRICIN	-0.376889	0.00299495
KCNMA1	Tamoxifen	-0.371818	0.00344275
CEACAM4	Idarubicin	0.371243	0.00349707
KCNMA1	Eribulin mesilate	-0.369388	0.00367768
KCNMA1	IPI-145	0.368453	0.00377173
KCNMA1	Temsirolimus	0.365051	0.00413234
HECW2	IPI-145	0.363522	0.00430409
KCNMA1	LDK-378	-0.363181	0.0043432
KCNMA1	Cobimetinib (isomer 1)	-0.36242	0.00443176
KCNMA1	Zoledronate	0.361321	0.00456231
HECW2	Idelalisib	0.360763	0.00463
CEACAM4	Thiotepa	0.360658	0.00464273
GTSE1	Zalcitabine	0.359557	0.00477907
KCNMA1	MITOXANTRONE	0.357826	0.00500062
KCNMA1	Simvastatin	0.350197	0.00608814
GTSE1	Methylprednisolone	0.347648	0.00649513
KCNMA1	ARRY-162	-0.347452	0.00652733
KCNMA1	Lovastatin	0.345007	0.00694169
CEACAM4	Triethylenemelamine	0.341609	0.00755567
GTSE1	Curcumin	0.339491	0.00796176
KCNMA1	Pipamperone	-0.338436	0.00817126
CEACAM4	M-AMSA	0.336639	0.00853892
KCNMA1	Nilotinib	-0.334609	0.00897145
CEACAM4	Etoposide	0.333454	0.00922589
GTSE1	6-THIOGUANINE	0.332435	0.00945571
KCNMA1	CAMPTOTHECIN	0.330531	0.00989827
HECW2	Abiraterone	0.330406	0.00992791
HECW2	METHOTREXATE	-0.329486	0.0101487
KCNMA1	Topotecan	0.325467	0.0111641
HECW2	Zoledronate	0.323068	0.0118108
CEACAM4	Gemcitabine	0.321753	0.0121791
KCNMA1	Crizotinib	-0.32081	0.0124493
CEACAM4	Mitoxantrone	0.31787	0.0133244
KCNMA1	JNJ-42756493	0.317197	0.0135323
GTSE1	ANCITABINE HYDROCHLORIDE	0.314847	0.0142793
CEACAM4	Melphalan	0.313485	0.0147284
KCNMA1	Sonidegib	0.312907	0.0149227
CEACAM4	Uracil mustard	0.312516	0.0150554
CEACAM4	Teniposide	0.31021	0.0158582
CEACAM4	Pipobroman	0.310193	0.0158642
CEACAM4	Quizartinib	-0.310015	0.0159279
HECW2	ciclosporin	-0.306548	0.0172083
KCNMA1	rifa	-0.30499	0.0178119
KCNMA1	Camptothecin	0.304638	0.0179508
GTSE1	Cisplatin	0.30416	0.018141
HECW2	Everolimus	0.303919	0.0182373
KCNMA1	Tegafur	-0.30322	0.0185195
CEACAM4	Cytarabine	0.303204	0.0185262
KCNMA1	Irinotecan	0.301913	0.0190574
HECW2	Fluorouracil	-0.301067	0.0194121
GTSE1	Chlorambucil	0.301063	0.0194139
CEACAM4	Chlorambucil	0.299831	0.0199411
HECW2	MK-2206	0.298008	0.0207438
HECW2	Rapamycin	0.29774	0.0208639
CEACAM4	Cladribine	0.297634	0.0209116
KCNMA1	Trametinib	-0.296996	0.0212006
KCNMA1	Ibrutinib	0.295015	0.0221206
CEACAM4	Dasatinib	-0.292435	0.0233686
HECW2	RAPAMYCIN	0.292151	0.0235098
GTSE1	6-Thioguanine	0.292058	0.023556
KCNMA1	Lenvatinib	0.287844	0.025737
KCNMA1	Clotrimazole	-0.287761	0.0257818
KCNMA1	Erlotinib	0.286688	0.0263644
KCNMA1	Gemcitabine	0.286469	0.0264843
CEACAM4	Valrubicin	0.286304	0.0265753
KCNMA1	Pazopanib	0.284677	0.0274859
KCNMA1	ciclosporin	-0.284372	0.0276598
KCNMA1	aloin	0.28167	0.0292382
CEACAM4	Dexrazoxane	0.281281	0.0294712
KCNMA1	Ergosterol	-0.279723	0.0304213
HECW2	Megestrol acetate	0.278039	0.0314771
HECW2	Dabrafenib	-0.278024	0.0314869
CEACAM4	Carboplatin	0.277968	0.0315223
HECW2	Selumetinib	-0.274878	0.033542
CEACAM4	LEE-011	0.274489	0.0338035
HECW2	Lenvatinib	0.273955	0.0341655
GTSE1	Carboplatin	0.273891	0.0342089
GTSE1	Cladribine	0.272214	0.0353684
KCNMA1	7-Ethyl-10-hydroxycamptothecin	0.272184	0.035389
HECW2	Cabozantinib	0.271455	0.0359033
CEACAM4	Bendamustine	0.269964	0.0369743
CEACAM4	Daunorubicin	0.269451	0.0373492
KCNMA1	STREPTOZOCIN	0.268166	0.0383007
KCNMA1	Vinorelbine	-0.266574	0.0395082
HECW2	TRIMETREXATE GLUCURONATE	-0.266198	0.0397976
KCNMA1	Vinblastine	-0.265665	0.0402115
CEACAM4	Camptothecin	0.26466	0.0410014
GTSE1	Gemcitabine	0.26459	0.0410564
CEACAM4	Cisplatin	0.264377	0.0412259
GTSE1	Raltitrexed	0.264278	0.0413044
GTSE1	Uracil mustard	0.263709	0.0417599
CEACAM4	salinomycin	0.262622	0.0426414
GTSE1	Fludarabine	0.261707	0.0433951
CEACAM4	CAMPTOTHECIN	0.260965	0.044015
HECW2	Tivozanib	0.260082	0.0447616
KCNMA1	RAPAMYCIN	0.259852	0.0449576
KCNMA1	Midostaurin	0.259494	0.0452646
CEACAM4	Topotecan	0.256462	0.0479319
KCNMA1	OUABAIN	0.255366	0.0489271
GTSE1	Noscapine	0.255144	0.0491304
GTSE1	Triethylenemelamine	0.254665	0.0495724
