# Supplementary material for: Identification and validation of shared gene signature of kidney renal clear cell carcinoma and COVID-19
Source: PeerJ. 2024 Mar 4;12:e16927. doi: 10.7717/peerj.16927 (PMC10921934; doi:10.7717/peerj.16927)
Supplement: Supplemental Information 9 [file peerj-12-16927-s009.xls]

## Sheet: DSigDB_table
Term	Overlap	P-value	Adjusted P-value	Old P-value	Old Adjusted P-value	Odds Ratio	Combined Score	Genes
NS 1619 CTD 00003078	1/14	0.00279722	0.0832932	0	0	512.385	3012.37	KCNMA1
paclitaxel CTD 00007144	2/493	0.00352045	0.0832932	0	0	39.7251	224.413	KCNMA1;GTSE1
neostigmine bromide PC3 DOWN	2/650	0.0060579	0.0832932	0	0	29.858	152.467	KCNMA1;GTSE1
trifluridine MCF7 DOWN	1/33	0.0065841	0.0832932	0	0	207.958	1044.6	GTSE1
mepacrine HL60 UP	1/44	0.00877156	0.0832932	0	0	154.674	732.575	GTSE1
etoposide MCF7 DOWN	1/48	0.00956611	0.0832932	0	0	141.482	657.826	GTSE1
PNU-0293363 MCF7 DOWN	1/50	0.0099632	0.0832932	0	0	135.694	625.394	GTSE1
methotrexate MCF7 DOWN	1/52	0.0103602	0.0832932	0	0	130.359	595.715	GTSE1
captopril PC3 DOWN	2/856	0.0103635	0.0832932	0	0	22.4145	102.422	KCNMA1;GTSE1
H-7 PC3 UP	1/55	0.0109554	0.0832932	0	0	123.099	555.658	KCNMA1
ciclopirox HL60 DOWN	1/61	0.0121451	0.0832932	0	0	110.756	488.524	GTSE1
cefepime HL60 DOWN	1/66	0.0131357	0.0832932	0	0	102.21	442.818	GTSE1
ciclopirox MCF7 DOWN	1/67	0.0133337	0.0832932	0	0	100.657	434.581	GTSE1
5109870 MCF7 DOWN	1/68	0.0135317	0.0832932	0	0	99.1493	426.612	GTSE1
spiperone PC3 DOWN	1/69	0.0137296	0.0832932	0	0	97.6863	418.898	GTSE1
alsterpaullone PC3 UP	1/87	0.0172879	0.0923885	0	0	77.1705	313.138	KCNMA1
sulpiride PC3 UP	1/91	0.0180774	0.0923885	0	0	73.7259	295.869	GTSE1
pyrvinium MCF7 DOWN	1/92	0.0182746	0.0923885	0	0	72.9121	291.812	GTSE1
resveratrol MCF7 DOWN	1/104	0.0206397	0.0928508	0	0	64.3786	249.824	GTSE1
testosterone CTD 00006844	2/1247	0.0214178	0.0928508	0	0	15.061	57.8876	HECW2;GTSE1
calmidazolium MCF7 DOWN	1/108	0.0214271	0.0928508	0	0	61.9595	238.116	GTSE1
LITHOCHOLIC ACID CTD 00006221	1/115	0.0228039	0.0943253	0	0	58.1345	219.796	KCNMA1
CALCIUM CTD 00005559	1/178	0.03513	0.130852	0	0	37.3239	124.987	KCNMA1
NICKEL CTD 00006389	1/189	0.0372701	0.130852	0	0	35.1206	115.531	KCNMA1
apigenin HL60 UP	1/196	0.0386302	0.130852	0	0	33.8479	110.132	GTSE1
fulvestrant MCF7 DOWN	1/197	0.0388243	0.130852	0	0	33.6735	109.395	GTSE1
11-cis-Retinal BOSS	1/197	0.0388243	0.130852	0	0	33.6735	109.395	KCNMA1
8-azaguanine PC3 DOWN	1/207	0.0407645	0.132485	0	0	32.0227	102.471	GTSE1
vinblastine CTD 00006986	1/227	0.044636	0.138591	0	0	29.1593	90.6625	GTSE1
quinpirole HL60 UP	1/245	0.0481103	0.138591	0	0	26.9836	81.8753	GTSE1
progesterone CTD 00006624	2/1915	0.0482208	0.138591	0	0	9.45269	28.6602	KCNMA1;GTSE1
topotecan CTD 00007293	1/250	0.0490737	0.138591	0	0	26.4351	79.6868	KCNMA1
calcitriol CTD 00005558	2/1958	0.0502584	0.138591	0	0	9.2229	27.5818	HECW2;GTSE1
niclosamide HL60 DOWN	1/267	0.0523438	0.140097	0	0	24.7243	72.9348	GTSE1
melphalan CTD 00006262	1/279	0.054647	0.142082	0	0	23.6427	68.726	HECW2
pergolide HL60 UP	1/312	0.0609592	0.151803	0	0	21.0986	59.0244	GTSE1
methazolamide HL60 UP	1/316	0.0617221	0.151803	0	0	20.8265	58.004	KCNMA1
MG-262 PC3 DOWN	1/360	0.0700841	0.165037	0	0	18.2331	48.4646	GTSE1
raloxifene HL60 UP	1/371	0.0721658	0.165037	0	0	17.6811	46.4798	KCNMA1
nocodazole HL60 UP	1/373	0.0725439	0.165037	0	0	17.5842	46.1333	GTSE1
meclofenoxate HL60 UP	1/387	0.0751875	0.165357	0	0	16.9344	43.8223	KCNMA1
CUPRIC OXIDE CTD 00001471	1/393	0.0763187	0.165357	0	0	16.6701	42.8894	GTSE1
MG-262 MCF7 DOWN	1/407	0.0789543	0.167089	0	0	16.0837	40.8348	GTSE1
ajmaline HL60 DOWN	1/496	0.095577	0.197671	0	0	13.132	30.8316	GTSE1
piroxicam CTD 00006571	1/549	0.105368	0.202898	0	0	11.8297	26.6202	KCNMA1
dirithromycin HL60 DOWN	1/556	0.106656	0.202898	0	0	11.6763	26.1333	GTSE1
POTASSIUM DICHROMATE CTD 00006598	1/556	0.106656	0.202898	0	0	11.6763	26.1333	GTSE1
anisomycin PC3 DOWN	1/558	0.107023	0.202898	0	0	11.6332	25.9967	GTSE1
etifenin PC3 DOWN	1/609	0.116357	0.216091	0	0	10.6294	22.8648	GTSE1
amiodarone CTD 00005381	1/625	0.11927	0.217071	0	0	10.3483	22.0043	KCNMA1
troglitazone CTD 00002415	1/651	0.123988	0.221234	0	0	9.92103	20.7108	GTSE1
scriptaid PC3 DOWN	1/692	0.13139	0.228991	0	0	9.31259	18.9007	GTSE1
azacyclonol HL60 DOWN	1/703	0.133368	0.228991	0	0	9.16144	18.457	GTSE1
puromycin PC3 DOWN	1/722	0.136777	0.230394	0	0	8.91123	17.7281	GTSE1
metronidazole PC3 DOWN	1/745	0.140889	0.230394	0	0	8.62545	16.904	KCNMA1
doxorubicin CTD 00005874	1/750	0.141781	0.230394	0	0	8.56564	16.7327	GTSE1
trichostatin A CTD 00000660	2/3584	0.149716	0.234562	0	0	4.58236	8.70197	KCNMA1;GTSE1
tamoxifen CTD 00006827	1/802	0.151018	0.234562	0	0	7.98793	15.1001	KCNMA1
Caspan CTD 00000180	1/808	0.152078	0.234562	0	0	7.92606	14.9276	GTSE1
ARSENIC CTD 00005442	1/853	0.160004	0.242672	0	0	7.48983	13.7255	GTSE1
0179445-0000 MCF7 DOWN	1/911	0.170136	0.250146	0	0	6.99121	12.3825	GTSE1
METHYL METHANESULFONATE CTD 00006307	2/3864	0.170429	0.250146	0	0	4.17763	7.39204	HECW2;GTSE1
cimetidine PC3 DOWN	1/953	0.177416	0.256268	0	0	6.66807	11.5308	GTSE1
Enterolactone CTD 00001393	1/971	0.180522	0.256679	0	0	6.53814	11.1927	GTSE1
acetaminophen CTD 00005295	2/4135	0.191238	0.263556	0	0	3.83813	6.34917	CEACAM4;GTSE1
anisomycin HL60 DOWN	1/1034	0.191321	0.263556	0	0	6.11907	10.1197	GTSE1
chlortetracycline HL60 DOWN	1/1050	0.194047	0.263556	0	0	6.02065	9.8718	GTSE1
Retinoic acid CTD 00006918	2/4258	0.200907	0.268861	0	0	3.69831	5.93546	KCNMA1;GTSE1
trichostatin A PC3 DOWN	1/1133	0.208075	0.274418	0	0	5.55477	8.72018	GTSE1
latamoxef HL60 UP	1/1196	0.218601	0.284038	0	0	5.24435	7.97408	KCNMA1
genistein CTD 00007324	1/1231	0.224403	0.284038	0	0	5.08564	7.59953	GTSE1
danazol HL60 DOWN	1/1233	0.224733	0.284038	0	0	5.07684	7.57891	GTSE1
irinotecan MCF7 DOWN	1/1272	0.231158	0.287086	0	0	4.91083	7.19266	GTSE1
chlorzoxazone HL60 DOWN	1/1286	0.233455	0.287086	0	0	4.8537	7.061	GTSE1
GW-8510 PC3 DOWN	1/1312	0.237706	0.288417	0	0	4.75083	6.82561	GTSE1
H-7 MCF7 DOWN	1/1332	0.240964	0.288523	0	0	4.67443	6.65221	GTSE1
camptothecin MCF7 DOWN	1/1513	0.269979	0.319066	0	0	4.07496	5.33579	GTSE1
resveratrol CTD 00002483	1/1601	0.283781	0.331078	0	0	3.8325	4.82723	GTSE1
2-Methylcholine CTD 00002006	1/1666	0.293849	0.338102	0	0	3.66987	4.49445	KCNMA1
COPPER CTD 00005706	1/1688	0.297233	0.338102	0	0	3.61766	4.38909	GTSE1
COUMESTROL CTD 00005717	1/1812	0.316077	0.355099	0	0	3.34714	3.85513	GTSE1
ETHYL METHANESULFONATE CTD 00005938	1/2315	0.388659	0.431317	0	0	2.5471	2.40715	HECW2
hydrogen peroxide CTD 00006118	1/2673	0.436682	0.478772	0	0	2.16118	1.79065	GTSE1
atrazine CTD 00005450	1/2968	0.474079	0.513586	0	0	1.91316	1.42794	CEACAM4
7646-79-9 CTD 00000928	1/3094	0.489471	0.524022	0	0	1.82164	1.30143	GTSE1
0175029-0000 PC3 DOWN	1/3326	0.516926	0.54698	0	0	1.67128	1.1028	GTSE1
estradiol CTD 00005920	1/4336	0.623768	0.652447	0	0	1.20423	0.568368	KCNMA1
benzo[a]pyrene CTD 00005488	1/4424	0.632153	0.653703	0	0	1.17364	0.538259	KCNMA1
cyclosporin A CTD 00007121	1/4825	0.668599	0.683623	0	0	1.04837	0.422043	GTSE1
Copper sulfate CTD 00007279	1/6016	0.761026	0.769482	0	0	0.774785	0.211585	GTSE1
VALPROIC ACID CTD 00006977	1/8312	0.883386	0.883386	0	0	0.468656	0.0581101	HECW2
