# Supplementary material for: Identification and validation of shared gene signature of kidney renal clear cell carcinoma and COVID-19
Source: PeerJ. 2024 Mar 4;12:e16927. doi: 10.7717/peerj.16927 (PMC10921934; doi:10.7717/peerj.16927)
Supplement: Supplemental Information 10 — All essential information (E) must be submitted with the manuscript. Desirable information (D) should be submitted if available. If using primers obtained from RTPrimerDB, information on qPCR target, oligonucleotides, protocols and validation is available from that source. [file peerj-12-16927-s010.xls]

## Sheet: Sheet1
ITEM TO CHECK	IMPORTANCE	CHECKLIST
EXPERIMENTAL DESIGN
Definition of experimental and control groups	E	Experimental groups: RCC cell lines (ACHN, A498, Caki-1, OS-RC-2, and 786-O)，Control groups: renal tubμlar epithelial cells (HK-2)
Number within each group	E	n=3 for experimental groups and control groups
Assay carried out by core lab or investigator's lab?	D
Acknowledgement of authors' contributions	D
SAMPLE
Description	E	RCC cell lines (ACHN, A498, Caki-1, OS-RC-2, and 786-O) and renal tubμlar epithelial cells (HK-2) were obtained from the Kunming Cell Bank of the Chinese Academy of Sciences Typical Cμlture Collection Committee and stored in liquid nitrogen.
Volume/mass of sample processed	D
Microdissection or macrodissection	E	macrodissection
Processing procedure	E	All cell samples were subjected to isolation of cell-free nucleic acids using a two-step centrifμgation protocol (12000rpm for 20 min at 4°C, 12000 rpm for 15 min at 4°C).
If frozen - how and how quickly?	E	Not applicable.
If fixed - with what, how quickly?	E	Not applicable.
Sample storage conditions and duration (especially for FFPE samples)	E	Samples were stored at -80℃ until RNA extraction.
NUCLEIC ACID EXTRACTION
Procedure and/or instrumentation	E	RNA extraction from cμltured cells. Total RNAs were extracted from cμltured cells using Trizol reagent according to the manufacturer's instructions. Briefly, cells were washed twice with iced PBS. One milliliter of Trizol Reagent was added directly to the cμlture dish to lyse the cells. Lysates were harvested manually with passing the cell lysate several times throμgh a pipette and transferred to…
Name of kit and details of any modifications	E	TRIzon Reagent (CWBIO, www.cwbio.com, CN). Absolute ethyl alcohol, trichloromethane and isopropyl alcohol are all purchased from Sinopharm Group (www.sinopharm.com/ CN). We exactly followed the manufacture's protocol.
Source of additional reagents used	D
Details of DNase or RNAse treatment	E	1μg of RNA was treated with 1μl of gDNA Erase and 2μl 5x gDNA Eraser Buffer in a 20μl final volume reaction. Digestion of DNA was achieved with 2 minutes incubation at 42°C.
Contamination assessment (DNA or RNA)	E	Reverse transcription controls (without enzyme) were performed in order to assess the existence of DNA in the RNA sample, For that purpose, RNA was processed as a normal sample in the RT step, except that no reverse transcriptase was added to the reaction mixture.
Nucleic acid quantification	E	RNA concentration was assessed using spectrophotometry by measuring the absorbance at 260 nm UV light.
Instrument and method	E	Spectrophotometry (Eppendorf)
Purity (A260/A280)	D	RNA purity was determined by measuring the absorbance at OD260 and OD280.
Yield	D
RNA integrity method/instrument	E	RNA integrity was assessed using NanoDrop™ 2000 spectrophotometer (https://www.thermofisher.com, USA).
RIN/RQI or Cq of 3' and 5' transcripts	E	Not applicable.
Electrophoresis traces	D
Inhibition testing (Cq dilutions, spike or other)	E	The standard curve has been considered sufficient to rμle out the presence of inhibitors of reverse-transcription activity or PCR also taking into account the high quality of starting RNAs.
REVERSE TRANSCRIPTION
Complete reaction conditions	E	Reverse transcription was carried out in 20μl reaction volume. Briefly, 1μg total RNA, 2μl 5x gDNA Buffer and nuclease-free water were mixed well and incubated for 3 min at 42°C to eliminate genomic DNA. For the synthesis of cDNA, 2μl 10x King RT Buffer, 1μl FastKing RT Enzyme Mix, 2μl FQ-RT Primer Mix and nuclease-Free water were then added, and the reaction mixtures were performed using the fol…
Amount of RNA and reaction volume	E	Amount of RNA: 1000ng; Reaction volume: 20μl
Priming oligonucleotide (if using GSP) and concentration	E	Oligo dTprimer: 20μl reaction system
Reverse transcriptase and concentration	E	FastKing RT Enzyme Mix
Temperature and time	E	Specified in “Complete reaction conditions”
Manufacturer of reagents and catalogue numbers	D	FastKing RT Kit (With gDNase) (TIANGEN:KR116)
Cqs with and without RT	D
Storage conditions of cDNA	D	-20°C
qPCR TARGET INFORMATION
If multiplex, efficiency and LOD of each assay.	E	Not applicable.
Sequence accession number	E	CEACAM4: NM_001362492, HECW2: NM_001304840, GTSE1: NM_016426, KCNMA1: NM_001014797.
Location of amplicon	D
Amplicon length	E	Not applicable.
In silico specificity screen (BLAST, etc)	E	Described in Table S2
Pseudogenes, retropseudogenes or other homologs?	D
Sequence alignment	D
Secondary structure analysis of amplicon	D
Location of each primer by exon or intron (if applicable)	E	Not applicable.
What splice variants are targeted?	E	Not applicable.
qPCR OLIGONUCLEOTIDES
Primer sequences	E	Sequence (5' to 3'): CEACAM4_F: agc atc cag cgt gac ctc agg; CEACAM4_R: ctc ata gat ggg agt ggc tgt tc; HECW2_F: tgt aat tcg gtg gtt ctg g; HECW2_R: tcg gag tga agc aaa tcc; GTSE1_F: ctc tac cag caa tct cgc aag g; GTSE1_R: gac ttg ctg atg ttt gac aga gg; KCNMA1_F: ctt gca ggc taa ttc cca; KCNMA1_R: tgt gat gga tgg ttg acg.
RTPrimerDB Identification Number	D
Probe sequences	D
Location and identity of any modifications	E	No modifications were done.
Manufacturer of oligonucleotides	D
Purification method	D
qPCR PROTOCOL
Complete reaction conditions	E	qPCR was carried out using 2X SYBR Green qPCR Master Mix (Servicebio G3322) in 20μl reactionvolumes. In brief, each reaction was comprised of 2μl of the cDNA solution, 10μl of 2X SYBR Green qPCR Master Mix, 0.4μl of Forward primer, 0.4μl of Reverse primer and 7.2μl of nuclease-free water. All qPCR reactions were performed on Bio-Rad PCR machine (https://www.bio-rad.com, Shanghai, China), using th…
Reaction volume and amount of cDNA/DNA	E	Reaction volume: 20μl; amount of cDNA: 2μl.
Primer, (probe), Mg++ and dNTP concentrations	E	0.4μl of Forward primer, 0.4μl of Reverse primer
Polymerase identity and concentration	E	2X SYBR Green qPCR Master Mix
Buffer/kit identity and manufacturer	E	Servicebio
Exact chemical constitution of the buffer	D
Additives (SYBR Green I, DMSO, etc.)	E	SYBR Green
Manufacturer of plates/tubes and catalog number	D
Complete thermocycling parameters	E	lnitial denaturation:95°C for 30 s,followed by 40 cycles at 95°C for 15 s and 60°C for 30s.
Reaction setup (manual/robotic)	D
Manufacturer of qPCR instrument	E	Bio-Rad PCR machine (https://www.bio-rad.com, Shanghai, China)
qPCR VALIDATION
Evidence of optimisation (from gradients)	D
Specificity (gel, sequence, melt, or digest)	E	Specificity was confirmed by melt curve analyses . No templatecontrols were run for each gene to detect unspecific amplification and primerdimerization.
For SYBR Green I, Cq of the NTC	E	Not applicable.
Standard curves with slope and y-intercept	E	Not applicable.
PCR efficiency calculated from slope	E	β-actin: 92.5%, CEACAM4: 93.9%; HECW2: 94.4%, GTSE1: 95.9%; KCNMA1:95.6%
Confidence interval for PCR efficiency or standard error	D
r2 of standard curve	E	Not applicable.
Linear dynamic range	E	In average, linear dynamic range was considered taking into account the linearity of thestandard curves; from 1/10 dilution of cDNA to 1/1000 dilution.
Cq variation at lower limit	E	Not applicable.
Confidence intervals throμghout range	D
Evidence for limit of detection	E	Not applicable.
If multiplex, efficiency and LOD of each assay.	E	Not applicable.
DATA ANALYSIS
qPCR analysis program (source, version)	E	CFX Maestro Software 2.3 (Bio-Rad, Shanghai, China)
Cq method determination	E	The threshold was defined as the fractional cycle number at which the fluorescence exceeded the given threshold and was calculated using SDS Relative Quantification Software version 2.1 using the automatic baseline setting.
Outlier identification and disposition	E	mRNAs with the Cq values greater than 40 were defined the Cq values of 40
Results of NTCs	E	Not applicable.
Justification of number and choice of reference genes	E	β-actin
Description of normalisation method	E	Described in text.
Number and concordance of biological replicates	D
Number and stage (RT or qPCR) of technical replicates	E	qPCR reactions were performed in triplicate
Repeatability (intra-assay variation)	E	Mean standard deviation of triplicates: less than 0.10.
Reproducibility (inter-assay variation, %CV)	D
Power analysis	D
Statistical methods for result significance	E	The statistical significance of cell mRNA levels was analyzed by Mann-Whitney, Wilcoxon, x, and Kruskal-Wallis tests where appropriate.
Software (source, version)	E	SPSS software (version 22.0)
Cq or raw data submission using RDML	D
Table 1. MIQE checklist for authors, reviewers and editors. All essential information (E) must be submitted with the manuscript. Desirable
information (D) should be submitted if available. If using primers obtained from RTPrimerDB, information on qPCR target, oligonucleotides,
protocols and validation is available from that source.
